# Supplementary material for: Extensive modulation of the circulating blood proteome by hormonal contraceptive use across two population studies
Source: Commun Med (Lond). 2025 Apr 22;5:131. doi: 10.1038/s43856-025-00856-0 (PMC12015301; doi:10.1038/s43856-025-00856-0)
Supplement: Supplementary file 4 — Supplementary Data 1 [file 43856_2025_856_MOESM4_ESM.xlsx]

## Sheet: Supplementary Data 1
Uniprot	Description	PeptideNN	PeptideNames	Protein.Ids	Protein.Names	Genes	Modified.Sequence	Stripped.Sequence	Precursor.Id	cv_qc_chris	coef_SexWomen	coef_Age_10	coef_FastingNo	coef_BMIcat1	coef_BMIcat3	coef_BMIcat4	coef_HCUYes	p.value_SexWomen	p.value_Age_10	p.value_FastingNo	p.value_BMIcat1	p.value_BMIcat3	p.value_BMIcat4	p.value_HCUYes	p.adj_SexWomen	p.adj_Age_10	p.adj_FastingNo	p.adj_BMIcat1	p.adj_BMIcat3	p.adj_BMIcat4	p.adj_HCUYes	effect_size_SexWomen	effect_size_Age_10	effect_size_FastingNo	effect_size_BMIcat1	effect_size_BMIcat3	effect_size_BMIcat4	effect_size_HCUYes	significant_SexWomen	significant_Age_10	significant_FastingNo	significant_BMIcat1	significant_BMIcat3	significant_BMIcat4	significant_HCUYes	cv_study	relative_cv	Avg_Men	Avg_Women
P04217;P04217-2	Alpha-1B-glycoprotein	13	ATWSGAVLAGR2+C(UniMod:4)EGPIPDVTFELLR2+C(UniMod:4)LAPLEGAR2+GEKELLVPR2+IFFHLNAVALGDGGHYTC(UniMod:4)R4+LELHVDGPPPRPQLR3+LELHVDGPPPRPQLR4+RGEKELLVPR3+TDGEGALSEPSATVTIEELAAPPPPVLM(UniMod:35)HHGESSQVLHPGNK5+TDGEGALSEPSATVTIEELAAPPPPVLMHHGESSQVLHPGNK5+TPGAAANLELIFVGPQHAGNYR3+TPGAAANLELIFVGPQHAGNYR4+VTLTC(UniMod:4)VAPLSGVDFQLR3	P04217;P04217-2+P04217;P04217-2;M0R009	A1BG_HUMAN	A1BG	ATWSGAVLAGR+C(UniMod:4)EGPIPDVTFELLR+C(UniMod:4)LAPLEGAR+GEKELLVPR+IFFHLNAVALGDGGHYTC(UniMod:4)R+LELHVDGPPPRPQLR+RGEKELLVPR+TDGEGALSEPSATVTIEELAAPPPPVLM(UniMod:35)HHGESSQVLHPGNK+TDGEGALSEPSATVTIEELAAPPPPVLMHHGESSQVLHPGNK+TPGAAANLELIFVGPQHAGNYR+VTLTC(UniMod:4)VAPLSGVDFQLR	ATWSGAVLAGR+CEGPIPDVTFELLR+CLAPLEGAR+GEKELLVPR+IFFHLNAVALGDGGHYTCR+LELHVDGPPPRPQLR+RGEKELLVPR+TDGEGALSEPSATVTIEELAAPPPPVLMHHGESSQVLHPGNK+TPGAAANLELIFVGPQHAGNYR+VTLTCVAPLSGVDFQLR	ATWSGAVLAGR2+C(UniMod:4)EGPIPDVTFELLR2+C(UniMod:4)LAPLEGAR2+GEKELLVPR2+IFFHLNAVALGDGGHYTC(UniMod:4)R4+LELHVDGPPPRPQLR3+LELHVDGPPPRPQLR4+RGEKELLVPR3+TDGEGALSEPSATVTIEELAAPPPPVLM(UniMod:35)HHGESSQVLHPGNK5+TDGEGALSEPSATVTIEELAAPPPPVLMHHGESSQVLHPGNK5+TPGAAANLELIFVGPQHAGNYR3+TPGAAANLELIFVGPQHAGNYR4+VTLTC(UniMod:4)VAPLSGVDFQLR3	10.6051	0.105007	0.0242106	0.00610857	0.0181181	-0.015998	-0.039638	0.145017	5.17957e-30	3.24226e-17	0.729738	0.623435	0.107391	0.00207719	2.08778e-18	7.66576e-28	4.79854e-15	1	1	1	0.307424	3.08992e-16	0.399897	0.0922013	0.0232633	0.0689994	-0.0609254	-0.150954	0.552269	FALSE	TRUE	FALSE	FALSE	FALSE	FALSE	FALSE	18.2185	1.7179	13.1481	13.2797
P04217	Alpha-1B-glycoprotein	9	HQFLLTGDTQGR2+HQFLLTGDTQGR3+LLELTGPK1+LLELTGPK2+NGVAQEPVHLDSPAIK2+NGVAQEPVHLDSPAIK3+NGVAQEPVHLDSPAIKHQFLLTGDTQGR4+NGVAQEPVHLDSPAIKHQFLLTGDTQGR5+SLPAPWLSMAPVSWITPGLK3	P04217;M0R009	A1BG_HUMAN	A1BG	HQFLLTGDTQGR+LLELTGPK+NGVAQEPVHLDSPAIK+NGVAQEPVHLDSPAIKHQFLLTGDTQGR+SLPAPWLSMAPVSWITPGLK	HQFLLTGDTQGR+LLELTGPK+NGVAQEPVHLDSPAIK+NGVAQEPVHLDSPAIKHQFLLTGDTQGR+SLPAPWLSMAPVSWITPGLK	HQFLLTGDTQGR2+HQFLLTGDTQGR3+LLELTGPK1+LLELTGPK2+NGVAQEPVHLDSPAIK2+NGVAQEPVHLDSPAIK3+NGVAQEPVHLDSPAIKHQFLLTGDTQGR4+NGVAQEPVHLDSPAIKHQFLLTGDTQGR5+SLPAPWLSMAPVSWITPGLK3	9.35717	0.103879	0.0308256	-0.0113363	0.0461276	-0.0181858	-0.0292693	0.0649112	2.18275e-38	6.75738e-35	0.459437	0.149248	0.0347237	0.00869254	5.65411e-06	3.23047e-36	1.00009e-32	1	1	1	1	0.000836808	0.452985	0.134421	-0.0494342	0.201148	-0.0793025	-0.127634	0.283058	FALSE	TRUE	FALSE	FALSE	FALSE	FALSE	FALSE	15.3133	1.63654	13.2606	13.3786
P01023	Alpha-2-macroglobulin	119	AAQVTIQSSGTFSSK2+AIGYLNTGYQR2+AIGYLNTGYQR3+ALLAYAFALAGNQDK2+ALLAYAFALAGNQDK3+ALLAYAFALAGNQDKR3+ALLAYAFALAGNQDKRK3+ALLAYAFALAGNQDKRK4+AYIFIDEAHITQALIWLSQR3+AYIFIDEAHITQALIWLSQR4+DLKPAIVK1+DLKPAIVK2+DMYSFLEDMGLK2+DMYSFLEDMGLK3+DNSVHWERPQKPK2+DNSVHWERPQKPK3+DNSVHWERPQKPK4+DTVIKPLLVEPEGLEK2+DTVIKPLLVEPEGLEK3+FEVQVTVPK2+FQVDNNNR2+FRVVSMDENFHPLNELIPLVYIQDPK4+FRVVSMDENFHPLNELIPLVYIQDPKGNR5+FSGQLNSHGC(Un…	P01023+P01023;H0YFH1+P01023;F8W7L3	A2MG_HUMAN	A2M	AAQVTIQSSGTFSSK+AIGYLNTGYQR+ALLAYAFALAGNQDK+ALLAYAFALAGNQDKR+ALLAYAFALAGNQDKRK+AYIFIDEAHITQALIWLSQR+DLKPAIVK+DMYSFLEDMGLK+DNSVHWERPQKPK+DTVIKPLLVEPEGLEK+FEVQVTVPK+FQVDNNNR+FRVVSMDENFHPLNELIPLVYIQDPK+FRVVSMDENFHPLNELIPLVYIQDPKGNR+FSGQLNSHGC(UniMod:4)FYQQVK+GEAFTLK+GHFSISIPVK+GHFSISIPVKSDIAPVAR+GPTQEFK+GVPIPNKVIFIR+HYDGSYSTFGER+IAQWQSFQLEGGLK+IAQWQSFQLEGGLKQFSFPLSSEPFQGSYK+KDTVIKPLLVEPEGLEK+KLSFYYL…	AAQVTIQSSGTFSSK+AIGYLNTGYQR+ALLAYAFALAGNQDK+ALLAYAFALAGNQDKR+ALLAYAFALAGNQDKRK+AYIFIDEAHITQALIWLSQR+DLKPAIVK+DMYSFLEDMGLK+DNSVHWERPQKPK+DTVIKPLLVEPEGLEK+FEVQVTVPK+FQVDNNNR+FRVVSMDENFHPLNELIPLVYIQDPK+FRVVSMDENFHPLNELIPLVYIQDPKGNR+FSGQLNSHGCFYQQVK+GEAFTLK+GHFSISIPVK+GHFSISIPVKSDIAPVAR+GPTQEFK+GVPIPNKVIFIR+HYDGSYSTFGER+IAQWQSFQLEGGLK+IAQWQSFQLEGGLKQFSFPLSSEPFQGSYK+KDTVIKPLLVEPEGLEK+KLSFYYLIMAK+KYSDA…	AAQVTIQSSGTFSSK2+AIGYLNTGYQR2+AIGYLNTGYQR3+ALLAYAFALAGNQDK2+ALLAYAFALAGNQDK3+ALLAYAFALAGNQDKR3+ALLAYAFALAGNQDKRK3+ALLAYAFALAGNQDKRK4+AYIFIDEAHITQALIWLSQR3+AYIFIDEAHITQALIWLSQR4+DLKPAIVK1+DLKPAIVK2+DMYSFLEDMGLK2+DMYSFLEDMGLK3+DNSVHWERPQKPK2+DNSVHWERPQKPK3+DNSVHWERPQKPK4+DTVIKPLLVEPEGLEK2+DTVIKPLLVEPEGLEK3+FEVQVTVPK2+FQVDNNNR2+FRVVSMDENFHPLNELIPLVYIQDPK4+FRVVSMDENFHPLNELIPLVYIQDPKGNR5+FSGQLNSHGC(Un…	7.05837	0.165122	-0.0175371	0.0268658	0.237137	-0.199299	-0.241811	-0.0105123	1.44217e-31	6.074e-05	0.320778	2.73798e-05	2.30969e-38	5.57227e-34	0.67674	2.13442e-29	0.00898952	1	0.0040522	3.41834e-36	8.24696e-32	1	0.397768	-0.0422457	0.064718	0.57125	-0.480098	-0.582509	-0.0253235	TRUE	TRUE	FALSE	TRUE	TRUE	TRUE	FALSE	29.8645	4.23107	13.6016	13.8083
P43652	Afamin	16	AIPVTQYLK2+DADPDTFFAK2+DGLKYHYLIR3+DMVEYKDR2+FLVNLVK2+FTFEYSR2+HFQNLGK2+IAPQLSTEELVSLGEK2+IAPQLSTEELVSLGEK3+IVQIYKDLLR2+IVQIYKDLLR3+KSDVGFLPPFPTLDPEEK3+LKHELTDEELQSLFTNFANVVDK4+RHPDLSIPELLR3+TDRFLVNLVK3+TINPAVDHC(UniMod:4)C(UniMod:4)K3	P43652	AFAM_HUMAN	AFM	AIPVTQYLK+DADPDTFFAK+DGLKYHYLIR+DMVEYKDR+FLVNLVK+FTFEYSR+HFQNLGK+IAPQLSTEELVSLGEK+IVQIYKDLLR+KSDVGFLPPFPTLDPEEK+LKHELTDEELQSLFTNFANVVDK+RHPDLSIPELLR+TDRFLVNLVK+TINPAVDHC(UniMod:4)C(UniMod:4)K	AIPVTQYLK+DADPDTFFAK+DGLKYHYLIR+DMVEYKDR+FLVNLVK+FTFEYSR+HFQNLGK+IAPQLSTEELVSLGEK+IVQIYKDLLR+KSDVGFLPPFPTLDPEEK+LKHELTDEELQSLFTNFANVVDK+RHPDLSIPELLR+TDRFLVNLVK+TINPAVDHCCK	AIPVTQYLK2+DADPDTFFAK2+DGLKYHYLIR3+DMVEYKDR2+FLVNLVK2+FTFEYSR2+HFQNLGK2+IAPQLSTEELVSLGEK2+IAPQLSTEELVSLGEK3+IVQIYKDLLR2+IVQIYKDLLR3+KSDVGFLPPFPTLDPEEK3+LKHELTDEELQSLFTNFANVVDK4+RHPDLSIPELLR3+TDRFLVNLVK3+TINPAVDHC(UniMod:4)C(UniMod:4)K3	9.57449	-0.0526576	-0.0138924	0.051824	0.0691941	0.11623	0.247123	0.12046	9.66759e-07	3.47779e-05	0.0125894	0.11032	4.41354e-23	5.12912e-58	5.32622e-10	0.00014308	0.00514713	1	1	6.53203e-21	7.5911e-56	7.88281e-08	-0.170568	-0.045	0.167868	0.224133	0.376492	0.800477	0.390192	FALSE	TRUE	FALSE	FALSE	FALSE	TRUE	FALSE	22.1012	2.30834	12.8543	12.7988
P01019	Angiotensinogen	8	ALQDQLVLVAAK2+ALQDQLVLVAAK3+ANAGKPKDPTFIPAPIQAK3+ANAGKPKDPTFIPAPIQAK4+FMQAVTGWK2+QPFVQGLALYTPVVLPR3+SLDFTELDVAAEKIDR3+VANPLSTA1	P01019	ANGT_HUMAN	AGT	ALQDQLVLVAAK+ANAGKPKDPTFIPAPIQAK+FMQAVTGWK+QPFVQGLALYTPVVLPR+SLDFTELDVAAEKIDR+VANPLSTA	ALQDQLVLVAAK+ANAGKPKDPTFIPAPIQAK+FMQAVTGWK+QPFVQGLALYTPVVLPR+SLDFTELDVAAEKIDR+VANPLSTA	ALQDQLVLVAAK2+ALQDQLVLVAAK3+ANAGKPKDPTFIPAPIQAK3+ANAGKPKDPTFIPAPIQAK4+FMQAVTGWK2+QPFVQGLALYTPVVLPR3+SLDFTELDVAAEKIDR3+VANPLSTA1	10.5951	0.118124	-0.0405737	-0.000689599	0.0905132	-0.0119152	-0.0327994	1.47234	2.54025e-12	1.42757e-14	0.983084	0.182425	0.514395	0.165798	0	3.75957e-10	2.11281e-12	1	1	1	1	0	0.178953	-0.0614675	-0.00104471	0.137124	-0.0180511	-0.0496897	2.23053	FALSE	TRUE	FALSE	FALSE	FALSE	FALSE	TRUE	68.8153	6.49503	13.2411	13.6044
P02765	Alpha-2-HS-glycoprotein	15	AQLVPLPPSTYVEFTVSGTDC(UniMod:4)VAK3+C(UniMod:4)NLLAEK1+C(UniMod:4)NLLAEK2+EATEAAKC(UniMod:4)NLLAEK3+FSVVYAK1+FSVVYAK2+HTFMGVVSLGSPSGEVSHPR3+HTFMGVVSLGSPSGEVSHPR4+HTLNQIDEVK3+LDGKFSVVYAK2+LDGKFSVVYAK3+QLKEHAVEGDC(UniMod:4)DFQLLK3+QLKEHAVEGDC(UniMod:4)DFQLLK4+QLKEHAVEGDC(UniMod:4)DFQLLKLDGK5+TVVQPSVGAAAGPVVPPC(UniMod:4)PGR3	P02765;C9JV77	FETUA_HUMAN	AHSG	AQLVPLPPSTYVEFTVSGTDC(UniMod:4)VAK+C(UniMod:4)NLLAEK+EATEAAKC(UniMod:4)NLLAEK+FSVVYAK+HTFMGVVSLGSPSGEVSHPR+HTLNQIDEVK+LDGKFSVVYAK+QLKEHAVEGDC(UniMod:4)DFQLLK+QLKEHAVEGDC(UniMod:4)DFQLLKLDGK+TVVQPSVGAAAGPVVPPC(UniMod:4)PGR	AQLVPLPPSTYVEFTVSGTDCVAK+CNLLAEK+EATEAAKCNLLAEK+FSVVYAK+HTFMGVVSLGSPSGEVSHPR+HTLNQIDEVK+LDGKFSVVYAK+QLKEHAVEGDCDFQLLK+QLKEHAVEGDCDFQLLKLDGK+TVVQPSVGAAAGPVVPPCPGR	AQLVPLPPSTYVEFTVSGTDC(UniMod:4)VAK3+C(UniMod:4)NLLAEK1+C(UniMod:4)NLLAEK2+EATEAAKC(UniMod:4)NLLAEK3+FSVVYAK1+FSVVYAK2+HTFMGVVSLGSPSGEVSHPR3+HTFMGVVSLGSPSGEVSHPR4+HTLNQIDEVK3+LDGKFSVVYAK2+LDGKFSVVYAK3+QLKEHAVEGDC(UniMod:4)DFQLLK3+QLKEHAVEGDC(UniMod:4)DFQLLK4+QLKEHAVEGDC(UniMod:4)DFQLLKLDGK5+TVVQPSVGAAAGPVVPPC(UniMod:4)PGR3	9.30755	-0.0162694	-0.0504513	0.0301129	0.0331226	0.0186946	0.0024122	0.102397	0.0877218	4.96706e-62	0.102308	0.389126	0.0710578	0.857227	2.72243e-09	1	7.35124e-60	1	1	1	1	4.0292e-07	-0.0584818	-0.181352	0.108243	0.119062	0.0671993	0.00867087	0.368076	FALSE	TRUE	FALSE	FALSE	FALSE	FALSE	FALSE	19.0618	2.04799	12.767	12.7659
P02768	Serum albumin	187	AAC(UniMod:4)LLPK1+AAC(UniMod:4)LLPKLDELRDEGK3+AAC(UniMod:4)LLPKLDELRDEGK4+AAFTEC(UniMod:4)C(UniMod:4)QAADK2+AAFTEC(UniMod:4)C(UniMod:4)QAADK3+AAFTEC(UniMod:4)C(UniMod:4)QAADKAAC(UniMod:4)LLPK3+AAFTEC(UniMod:4)C(UniMod:4)QAADKAAC(UniMod:4)LLPK4+ADDKETC(UniMod:4)FAEEGK2+ADDKETC(UniMod:4)FAEEGK3+ADDKETC(UniMod:4)FAEEGKK2+ADDKETC(UniMod:4)FAEEGKK3+ADDKETC(UniMod:4)FAEEGKK4+AEFAEVSK1+AEFAEVSK2+AEFAEV…	P02768;H0YA55;D6RHD5;B7WNR0;A0A0C4DGB6+P02768;P02768-2;P02768-3;H0YA55;D6RHD5;C9JKR2;B7WNR0;A0A087WWT3+P02768;P02768-2;H0YA55;D6RHD5;C9JKR2;B7WNR0;A0A0C4DGB6+P02768;P02768-3;H7C013;A0A087WWT3;A0A0C4DGB6+P02768;P02768-2;P02768-3;H0YA55;D6RHD5;C9JKR2;B7WNR0;A0A087WWT3;A0A0C4DGB6+P02768;P02768-2;P02768-3;C9JKR2;B7WNR0;H7C013;A0A087WWT3;A0A0C4DGB6+P02768;H0YA55;D6RHD5;B7WNR0;H7C013;A0A0C4DGB6+P02768;…	ALBU_HUMAN	ALB	AAC(UniMod:4)LLPK+AAC(UniMod:4)LLPKLDELRDEGK+AAFTEC(UniMod:4)C(UniMod:4)QAADK+AAFTEC(UniMod:4)C(UniMod:4)QAADKAAC(UniMod:4)LLPK+ADDKETC(UniMod:4)FAEEGK+ADDKETC(UniMod:4)FAEEGKK+AEFAEVSK+AEFAEVSKLVTDLTK+AFKAWAVAR+ALVLIAFAQYLQQC(UniMod:4)PFEDHVK+ALVLIAFAQYLQQC(UniMod:4)PFEDHVKLVNEVTEFAK+ATKEQLK+ATKEQLKAVMDDFAAFVEK+AVM(UniMod:35)DDFAAFVEK+AVMDDFAAFVEK+C(UniMod:4)C(UniMod:4)AAADPHEC(UniMod:4)YAK+C(Un…	AACLLPK+AACLLPKLDELRDEGK+AAFTECCQAADK+AAFTECCQAADKAACLLPK+ADDKETCFAEEGK+ADDKETCFAEEGKK+AEFAEVSK+AEFAEVSKLVTDLTK+AFKAWAVAR+ALVLIAFAQYLQQCPFEDHVK+ALVLIAFAQYLQQCPFEDHVKLVNEVTEFAK+ATKEQLK+ATKEQLKAVMDDFAAFVEK+AVMDDFAAFVEK+CCAAADPHECYAK+CCKHPEAKR+CCTESLVNR+CCTESLVNRR+CCTESLVNRRPCFSALEVDETYVPK+DDNPNLPR+DLGEENFK+DVCKNYAEAK+DVCKNYAEAKDVFLGMFLYEYAR+DVFLGMFLYEYAR+ECCEKPLLEK+EFNAETFTFHADICTLSEK+EFNAETFTFHADI…	AAC(UniMod:4)LLPK1+AAC(UniMod:4)LLPKLDELRDEGK3+AAC(UniMod:4)LLPKLDELRDEGK4+AAFTEC(UniMod:4)C(UniMod:4)QAADK2+AAFTEC(UniMod:4)C(UniMod:4)QAADK3+AAFTEC(UniMod:4)C(UniMod:4)QAADKAAC(UniMod:4)LLPK3+AAFTEC(UniMod:4)C(UniMod:4)QAADKAAC(UniMod:4)LLPK4+ADDKETC(UniMod:4)FAEEGK2+ADDKETC(UniMod:4)FAEEGK3+ADDKETC(UniMod:4)FAEEGKK2+ADDKETC(UniMod:4)FAEEGKK3+ADDKETC(UniMod:4)FAEEGKK4+AEFAEVSK1+AEFAEVSK2+AEFAEV…	9.47411	-0.078902	-0.0202491	0.0196145	0.0344939	-0.0225535	-0.0727003	-0.153225	5.24722e-30	6.64201e-21	0.139955	0.213581	0.00253621	6.9153e-14	1.87759e-34	7.76588e-28	9.83017e-19	1	1	0.37536	1.02346e-11	2.77883e-32	-0.391959	-0.100591	0.0974384	0.171354	-0.112038	-0.361151	-0.76117	FALSE	TRUE	FALSE	FALSE	FALSE	FALSE	TRUE	13.2517	1.39872	16.6952	16.5973
P02760	Protein AMBP	5	AFIQLWAFDAVK2+AFIQLWAFDAVK3+ETLLQDFR2+EYC(UniMod:4)GVPGDGDEELLR2+TVAAC(UniMod:4)NLPIVR2	P02760;S4R471+P02760;S4R3Y4;S4R471+P02760	AMBP_HUMAN	AMBP	AFIQLWAFDAVK+ETLLQDFR+EYC(UniMod:4)GVPGDGDEELLR+TVAAC(UniMod:4)NLPIVR	AFIQLWAFDAVK+ETLLQDFR+EYCGVPGDGDEELLR+TVAACNLPIVR	AFIQLWAFDAVK2+AFIQLWAFDAVK3+ETLLQDFR2+EYC(UniMod:4)GVPGDGDEELLR2+TVAAC(UniMod:4)NLPIVR2	8.79825	-0.0431482	0.0245366	0.0189117	0.0488879	-0.0159617	-0.0517109	-0.0853741	1.74286e-08	1.83531e-24	0.200663	0.112971	0.0546074	1.57402e-06	6.30066e-10	2.57943e-06	2.71626e-22	1	1	1	0.000232955	9.32498e-08	-0.19882	0.113061	0.0871423	0.225268	-0.0735493	-0.238276	-0.393391	FALSE	TRUE	FALSE	FALSE	FALSE	FALSE	FALSE	14.6913	1.6698	14.5285	14.475
P02647	Apolipoprotein A-I	69	AELQEGAR2+AHVDALR1+AHVDALR2+AHVDALRTHLAPYSDELR4+AKPALEDLR2+AKPALEDLRQGLLPVLESFK3+AKPALEDLRQGLLPVLESFK4+AKVQPYLDDFQKK2+AKVQPYLDDFQKK3+AKVQPYLDDFQKK4+ATEHLSTLSEK2+ATEHLSTLSEK3+DLATVYVDVLK2+DLATVYVDVLK3+DLATVYVDVLKDSGR2+DLATVYVDVLKDSGR3+DLATVYVDVLKDSGRDYVSQFEGSALGK4+DLEEVKAK2+DSGRDYVSQFEGSALGK3+DSGRDYVSQFEGSALGK4+DYVSQFEGSALGK2+DYVSQFEGSALGK3+EQLGPVTQEFWDNLEKETEGLRQEMSK4+ETEGLRQEMSK3+ETEGLRQEMSKDLEE…	P02647;F8W696+P02647	APOA1_HUMAN	APOA1	AELQEGAR+AHVDALR+AHVDALRTHLAPYSDELR+AKPALEDLR+AKPALEDLRQGLLPVLESFK+AKVQPYLDDFQKK+ATEHLSTLSEK+DLATVYVDVLK+DLATVYVDVLKDSGR+DLATVYVDVLKDSGRDYVSQFEGSALGK+DLEEVKAK+DSGRDYVSQFEGSALGK+DYVSQFEGSALGK+EQLGPVTQEFWDNLEKETEGLRQEMSK+ETEGLRQEMSK+ETEGLRQEMSKDLEEVK+KWQEEMELYR+LAEYHAK+LEALKENGGAR+LHELQEK+LLDNWDSVTSTFSK+LREQLGPVTQEFWDNLEK+LSPLGEEM(UniMod:35)RDR+LSPLGEEMR+LSPLGEEMRDR+QEMSKDLEEVKAK+QGLLPVLESFK+QKLHEL…	AELQEGAR+AHVDALR+AHVDALRTHLAPYSDELR+AKPALEDLR+AKPALEDLRQGLLPVLESFK+AKVQPYLDDFQKK+ATEHLSTLSEK+DLATVYVDVLK+DLATVYVDVLKDSGR+DLATVYVDVLKDSGRDYVSQFEGSALGK+DLEEVKAK+DSGRDYVSQFEGSALGK+DYVSQFEGSALGK+EQLGPVTQEFWDNLEKETEGLRQEMSK+ETEGLRQEMSK+ETEGLRQEMSKDLEEVK+KWQEEMELYR+LAEYHAK+LEALKENGGAR+LHELQEK+LLDNWDSVTSTFSK+LREQLGPVTQEFWDNLEK+LSPLGEEMRDR+LSPLGEEMR+QEMSKDLEEVKAK+QGLLPVLESFK+QKLHELQEK+QKVEPLR+QKVEPLRAELQ…	AELQEGAR2+AHVDALR1+AHVDALR2+AHVDALRTHLAPYSDELR4+AKPALEDLR2+AKPALEDLRQGLLPVLESFK3+AKPALEDLRQGLLPVLESFK4+AKVQPYLDDFQKK2+AKVQPYLDDFQKK3+AKVQPYLDDFQKK4+ATEHLSTLSEK2+ATEHLSTLSEK3+DLATVYVDVLK2+DLATVYVDVLK3+DLATVYVDVLKDSGR2+DLATVYVDVLKDSGR3+DLATVYVDVLKDSGRDYVSQFEGSALGK4+DLEEVKAK2+DSGRDYVSQFEGSALGK3+DSGRDYVSQFEGSALGK4+DYVSQFEGSALGK2+DYVSQFEGSALGK3+EQLGPVTQEFWDNLEKETEGLRQEMSK4+ETEGLRQEMSK3+ETEGLRQEMSKDLEE…	40.4124	0.0680788	0.00988651	0.0172848	-0.144366	-0.0729162	-0.157339	0.12009	3.46996e-06	0.0307357	0.541851	0.0146726	4.80153e-06	2.95752e-14	5.58888e-06	0.000513554	1	1	1	0.000710626	4.37713e-12	0.000827154	0.166481	0.0241766	0.0422684	-0.353035	-0.17831	-0.384758	0.29367	FALSE	FALSE	FALSE	FALSE	FALSE	FALSE	FALSE	38.2957	0.947622	16.2019	16.3018
P02652	Apolipoprotein A-II	8	EQLTPLIK2+EQLTPLIKK2+SKEQLTPLIK2+SKEQLTPLIKK2+SKEQLTPLIKK3+SPELQAEAK2+VKSPELQAEAK2+VKSPELQAEAK3	P02652;V9GYM3;V9GYG9;V9GYE3+P02652;V9GYM3;V9GYS1;V9GYG9;V9GYC1;V9GYE3	APOA2_HUMAN	APOA2	EQLTPLIK+EQLTPLIKK+SKEQLTPLIK+SKEQLTPLIKK+SPELQAEAK+VKSPELQAEAK	EQLTPLIK+EQLTPLIKK+SKEQLTPLIK+SKEQLTPLIKK+SPELQAEAK+VKSPELQAEAK	EQLTPLIK2+EQLTPLIKK2+SKEQLTPLIK2+SKEQLTPLIKK2+SKEQLTPLIKK3+SPELQAEAK2+VKSPELQAEAK2+VKSPELQAEAK3	8.17222	-0.083802	-0.0105564	0.0207374	-0.00384172	-0.0170462	-0.0811083	0.101564	3.63877e-27	1.16176e-05	0.163813	0.901621	0.0416822	8.93959e-14	3.08463e-13	5.38538e-25	0.0017194	1	1	1	1.32306e-11	4.56526e-11	-0.382529	-0.0481866	0.0946596	-0.0175362	-0.0778101	-0.370233	0.463608	FALSE	TRUE	FALSE	FALSE	FALSE	FALSE	FALSE	15.5257	1.89981	16.5815	16.5184
P06727	Apolipoprotein A-IV	52	AKIDQNVEELKGR3+ALVQQMEQLR2+DKVNSFFSTFK2+DKVNSFFSTFK3+EAVEHLQK2+ELQQRLEPYADQLR3+ENADSLQASLRPHADELK4+GNLRGNTEGLQK2+GNLRGNTEGLQK3+IDQNVEELKGR2+IDQNVEELKGR3+IDQTVEELRR2+IDQTVEELRR3+IGDNLRELQQR3+ISASAEELR2+ISASAEELRQR3+KLVPFATELHER2+KLVPFATELHER3+LAPLAEDVR2+LAPLAEDVRGNLR3+LEPYADQLR2+LGEVNTYAGDLQK2+LGPHAGDVEGHLSFLEK3+LGPHAGDVEGHLSFLEK4+LKEEIGKELEELR3+LKEEIGKELEELR4+LLPHANEVSQK2+LLPHANEVSQK3+LNHQLEGLTFQ…	P06727	APOA4_HUMAN	APOA4	AKIDQNVEELKGR+ALVQQMEQLR+DKVNSFFSTFK+EAVEHLQK+ELQQRLEPYADQLR+ENADSLQASLRPHADELK+GNLRGNTEGLQK+IDQNVEELKGR+IDQTVEELRR+IGDNLRELQQR+ISASAEELR+ISASAEELRQR+KLVPFATELHER+LAPLAEDVR+LAPLAEDVRGNLR+LEPYADQLR+LGEVNTYAGDLQK+LGPHAGDVEGHLSFLEK+LKEEIGKELEELR+LLPHANEVSQK+LNHQLEGLTFQMK+LTPYADEFK+LTPYADEFKVK+LVPFATELHER+NAEELKAR+QLTPYAQR+RVEPYGENFNK+SELTQQLNALFQDK+SELTQQLNALFQDKLGEVNTYAGDLQK+SLAELGGHLDQQVEEFR+SLAEL…	AKIDQNVEELKGR+ALVQQMEQLR+DKVNSFFSTFK+EAVEHLQK+ELQQRLEPYADQLR+ENADSLQASLRPHADELK+GNLRGNTEGLQK+IDQNVEELKGR+IDQTVEELRR+IGDNLRELQQR+ISASAEELR+ISASAEELRQR+KLVPFATELHER+LAPLAEDVR+LAPLAEDVRGNLR+LEPYADQLR+LGEVNTYAGDLQK+LGPHAGDVEGHLSFLEK+LKEEIGKELEELR+LLPHANEVSQK+LNHQLEGLTFQMK+LTPYADEFK+LTPYADEFKVK+LVPFATELHER+NAEELKAR+QLTPYAQR+RVEPYGENFNK+SELTQQLNALFQDK+SELTQQLNALFQDKLGEVNTYAGDLQK+SLAELGGHLDQQVEEFR+SLAEL…	AKIDQNVEELKGR3+ALVQQMEQLR2+DKVNSFFSTFK2+DKVNSFFSTFK3+EAVEHLQK2+ELQQRLEPYADQLR3+ENADSLQASLRPHADELK4+GNLRGNTEGLQK2+GNLRGNTEGLQK3+IDQNVEELKGR2+IDQNVEELKGR3+IDQTVEELRR2+IDQTVEELRR3+IGDNLRELQQR3+ISASAEELR2+ISASAEELRQR3+KLVPFATELHER2+KLVPFATELHER3+LAPLAEDVR2+LAPLAEDVRGNLR3+LEPYADQLR2+LGEVNTYAGDLQK2+LGPHAGDVEGHLSFLEK3+LGPHAGDVEGHLSFLEK4+LKEEIGKELEELR3+LKEEIGKELEELR4+LLPHANEVSQK2+LLPHANEVSQK3+LNHQLEGLTFQ…	7.0416	-0.117197	0.0349385	0.125526	0.020458	-0.11953	-0.206883	-0.340799	2.25711e-15	3.76667e-14	1.0709e-05	0.730641	9.94933e-14	3.57225e-23	6.32791e-37	3.34052e-13	5.57467e-12	0.00158493	1	1.4725e-11	5.28693e-21	9.36531e-35	-0.271745	0.0810122	0.291058	0.0474362	-0.277154	-0.479702	-0.790214	TRUE	TRUE	TRUE	FALSE	TRUE	TRUE	TRUE	29.7555	4.22567	12.9883	12.8386
P04114	Apolipoprotein B-100	106	ALVDTLK1+ALYWVNGQVPDGVSK2+ALYWVNGQVPDGVSK3+ANLFNKLVTELR3+ATGVLYDYVNK2+ATGVLYDYVNKYHWEHTGLTLR3+ATGVLYDYVNKYHWEHTGLTLR4+ATGVLYDYVNKYHWEHTGLTLR5+ATLYALSHAVNNYHK2+ATLYALSHAVNNYHK3+ATLYALSHAVNNYHK4+AVSMPSFSILGSDVR2+AVSMPSFSILGSDVR3+C(UniMod:4)VQSTKPSLMIQK3+DLGQC(UniMod:4)DR2+DLKVEDIPLAR2+DLKVEDIPLAR3+EIFNMAR2+EIQIYKK2+EQHLFLPFSYK2+EVYGFNPEGK2+FFGEGTKK2+FIIPSPK1+FIIPSPK2+FPEVDVLTK2+FSVPAGIVIPSFQALTAR3+…	P04114+P04114;A8MUN2	APOB_HUMAN	APOB	ALVDTLK+ALYWVNGQVPDGVSK+ANLFNKLVTELR+ATGVLYDYVNK+ATGVLYDYVNKYHWEHTGLTLR+ATLYALSHAVNNYHK+AVSMPSFSILGSDVR+C(UniMod:4)VQSTKPSLMIQK+DLGQC(UniMod:4)DR+DLKVEDIPLAR+EIFNMAR+EIQIYKK+EQHLFLPFSYK+EVYGFNPEGK+FFGEGTKK+FIIPSPK+FPEVDVLTK+FSVPAGIVIPSFQALTAR+FVTQAEGAK+GFEPTLEALFGK+GIISALLVPPETEEAK+GMTRPLSTLISSSQSC(UniMod:4)QYTLDAK+GNVATEISTER+IADFELPTIIVPEQTIEIPSIK+IEDGTLASK+IEGNLIFDPNNYLPK+ILGEELGFASLHDLQLLGK+I…	ALVDTLK+ALYWVNGQVPDGVSK+ANLFNKLVTELR+ATGVLYDYVNK+ATGVLYDYVNKYHWEHTGLTLR+ATLYALSHAVNNYHK+AVSMPSFSILGSDVR+CVQSTKPSLMIQK+DLGQCDR+DLKVEDIPLAR+EIFNMAR+EIQIYKK+EQHLFLPFSYK+EVYGFNPEGK+FFGEGTKK+FIIPSPK+FPEVDVLTK+FSVPAGIVIPSFQALTAR+FVTQAEGAK+GFEPTLEALFGK+GIISALLVPPETEEAK+GMTRPLSTLISSSQSCQYTLDAK+GNVATEISTER+IADFELPTIIVPEQTIEIPSIK+IEDGTLASK+IEGNLIFDPNNYLPK+ILGEELGFASLHDLQLLGK+INCKVELEVPQLCSFILK+ITLPDFR+IYSL…	ALVDTLK1+ALYWVNGQVPDGVSK2+ALYWVNGQVPDGVSK3+ANLFNKLVTELR3+ATGVLYDYVNK2+ATGVLYDYVNKYHWEHTGLTLR3+ATGVLYDYVNKYHWEHTGLTLR4+ATGVLYDYVNKYHWEHTGLTLR5+ATLYALSHAVNNYHK2+ATLYALSHAVNNYHK3+ATLYALSHAVNNYHK4+AVSMPSFSILGSDVR2+AVSMPSFSILGSDVR3+C(UniMod:4)VQSTKPSLMIQK3+DLGQC(UniMod:4)DR2+DLKVEDIPLAR2+DLKVEDIPLAR3+EIFNMAR2+EIQIYKK2+EQHLFLPFSYK2+EVYGFNPEGK2+FFGEGTKK2+FIIPSPK1+FIIPSPK2+FPEVDVLTK2+FSVPAGIVIPSFQALTAR3+…	9.89875	-0.0963573	0.0633191	-0.0394983	-0.0929908	0.0652099	0.0722178	0.0613339	9.50218e-12	1.28468e-45	0.147487	0.102272	2.1264e-05	0.000275908	0.0158239	1.40632e-09	1.90133e-43	1	1	0.00314707	0.0408343	1	-0.237151	0.155839	-0.097212	-0.228866	0.160492	0.17774	0.150953	FALSE	TRUE	FALSE	FALSE	FALSE	FALSE	FALSE	28.5627	2.88548	12.5806	12.4783
P02654	Apolipoprotein C-I	5	EFGNTLEDKAR2+EFGNTLEDKAR3+IKQSELSAK2+MREWFSETFQK2+MREWFSETFQK3	P02654;K7ELM9;K7ERI9;K7EPF9;K7EKP1;K7EJI9+P02654;K7ELM9;K7ERI9;K7EPF9;K7EJI9+P02654;K7ERI9	APOC1_HUMAN	APOC1	EFGNTLEDKAR+IKQSELSAK+MREWFSETFQK	EFGNTLEDKAR+IKQSELSAK+MREWFSETFQK	EFGNTLEDKAR2+EFGNTLEDKAR3+IKQSELSAK2+MREWFSETFQK2+MREWFSETFQK3	31.3893	-0.104727	-0.0312152	0.127457	-0.0679223	-0.0109861	-0.180773	-0.269997	0.000254736	0.000481706	0.0213167	0.556461	0.723842	7.35485e-06	1.73915e-07	0.0377009	0.0712925	1	1	1	0.00108852	2.57393e-05	-0.132006	-0.039346	0.160656	-0.0856144	-0.0138477	-0.22786	-0.340324	FALSE	FALSE	FALSE	FALSE	FALSE	FALSE	FALSE	59.4809	1.89494	13.729	13.5838
P02656	Apolipoprotein C-III	7	DALSSVQESQVAQQAR2+DALSSVQESQVAQQAR3+DYWSTVK2+GWVTDGFSSLK2+GWVTDGFSSLKDYWSTVK3+GWVTDGFSSLKDYWSTVKDK4+TAKDALSSVQESQVAQQAR3	P02656;B0YIW2	APOC3_HUMAN	APOC3	DALSSVQESQVAQQAR+DYWSTVK+GWVTDGFSSLK+GWVTDGFSSLKDYWSTVK+GWVTDGFSSLKDYWSTVKDK+TAKDALSSVQESQVAQQAR	DALSSVQESQVAQQAR+DYWSTVK+GWVTDGFSSLK+GWVTDGFSSLKDYWSTVK+GWVTDGFSSLKDYWSTVKDK+TAKDALSSVQESQVAQQAR	DALSSVQESQVAQQAR2+DALSSVQESQVAQQAR3+DYWSTVK2+GWVTDGFSSLK2+GWVTDGFSSLKDYWSTVK3+GWVTDGFSSLKDYWSTVKDK4+TAKDALSSVQESQVAQQAR3	9.07209	-0.0541302	0.0305564	-0.00808926	-0.0789944	0.0709112	0.110459	0.249621	0.000493447	3.27703e-10	0.787625	0.207517	2.6958e-05	4.49801e-07	7.30432e-19	0.0730301	4.85e-08	1	1	0.00398978	6.65706e-05	1.08104e-16	-0.124805	0.0704521	-0.018651	-0.182133	0.163496	0.254678	0.575537	FALSE	TRUE	FALSE	FALSE	FALSE	FALSE	TRUE	33.2771	3.66807	14.5757	14.546
P05090	Apolipoprotein D	10	IKVLNQELR2+KMTVTDQVNC(UniMod:4)PK2+KMTVTDQVNC(UniMod:4)PK3+MTVTDQVNC(UniMod:4)PK2+NILTSNNIDVK2+NILTSNNIDVKK2+NILTSNNIDVKK3+NPNLPPETVDSLK2+VLNQELR2+WYEIEKIPTTFENGR3	P05090;C9JF17;C9JX71+P05090;C9JF17	APOD_HUMAN	APOD	IKVLNQELR+KMTVTDQVNC(UniMod:4)PK+MTVTDQVNC(UniMod:4)PK+NILTSNNIDVK+NILTSNNIDVKK+NPNLPPETVDSLK+VLNQELR+WYEIEKIPTTFENGR	IKVLNQELR+KMTVTDQVNCPK+MTVTDQVNCPK+NILTSNNIDVK+NILTSNNIDVKK+NPNLPPETVDSLK+VLNQELR+WYEIEKIPTTFENGR	IKVLNQELR2+KMTVTDQVNC(UniMod:4)PK2+KMTVTDQVNC(UniMod:4)PK3+MTVTDQVNC(UniMod:4)PK2+NILTSNNIDVK2+NILTSNNIDVKK2+NILTSNNIDVKK3+NPNLPPETVDSLK2+VLNQELR2+WYEIEKIPTTFENGR3	13.1151	-0.191464	0.02841	0.00332306	0.0291692	-0.180791	-0.400691	-0.143485	7.69353e-45	1.48772e-11	0.89825	0.590698	1.72067e-34	7.86231e-94	3.42104e-09	1.13864e-42	2.20182e-09	1	1	2.54659e-32	1.16362e-91	5.06314e-07	-0.473956	0.0703272	0.00822602	0.0722066	-0.447537	-0.991887	-0.355188	TRUE	TRUE	FALSE	FALSE	TRUE	TRUE	FALSE	28.7113	2.18918	12.0965	11.9186
P02649	Apolipoprotein E	27	AATVGSLAGQPLQER2+AKLEEQAQQIR2+AKLEEQAQQIR3+ALMDETMK2+ALMDETMKELK3+AQAWGER2+AYKSELEEQLTPVAEETR3+DRLDEVKEQVAEVR3+DRLDEVKEQVAEVR4+ELQAAQAR2+FWDYLR2+GEVQAMLGQSTEELRVR3+LAVYQAGAR2+LGADMEDVC(UniMod:4)GR2+LGPLVEQGR2+LKSWFEPLVEDMQR2+LKSWFEPLVEDMQR3+LLRDADDLQKR3+LQAEAFQAR2+LSKELQAAQAR2+LSKELQAAQAR3+LVQYRGEVQAMLGQSTEELRVR4+MEEMGSR2+QWAGLVEK2+VQAAVGTSAAPVPSDNH2+VQAAVGTSAAPVPSDNH3+WELALGR2	P02649;H0Y7L5+P02649+P02649;E7ERP7;H0Y7L5;E9PEV4	APOE_HUMAN	APOE	AATVGSLAGQPLQER+AKLEEQAQQIR+ALMDETMK+ALMDETMKELK+AQAWGER+AYKSELEEQLTPVAEETR+DRLDEVKEQVAEVR+ELQAAQAR+FWDYLR+GEVQAMLGQSTEELRVR+LAVYQAGAR+LGADMEDVC(UniMod:4)GR+LGPLVEQGR+LKSWFEPLVEDMQR+LLRDADDLQKR+LQAEAFQAR+LSKELQAAQAR+LVQYRGEVQAMLGQSTEELRVR+MEEMGSR+QWAGLVEK+VQAAVGTSAAPVPSDNH+WELALGR	AATVGSLAGQPLQER+AKLEEQAQQIR+ALMDETMK+ALMDETMKELK+AQAWGER+AYKSELEEQLTPVAEETR+DRLDEVKEQVAEVR+ELQAAQAR+FWDYLR+GEVQAMLGQSTEELRVR+LAVYQAGAR+LGADMEDVCGR+LGPLVEQGR+LKSWFEPLVEDMQR+LLRDADDLQKR+LQAEAFQAR+LSKELQAAQAR+LVQYRGEVQAMLGQSTEELRVR+MEEMGSR+QWAGLVEK+VQAAVGTSAAPVPSDNH+WELALGR	AATVGSLAGQPLQER2+AKLEEQAQQIR2+AKLEEQAQQIR3+ALMDETMK2+ALMDETMKELK3+AQAWGER2+AYKSELEEQLTPVAEETR3+DRLDEVKEQVAEVR3+DRLDEVKEQVAEVR4+ELQAAQAR2+FWDYLR2+GEVQAMLGQSTEELRVR3+LAVYQAGAR2+LGADMEDVC(UniMod:4)GR2+LGPLVEQGR2+LKSWFEPLVEDMQR2+LKSWFEPLVEDMQR3+LLRDADDLQKR3+LQAEAFQAR2+LSKELQAAQAR2+LSKELQAAQAR3+LVQYRGEVQAMLGQSTEELRVR4+MEEMGSR2+QWAGLVEK2+VQAAVGTSAAPVPSDNH2+VQAAVGTSAAPVPSDNH3+WELALGR2	13.7799	0.0214474	0.0219516	-0.017431	-0.0781445	0.016013	0.0384962	-0.189661	0.216262	5.16915e-05	0.603382	0.264436	0.395644	0.114857	1.44611e-09	1	0.00765034	1	1	1	1	2.14025e-07	0.0445624	0.0456101	-0.0362173	-0.162365	0.033271	0.0799855	-0.394069	FALSE	TRUE	FALSE	FALSE	FALSE	FALSE	TRUE	38.8434	2.81883	12.7569	12.7422
P02749	Beta-2-glycoprotein 1	7	ATVVYQGER2+EHSSLAFWK2+KATVVYQGER2+KFIC(UniMod:4)PLTGLWPINTLK3+TFYEPGEEITYSC(UniMod:4)KPGYVSR3+VC(UniMod:4)PFAGILENGAVR2+VC(UniMod:4)PFAGILENGAVR3	P02749+P02749;J3KS17+P02749;J3QRN2;J3QLI0+P02749;J3QRN2	APOH_HUMAN	APOH	ATVVYQGER+EHSSLAFWK+KATVVYQGER+KFIC(UniMod:4)PLTGLWPINTLK+TFYEPGEEITYSC(UniMod:4)KPGYVSR+VC(UniMod:4)PFAGILENGAVR	ATVVYQGER+EHSSLAFWK+KATVVYQGER+KFICPLTGLWPINTLK+TFYEPGEEITYSCKPGYVSR+VCPFAGILENGAVR	ATVVYQGER2+EHSSLAFWK2+KATVVYQGER2+KFIC(UniMod:4)PLTGLWPINTLK3+TFYEPGEEITYSC(UniMod:4)KPGYVSR3+VC(UniMod:4)PFAGILENGAVR2+VC(UniMod:4)PFAGILENGAVR3	18.547	-0.147922	0.0338236	0.0560614	0.0834954	0.0344258	0.0131361	-0.0907235	2.42326e-23	2.63984e-13	0.0495783	0.161065	0.0318786	0.527051	0.000654421	3.58643e-21	3.90696e-11	1	1	1	1	0.0968543	-0.353111	0.080742	0.133827	0.199316	0.0821794	0.0313577	-0.21657	FALSE	TRUE	FALSE	FALSE	FALSE	FALSE	FALSE	26.9642	1.45383	13.0453	12.8765
O14791;O14791-2;O14791-3	Apolipoprotein L1	6	ALADGVQK2+ANLQSVPHASASRPR3+ANLQSVPHASASRPR4+NWFLKEFPR3+VNEPSILEMSR2+VTEPISAESGEQVER2	O14791;O14791-2;O14791-3+O14791;O14791-2;O14791-3;B1AH96	APOL1_HUMAN	APOL1	ALADGVQK+ANLQSVPHASASRPR+NWFLKEFPR+VNEPSILEMSR+VTEPISAESGEQVER	ALADGVQK+ANLQSVPHASASRPR+NWFLKEFPR+VNEPSILEMSR+VTEPISAESGEQVER	ALADGVQK2+ANLQSVPHASASRPR3+ANLQSVPHASASRPR4+NWFLKEFPR3+VNEPSILEMSR2+VTEPISAESGEQVER2	14.8633	-0.0443788	-0.0683577	-0.0791956	0.074637	0.0721646	0.102761	0.462746	0.00371496	3.18172e-45	0.00743468	0.226564	1.44179e-05	1.85922e-06	6.58801e-61	0.549814	4.70894e-43	1	1	0.00213385	0.000275165	9.75026e-59	-0.0963105	-0.148349	-0.17187	0.161977	0.156611	0.22301	1.00425	FALSE	TRUE	FALSE	FALSE	FALSE	FALSE	TRUE	32.9438	2.21646	11.6664	11.6866
O95445	Apolipoprotein M	2	AFLLTPR2+SLTSC(UniMod:4)LDSK2	O95445;O95445-2;Q5SRP5	APOM_HUMAN	APOM	AFLLTPR+SLTSC(UniMod:4)LDSK	AFLLTPR+SLTSCLDSK	AFLLTPR2+SLTSC(UniMod:4)LDSK2	14.761	-0.0599916	0.00366429	0.00974719	-0.0120082	-0.0626761	-0.229743	-0.174525	1.39808e-06	0.344565	0.684783	0.810613	3.50747e-06	1.38114e-38	8.10701e-15	0.000206916	1	1	1	0.000519106	2.04409e-36	1.19984e-12	-0.17004	0.010386	0.0276274	-0.0340359	-0.177649	-0.651183	-0.494672	FALSE	FALSE	FALSE	FALSE	FALSE	TRUE	FALSE	24.0211	1.62734	14.1155	14.0407
O75882-2	Isoform 2 of Attractin	2	LTLTPWVGLR2+SVNNVVVR2	O75882;O75882-2;O75882-3	ATRN_HUMAN	ATRN	LTLTPWVGLR+SVNNVVVR	LTLTPWVGLR+SVNNVVVR	LTLTPWVGLR2+SVNNVVVR2	17.0077	-0.060523	0.0143387	0.0197035	0.0783913	0.00360257	0.00502113	0.0452605	8.2796e-07	0.000183005	0.406059	0.113262	0.786866	0.771043	0.0406092	0.000122538	0.0270848	1	1	1	1	1	-0.179376	0.0424964	0.0583965	0.232333	0.0106772	0.0148814	0.134141	FALSE	TRUE	FALSE	FALSE	FALSE	FALSE	FALSE	22.129	1.30111	11.8989	11.8459
P25311	Zinc-alpha-2-glycoprotein	15	AGEVQEPELR2+EIPAWVPFDPAAQITK2+HVEDVPAFQALGSLNDLQFFR3+HVEDVPAFQALGSLNDLQFFR4+IDVHWTR2+KSQPMGLWR2+NILDRQDPPSVVVTSHQAPGEK3+NILDRQDPPSVVVTSHQAPGEK4+QKWEAEPVYVQR2+QKWEAEPVYVQR3+QVEGMEDWKQDSQLQK3+SQPMGLWR2+SSGAFWK2+YSLTYIYTGLSK2+YYYDGKDYIEFNKEIPAWVPFDPAAQITK4	P25311+P25311;C9JEV0+P25311;C9JEV0;H7BZJ8	ZA2G_HUMAN	AZGP1	AGEVQEPELR+EIPAWVPFDPAAQITK+HVEDVPAFQALGSLNDLQFFR+IDVHWTR+KSQPMGLWR+NILDRQDPPSVVVTSHQAPGEK+QKWEAEPVYVQR+QVEGMEDWKQDSQLQK+SQPMGLWR+SSGAFWK+YSLTYIYTGLSK+YYYDGKDYIEFNKEIPAWVPFDPAAQITK	AGEVQEPELR+EIPAWVPFDPAAQITK+HVEDVPAFQALGSLNDLQFFR+IDVHWTR+KSQPMGLWR+NILDRQDPPSVVVTSHQAPGEK+QKWEAEPVYVQR+QVEGMEDWKQDSQLQK+SQPMGLWR+SSGAFWK+YSLTYIYTGLSK+YYYDGKDYIEFNKEIPAWVPFDPAAQITK	AGEVQEPELR2+EIPAWVPFDPAAQITK2+HVEDVPAFQALGSLNDLQFFR3+HVEDVPAFQALGSLNDLQFFR4+IDVHWTR2+KSQPMGLWR2+NILDRQDPPSVVVTSHQAPGEK3+NILDRQDPPSVVVTSHQAPGEK4+QKWEAEPVYVQR2+QKWEAEPVYVQR3+QVEGMEDWKQDSQLQK3+SQPMGLWR2+SSGAFWK2+YSLTYIYTGLSK2+YYYDGKDYIEFNKEIPAWVPFDPAAQITK4	9.66287	-0.177038	0.0151252	0.0147709	0.0978502	-0.0598792	-0.150977	-0.0873522	2.70085e-82	7.10467e-08	0.394586	0.00691229	9.00819e-10	2.44487e-32	6.98607e-08	3.99726e-80	1.05149e-05	1	1	1.33321e-07	3.61841e-30	1.03394e-05	-0.661939	0.0565529	0.0552281	0.365859	-0.223887	-0.564499	-0.326608	TRUE	TRUE	FALSE	FALSE	FALSE	TRUE	FALSE	18.8626	1.95207	12.6732	12.4956
P06276	Cholinesterase	1	YLTLNTESTR2	P06276;H7C4Y0;F8WF14;H0Y885	CHLE_HUMAN	BCHE	YLTLNTESTR	YLTLNTESTR	YLTLNTESTR2	34.7593	-0.203969	-0.00711421	0.00218071	-0.0539219	0.034886	0.110458	-0.336907	2.03771e-20	0.298106	0.958929	0.541773	0.142643	0.000341342	2.01124e-17	3.01582e-18	1	1	1	1	0.0505186	2.97664e-15	-0.328028	-0.0114413	0.00350708	-0.0867187	0.0561046	0.177641	-0.541823	FALSE	FALSE	FALSE	FALSE	FALSE	FALSE	FALSE	36.9893	1.06416	10.9872	10.72
P02745	Complement C1q subcomponent subunit A	1	KGHIYQGSEADSVFSGFLIFPSA3	P02745	C1QA_HUMAN	C1QA	KGHIYQGSEADSVFSGFLIFPSA	KGHIYQGSEADSVFSGFLIFPSA	KGHIYQGSEADSVFSGFLIFPSA3	24.0484	-0.0250056	0.00639716	0.0301556	0.057985	0.0340301	0.0233293	-0.12403	0.133332	0.218836	0.349345	0.388534	0.0602056	0.319703	3.69574e-05	1	1	1	1	1	1	0.0054697	-0.05452	0.0139478	0.0657486	0.126426	0.0741963	0.0508653	-0.270424	FALSE	FALSE	FALSE	FALSE	FALSE	FALSE	FALSE	31.1417	1.29496	12.7746	12.7237
P02746	Complement C1q subcomponent subunit B	7	DQTIRFDHVITNMNNNYEPR3+DQTIRFDHVITNMNNNYEPR4+FTC(UniMod:4)KVPGLYYFTYHASSR4+GNLC(UniMod:4)VNLMR2+TINVPLRR2+VPGLYYFTYHASSR2+VPGLYYFTYHASSR3	P02746;A0A0A0MSV6;D6R934+P02746;D6RGJ1;A0A0A0MSV6;D6R934	C1QB_HUMAN	C1QB	DQTIRFDHVITNMNNNYEPR+FTC(UniMod:4)KVPGLYYFTYHASSR+GNLC(UniMod:4)VNLMR+TINVPLRR+VPGLYYFTYHASSR	DQTIRFDHVITNMNNNYEPR+FTCKVPGLYYFTYHASSR+GNLCVNLMR+TINVPLRR+VPGLYYFTYHASSR	DQTIRFDHVITNMNNNYEPR3+DQTIRFDHVITNMNNNYEPR4+FTC(UniMod:4)KVPGLYYFTYHASSR4+GNLC(UniMod:4)VNLMR2+TINVPLRR2+VPGLYYFTYHASSR2+VPGLYYFTYHASSR3	13.1261	-0.0288607	0.00754828	0.0250168	0.0518721	0.000879303	-0.0199416	-0.184028	0.0150479	0.0417332	0.275822	0.278935	0.945644	0.232527	1.15196e-17	1	1	1	1	1	1	1.7049e-15	-0.0872559	0.0228211	0.0756344	0.156827	0.00265844	-0.0602903	-0.556381	FALSE	FALSE	FALSE	FALSE	FALSE	FALSE	TRUE	23.8185	1.81458	12.5692	12.511
P02747	Complement C1q subcomponent subunit C	4	FQSVFTVTR2+QTHQPPAPNSLIR2+QTHQPPAPNSLIR3+TNQVNSGGVLLR2	P02747	C1QC_HUMAN	C1QC	FQSVFTVTR+QTHQPPAPNSLIR+TNQVNSGGVLLR	FQSVFTVTR+QTHQPPAPNSLIR+TNQVNSGGVLLR	FQSVFTVTR2+QTHQPPAPNSLIR2+QTHQPPAPNSLIR3+TNQVNSGGVLLR2	10.5698	-0.0298682	0.00875415	0.0079215	-0.00587534	0.0165317	0.018432	-0.213186	0.00846038	0.0134689	0.717972	0.897865	0.179809	0.248126	4.18857e-25	1	1	1	1	1	1	6.19908e-23	-0.0935441	0.0274171	0.0248093	-0.0184009	0.0517756	0.057727	-0.667675	FALSE	FALSE	FALSE	FALSE	FALSE	FALSE	TRUE	20.6714	1.95569	13.7911	13.7229
P00736	Complement C1r subcomponent	7	GLTLHLK2+MGNFPWQVFTNIHGR3+NLPNGDFR2+TLDEFTIIQNLQPQYQFR3+VLNYVDWIKK3+YTTEIIK2+YTTTMGVNTYK2	P00736;B4DPQ0;F5H2D0	C1R_HUMAN	C1R	GLTLHLK+MGNFPWQVFTNIHGR+NLPNGDFR+TLDEFTIIQNLQPQYQFR+VLNYVDWIKK+YTTEIIK+YTTTMGVNTYK	GLTLHLK+MGNFPWQVFTNIHGR+NLPNGDFR+TLDEFTIIQNLQPQYQFR+VLNYVDWIKK+YTTEIIK+YTTTMGVNTYK	GLTLHLK2+MGNFPWQVFTNIHGR3+NLPNGDFR2+TLDEFTIIQNLQPQYQFR3+VLNYVDWIKK3+YTTEIIK2+YTTTMGVNTYK2	15.1121	-0.0246164	0.00615866	-0.0134238	0.0342361	0.0228419	0.0433686	-0.172316	0.0212552	0.0649818	0.515988	0.427331	0.0492252	0.00394533	5.76186e-19	1	1	1	1	1	0.583908	8.52756e-17	-0.0822947	0.0205889	-0.0448769	0.114454	0.0763622	0.144985	-0.576067	FALSE	FALSE	FALSE	FALSE	FALSE	FALSE	FALSE	19.938	1.31934	12.1906	12.1337
P09871	Complement C1s subcomponent	9	GFQVVVTLR2+LLEVPEGR2+LPVAPLRK2+M(UniMod:35)LTPEHVFIHPGWK4+MLTPEHVFIHPGWK4+SSNNPHSPIVEEFQVPYNK3+TMQENSTPRED2+TNFDNDIALVR2+VKNYVDWIMK3	P09871;H0Y5D1;F5H7T4;F8WCZ6+P09871;A0A087X232;F8WCZ6+P09871;H0Y5D1;A0A087X232;B5MCV4	C1S_HUMAN	C1S	GFQVVVTLR+LLEVPEGR+LPVAPLRK+M(UniMod:35)LTPEHVFIHPGWK+MLTPEHVFIHPGWK+SSNNPHSPIVEEFQVPYNK+TMQENSTPRED+TNFDNDIALVR+VKNYVDWIMK	GFQVVVTLR+LLEVPEGR+LPVAPLRK+MLTPEHVFIHPGWK+SSNNPHSPIVEEFQVPYNK+TMQENSTPRED+TNFDNDIALVR+VKNYVDWIMK	GFQVVVTLR2+LLEVPEGR2+LPVAPLRK2+M(UniMod:35)LTPEHVFIHPGWK4+MLTPEHVFIHPGWK4+SSNNPHSPIVEEFQVPYNK3+TMQENSTPRED2+TNFDNDIALVR2+VKNYVDWIMK3	11.6423	-0.0317059	0.0139203	0.00170653	-0.0448926	0.00758495	0.0280035	-0.129207	0.000970818	3.59087e-06	0.926812	0.24697	0.467467	0.0383579	1.05918e-13	0.143681	0.000531449	1	1	1	1	1.56758e-11	-0.117685	0.0516693	0.00633428	-0.166632	0.0281537	0.103943	-0.479589	FALSE	TRUE	FALSE	FALSE	FALSE	FALSE	FALSE	17.5449	1.50699	11.8593	11.8037
P06681	Complement C2	2	AVISPGFDVFAK2+KNQGILEFYGDDIALLK3	P06681;P06681-2;P06681-3;E7ETN3;A0A0G2JIE7;H0Y3H6;B4E1Z4;A0A0G2JL69;B4DQI1;E9PDZ0	CO2_HUMAN	C2	AVISPGFDVFAK+KNQGILEFYGDDIALLK	AVISPGFDVFAK+KNQGILEFYGDDIALLK	AVISPGFDVFAK2+KNQGILEFYGDDIALLK3	21.3723	0.02684	0.0050267	0.00598717	0.0238798	0.0189848	0.0349772	0.0239731	0.0658911	0.270021	0.832009	0.685184	0.231295	0.0885948	0.362085	1	1	1	1	1	1	1	0.0671238	0.0125712	0.0149732	0.0597206	0.0474789	0.087474	0.0599541	FALSE	FALSE	FALSE	FALSE	FALSE	FALSE	FALSE	25.0501	1.17208	11.5711	11.5982
P01024	Complement C3	178	AAVYHHFISDGVR2+AAVYHHFISDGVR3+ADIGC(UniMod:4)TPGSGKDYAGVFSDAGLTFTSSSGQQTAQR4+AEDLVGK1+AEDLVGKSLYVSATVILHSGSDMVQAER4+AGDFLEANYMNLQR2+AGDFLEANYMNLQR3+AKDQLTC(UniMod:4)NKFDLK2+AKDQLTC(UniMod:4)NKFDLK3+AKDQLTC(UniMod:4)NKFDLK4+ASHLGLAR1+ASHLGLAR2+AVLYNYR2+AVLYNYRQNQELK3+AYYENSPQQVFSTEFEVK3+DAPDHQELNLDVSLQLPSR3+DFDFVPPVVR2+DKNRWEDPGK2+DSC(UniMod:4)VGSLVVK2+EALKLEEK2+EGVQKEDIPPADLSDQVPDTESETR4+EVVADSVW…	P01024+P01024;M0R0Q9+P01024;M0QYC8+P01024;M0QXZ3+P01024;M0R1Q1	CO3_HUMAN	C3	AAVYHHFISDGVR+ADIGC(UniMod:4)TPGSGKDYAGVFSDAGLTFTSSSGQQTAQR+AEDLVGK+AEDLVGKSLYVSATVILHSGSDMVQAER+AGDFLEANYMNLQR+AKDQLTC(UniMod:4)NKFDLK+ASHLGLAR+AVLYNYR+AVLYNYRQNQELK+AYYENSPQQVFSTEFEVK+DAPDHQELNLDVSLQLPSR+DFDFVPPVVR+DKNRWEDPGK+DSC(UniMod:4)VGSLVVK+EALKLEEK+EGVQKEDIPPADLSDQVPDTESETR+EVVADSVWVDVK+EVVADSVWVDVKDSC(UniMod:4)VGSLVVK+FISLGEAC(UniMod:4)KK+FYHPEKEDGKLNK+FYYIYNEK+GLEVTITAR+GQGTLSVVTMYHAK+…	AAVYHHFISDGVR+ADIGCTPGSGKDYAGVFSDAGLTFTSSSGQQTAQR+AEDLVGK+AEDLVGKSLYVSATVILHSGSDMVQAER+AGDFLEANYMNLQR+AKDQLTCNKFDLK+ASHLGLAR+AVLYNYR+AVLYNYRQNQELK+AYYENSPQQVFSTEFEVK+DAPDHQELNLDVSLQLPSR+DFDFVPPVVR+DKNRWEDPGK+DSCVGSLVVK+EALKLEEK+EGVQKEDIPPADLSDQVPDTESETR+EVVADSVWVDVK+EVVADSVWVDVKDSCVGSLVVK+FISLGEACKK+FYHPEKEDGKLNK+FYYIYNEK+GLEVTITAR+GQGTLSVVTMYHAK+GVFVLNK+GVFVLNKK+GYTQQLAFR+GYTQQLAFRQPSSAFAAFVK+GY…	AAVYHHFISDGVR2+AAVYHHFISDGVR3+ADIGC(UniMod:4)TPGSGKDYAGVFSDAGLTFTSSSGQQTAQR4+AEDLVGK1+AEDLVGKSLYVSATVILHSGSDMVQAER4+AGDFLEANYMNLQR2+AGDFLEANYMNLQR3+AKDQLTC(UniMod:4)NKFDLK2+AKDQLTC(UniMod:4)NKFDLK3+AKDQLTC(UniMod:4)NKFDLK4+ASHLGLAR1+ASHLGLAR2+AVLYNYR2+AVLYNYRQNQELK3+AYYENSPQQVFSTEFEVK3+DAPDHQELNLDVSLQLPSR3+DFDFVPPVVR2+DKNRWEDPGK2+DSC(UniMod:4)VGSLVVK2+EALKLEEK2+EGVQKEDIPPADLSDQVPDTESETR4+EVVADSVW…	4.87079	-0.0197436	-0.00521977	-0.0195601	-0.0960601	0.112129	0.234056	0.127476	0.0025794	0.0107209	0.122534	0.000282314	4.31183e-54	1.09442e-130	8.93628e-27	0.381751	1	1	0.0417825	6.38151e-52	1.61974e-128	1.32257e-24	-0.0988055	-0.026122	-0.0978875	-0.480727	0.561143	1.17132	0.637948	FALSE	FALSE	FALSE	TRUE	TRUE	TRUE	TRUE	13.8201	2.83734	13.8961	13.8728
P0C0L4	Complement C4-A	2	DSSTWLTAFVLK2+DSSTWLTAFVLK3	P0C0L4;P0C0L4-2;A0A140TA49;A0A140TA44;A0A140TA32;A0A0G2JPR0	CO4A_HUMAN	C4A	DSSTWLTAFVLK	DSSTWLTAFVLK	DSSTWLTAFVLK2+DSSTWLTAFVLK3	18.788	-0.016075	0.0365619	-0.0415003	-0.157446	0.0636178	0.136964	-0.138417	0.527312	4.29923e-06	0.398917	0.125202	0.0214064	0.000132113	0.00254988	1	0.000636286	1	1	1	0.0195527	0.377382	-0.0227925	0.0518403	-0.0588424	-0.223239	0.0902024	0.194199	-0.196259	FALSE	TRUE	FALSE	FALSE	FALSE	FALSE	FALSE	46.2674	2.46261	12.6299	12.5746
P04003	C4b-binding protein alpha chain	26	C(UniMod:4)HPGYKPTTDEPTTVIC(UniMod:4)QK4+FKTGTTLK1+FKTGTTLK2+FSAIC(UniMod:4)QGDGTWSPR2+GVGWSHPLPQC(UniMod:4)EIVK2+GVGWSHPLPQC(UniMod:4)EIVK3+IAHGHYK2+KPDVSHGEM(UniMod:35)VSGFGPIYNYKDTIVFK5+KPDVSHGEMVSGFGPIYNYKDTIVFK4+KPDVSHGEMVSGFGPIYNYKDTIVFK5+LMQC(UniMod:4)LPNPEDVK2+LNNGEITQHR2+LNNGEITQHR3+LSC(UniMod:4)SYSHWSAPAPQC(UniMod:4)K3+LSLEIEQLELQR2+LSLEIEQLELQR3+M(UniMod:35)ALEVYK2+MALEVYK1+MALEVYK2+MA…	P04003+P04003;F2Z2V7;A6PVY5+P04003;A6PVY5	C4BPA_HUMAN	C4BPA	C(UniMod:4)HPGYKPTTDEPTTVIC(UniMod:4)QK+FKTGTTLK+FSAIC(UniMod:4)QGDGTWSPR+GVGWSHPLPQC(UniMod:4)EIVK+IAHGHYK+KPDVSHGEM(UniMod:35)VSGFGPIYNYKDTIVFK+KPDVSHGEMVSGFGPIYNYKDTIVFK+LMQC(UniMod:4)LPNPEDVK+LNNGEITQHR+LSC(UniMod:4)SYSHWSAPAPQC(UniMod:4)K+LSLEIEQLELQR+M(UniMod:35)ALEVYK+MALEVYK+MALEVYKLSLEIEQLELQR+NGQVEIK+QSTLDKEL+TPSC(UniMod:4)GDIC(UniMod:4)NFPPK+TWYPEVPK+YTC(UniMod:4)LPGYVR	CHPGYKPTTDEPTTVICQK+FKTGTTLK+FSAICQGDGTWSPR+GVGWSHPLPQCEIVK+IAHGHYK+KPDVSHGEMVSGFGPIYNYKDTIVFK+LMQCLPNPEDVK+LNNGEITQHR+LSCSYSHWSAPAPQCK+LSLEIEQLELQR+MALEVYK+MALEVYKLSLEIEQLELQR+NGQVEIK+QSTLDKEL+TPSCGDICNFPPK+TWYPEVPK+YTCLPGYVR	C(UniMod:4)HPGYKPTTDEPTTVIC(UniMod:4)QK4+FKTGTTLK1+FKTGTTLK2+FSAIC(UniMod:4)QGDGTWSPR2+GVGWSHPLPQC(UniMod:4)EIVK2+GVGWSHPLPQC(UniMod:4)EIVK3+IAHGHYK2+KPDVSHGEM(UniMod:35)VSGFGPIYNYKDTIVFK5+KPDVSHGEMVSGFGPIYNYKDTIVFK4+KPDVSHGEMVSGFGPIYNYKDTIVFK5+LMQC(UniMod:4)LPNPEDVK2+LNNGEITQHR2+LNNGEITQHR3+LSC(UniMod:4)SYSHWSAPAPQC(UniMod:4)K3+LSLEIEQLELQR2+LSLEIEQLELQR3+M(UniMod:35)ALEVYK2+MALEVYK1+MALEVYK2+MA…	8.63896	0.00770932	0.0416427	0.00780996	-0.10069	0.061667	0.0716156	-0.295893	0.43423	1.16787e-40	0.682162	0.0114491	9.39307e-09	2.5878e-07	6.04548e-60	1	1.72845e-38	1	1	1.39017e-06	3.82994e-05	8.94732e-58	0.0253575	0.136971	0.0256885	-0.331189	0.202835	0.235558	-0.973252	FALSE	TRUE	FALSE	FALSE	FALSE	FALSE	TRUE	20.625	2.38745	12.6169	12.5615
P20851;P20851-2	C4b-binding protein beta chain	1	ALLAFQESK2	P20851;P20851-2	C4BPB_HUMAN	C4BPB	ALLAFQESK	ALLAFQESK	ALLAFQESK2	22.6442	-0.0380011	0.0442848	-0.0417016	-0.0123087	0.0448275	0.0311831	-0.471397	0.019867	5.33358e-18	0.186359	0.851729	0.011494	0.174446	7.39931e-56	1	7.8937e-16	1	1	1	1	1.0951e-53	-0.0785223	0.0915063	-0.0861686	-0.0254336	0.0926277	0.0644341	-0.974055	FALSE	TRUE	FALSE	FALSE	FALSE	FALSE	TRUE	28.2987	1.24971	13.3439	13.2192
P01031	Complement C5	20	AFTEC(UniMod:4)C(UniMod:4)VVASQLR2+ALLVGEHLNIIVTPK3+DSSVPNTGTAR2+ESYSGVTLDPR2+GEQIQLK2+GIYGTISR2+GNPPIYR2+KIEEIAAK2+LKEGMLSIMSYR3+SIVSALKR2+SYFPESWLWEVHLVPR3+TDAPDLPEENQAR2+TLLPVSKPEIR2+TLLPVSKPEIR3+VFKDVFLEMNIPYSVVR3+VFQFLEK2+VVPEGVKR2+VYSLNDDLKPAKR3+WLSEEQR2+YGMWTIK2	P01031	CO5_HUMAN	C5	AFTEC(UniMod:4)C(UniMod:4)VVASQLR+ALLVGEHLNIIVTPK+DSSVPNTGTAR+ESYSGVTLDPR+GEQIQLK+GIYGTISR+GNPPIYR+KIEEIAAK+LKEGMLSIMSYR+SIVSALKR+SYFPESWLWEVHLVPR+TDAPDLPEENQAR+TLLPVSKPEIR+VFKDVFLEMNIPYSVVR+VFQFLEK+VVPEGVKR+VYSLNDDLKPAKR+WLSEEQR+YGMWTIK	AFTECCVVASQLR+ALLVGEHLNIIVTPK+DSSVPNTGTAR+ESYSGVTLDPR+GEQIQLK+GIYGTISR+GNPPIYR+KIEEIAAK+LKEGMLSIMSYR+SIVSALKR+SYFPESWLWEVHLVPR+TDAPDLPEENQAR+TLLPVSKPEIR+VFKDVFLEMNIPYSVVR+VFQFLEK+VVPEGVKR+VYSLNDDLKPAKR+WLSEEQR+YGMWTIK	AFTEC(UniMod:4)C(UniMod:4)VVASQLR2+ALLVGEHLNIIVTPK3+DSSVPNTGTAR2+ESYSGVTLDPR2+GEQIQLK2+GIYGTISR2+GNPPIYR2+KIEEIAAK2+LKEGMLSIMSYR3+SIVSALKR2+SYFPESWLWEVHLVPR3+TDAPDLPEENQAR2+TLLPVSKPEIR2+TLLPVSKPEIR3+VFKDVFLEMNIPYSVVR3+VFQFLEK2+VVPEGVKR2+VYSLNDDLKPAKR3+WLSEEQR2+YGMWTIK2	8.01706	-0.0231054	0.0364069	0.00477056	-0.0648622	0.0307062	0.0562764	0.0598061	0.00211472	1.47611e-52	0.742708	0.0325213	0.00017211	1.08737e-07	1.03385e-05	0.312978	2.18464e-50	1	1	0.0254722	1.60931e-05	0.00153009	-0.106768	0.168234	0.0220444	-0.299723	0.141891	0.260049	0.27636	FALSE	TRUE	FALSE	FALSE	FALSE	FALSE	FALSE	14.6965	1.83315	11.9245	11.9028
P13671	Complement component C6	4	ALNHLPLEYNSALYSR3+ALQEYAAK2+GFVVAGPSR2+QLEWGLER2	P13671	CO6_HUMAN	C6	ALNHLPLEYNSALYSR+ALQEYAAK+GFVVAGPSR+QLEWGLER	ALNHLPLEYNSALYSR+ALQEYAAK+GFVVAGPSR+QLEWGLER	ALNHLPLEYNSALYSR3+ALQEYAAK2+GFVVAGPSR2+QLEWGLER2	14.0225	0.19912	0.01132	0.0149165	0.0472896	-0.0181396	-0.053575	-0.320327	2.16165e-70	0.000964482	0.482225	0.285764	0.128318	0.000528178	6.34444e-57	3.19924e-68	0.142743	1	1	1	0.0781704	9.38978e-55	0.614975	0.0349612	0.0460688	0.146052	-0.0560234	-0.165464	-0.989316	TRUE	FALSE	FALSE	FALSE	FALSE	FALSE	TRUE	21.2812	1.51765	12.6225	12.7738
P10643	Complement component C7	5	ILPLTVC(UniMod:4)K2+LIDQYGTHYLQSGSLGGEYR3+LSGNVLSYTFQVK2+LTPLYELVK2+VLFYVDSEKLK3	P10643	CO7_HUMAN	C7	ILPLTVC(UniMod:4)K+LIDQYGTHYLQSGSLGGEYR+LSGNVLSYTFQVK+LTPLYELVK+VLFYVDSEKLK	ILPLTVCK+LIDQYGTHYLQSGSLGGEYR+LSGNVLSYTFQVK+LTPLYELVK+VLFYVDSEKLK	ILPLTVC(UniMod:4)K2+LIDQYGTHYLQSGSLGGEYR3+LSGNVLSYTFQVK2+LTPLYELVK2+VLFYVDSEKLK3	17.8855	0.0289346	0.0347327	-0.000115346	0.150868	-0.143393	-0.219955	-0.143501	0.0444046	1.41057e-14	0.996694	0.00943919	7.98872e-20	4.80715e-27	3.39331e-08	1	2.08765e-12	1	1	1.18233e-17	7.11458e-25	5.0221e-06	0.0710779	0.0853207	-0.000283348	0.370606	-0.352245	-0.540318	-0.352511	FALSE	TRUE	FALSE	FALSE	FALSE	FALSE	FALSE	28.6342	1.60098	11.71	11.7455
P07357	Complement component C8 alpha chain	5	AM(UniMod:35)AVEDIISR2+AMAVEDIISR2+KAMAVEDIISR2+KAMAVEDIISR3+MESLGITSR2	P07357	CO8A_HUMAN	C8A	AM(UniMod:35)AVEDIISR+AMAVEDIISR+KAMAVEDIISR+MESLGITSR	AMAVEDIISR+KAMAVEDIISR+MESLGITSR	AM(UniMod:35)AVEDIISR2+AMAVEDIISR2+KAMAVEDIISR2+KAMAVEDIISR3+MESLGITSR2	12.1849	0.0376016	-0.00401162	-0.00822004	-0.0604558	0.0227907	0.0067911	-0.21363	0.000204503	0.204235	0.674453	0.138856	0.0382528	0.6334	4.07712e-31	0.0302665	1	1	1	1	1	6.03414e-29	0.132761	-0.014164	-0.0290228	-0.213453	0.0804678	0.0239776	-0.75427	FALSE	FALSE	FALSE	FALSE	FALSE	FALSE	TRUE	19.2897	1.58308	12.5164	12.5141
P07358	Complement component C8 beta chain	5	DTMVEDLVVLVR2+GILNEIKDR2+SDLEVAHYK2+SLMLHYEFLQR3+VKVEPLYELVTATDFAYSSTVR3	P07358;F5H7G1;F5GY80	CO8B_HUMAN	C8B	DTMVEDLVVLVR+GILNEIKDR+SDLEVAHYK+SLMLHYEFLQR+VKVEPLYELVTATDFAYSSTVR	DTMVEDLVVLVR+GILNEIKDR+SDLEVAHYK+SLMLHYEFLQR+VKVEPLYELVTATDFAYSSTVR	DTMVEDLVVLVR2+GILNEIKDR2+SDLEVAHYK2+SLMLHYEFLQR3+VKVEPLYELVTATDFAYSSTVR3	17.6911	0.00554487	0.000400716	0.00633195	-0.0272079	0.0278408	0.0139252	-0.205508	0.666574	0.920586	0.799234	0.600518	0.0466164	0.442059	1.2677e-18	1	1	1	1	1	1	1.87619e-16	0.0155038	0.00112043	0.0177046	-0.0760751	0.0778448	0.0389358	-0.574615	FALSE	FALSE	FALSE	FALSE	FALSE	FALSE	FALSE	23.6649	1.33767	12.039	12.0054
P07360	Complement component C8 gamma chain	6	AEATTLHVAPQGTAMAVSTFR3+KLDGIC(UniMod:4)WQVR3+QLYGDTGVLGR2+RPASPISTIQPK2+RPASPISTIQPK3+SLPVSDSVLSGFEQR2	P07360;Q5SQ08+P07360	CO8G_HUMAN	C8G	AEATTLHVAPQGTAMAVSTFR+KLDGIC(UniMod:4)WQVR+QLYGDTGVLGR+RPASPISTIQPK+SLPVSDSVLSGFEQR	AEATTLHVAPQGTAMAVSTFR+KLDGICWQVR+QLYGDTGVLGR+RPASPISTIQPK+SLPVSDSVLSGFEQR	AEATTLHVAPQGTAMAVSTFR3+KLDGIC(UniMod:4)WQVR3+QLYGDTGVLGR2+RPASPISTIQPK2+RPASPISTIQPK3+SLPVSDSVLSGFEQR2	18.8144	-0.0632248	-0.00880278	0.0567245	-0.0545291	0.0915548	0.117081	-0.107637	4.61149e-05	0.0690504	0.0585642	0.383527	5.85084e-08	8.51178e-08	0.000118939	0.00682501	1	1	1	8.65925e-06	1.25974e-05	0.017603	-0.146676	-0.0204217	0.131596	-0.126503	0.212399	0.271619	-0.249708	FALSE	FALSE	FALSE	FALSE	FALSE	FALSE	FALSE	30.1319	1.60153	11.6682	11.5687
P02748	Complement component C9	13	AIEDYINEFSVR2+AIEDYINEFSVR3+AIEDYINEFSVRK3+DRDGNTLTYYR3+LSPIYNLVPVK2+NRDVVLTTTFVDDIK3+RPWNVASLIYETK2+RPWNVASLIYETK3+SIEVFGQFNGKR3+TEHYEEQIEAFK2+TEHYEEQIEAFK3+TSNFNAAISLK2+VVEESELAR2	P02748	CO9_HUMAN	C9	AIEDYINEFSVR+AIEDYINEFSVRK+DRDGNTLTYYR+LSPIYNLVPVK+NRDVVLTTTFVDDIK+RPWNVASLIYETK+SIEVFGQFNGKR+TEHYEEQIEAFK+TSNFNAAISLK+VVEESELAR	AIEDYINEFSVR+AIEDYINEFSVRK+DRDGNTLTYYR+LSPIYNLVPVK+NRDVVLTTTFVDDIK+RPWNVASLIYETK+SIEVFGQFNGKR+TEHYEEQIEAFK+TSNFNAAISLK+VVEESELAR	AIEDYINEFSVR2+AIEDYINEFSVR3+AIEDYINEFSVRK3+DRDGNTLTYYR3+LSPIYNLVPVK2+NRDVVLTTTFVDDIK3+RPWNVASLIYETK2+RPWNVASLIYETK3+SIEVFGQFNGKR3+TEHYEEQIEAFK2+TEHYEEQIEAFK3+TSNFNAAISLK2+VVEESELAR2	9.33148	0.198743	0.0487334	0.0183879	-0.0354412	-0.0157249	-0.0285102	-0.15974	2.97889e-47	4.16382e-30	0.483288	0.517351	0.286003	0.13526	7.25418e-11	4.40875e-45	6.16246e-28	1	1	1	1	1.07362e-08	0.503764	0.123527	0.0466088	-0.0898345	-0.0398586	-0.0722662	-0.404902	TRUE	TRUE	FALSE	FALSE	FALSE	FALSE	TRUE	27.6674	2.96495	11.9092	12.083
P08571	Monocyte differentiation antigen CD14	1	ATVNPSAPR2	P08571	CD14_HUMAN	CD14	ATVNPSAPR	ATVNPSAPR	ATVNPSAPR2	36.7957	0.051094	0.0139173	0.0112767	0.151655	-0.0210447	-0.12935	-0.324637	0.0178894	0.0388947	0.786961	0.0816506	0.369395	2.08954e-05	9.77963e-17	1	1	1	1	1	0.00309252	1.44738e-14	0.0852542	0.0232221	0.0188161	0.253048	-0.0351147	-0.215831	-0.541682	FALSE	FALSE	FALSE	FALSE	FALSE	FALSE	FALSE	37.8021	1.02735	9.57624	9.58179
O43866	CD5 antigen-like	5	IWLDNVR2+KPIWLSQM(UniMod:35)SC(UniMod:4)SGR3+KPIWLSQMSC(UniMod:4)SGR3+LVGGDNLC(UniMod:4)SGR2+SLSPSFR2	O43866	CD5L_HUMAN	CD5L	IWLDNVR+KPIWLSQM(UniMod:35)SC(UniMod:4)SGR+KPIWLSQMSC(UniMod:4)SGR+LVGGDNLC(UniMod:4)SGR+SLSPSFR	IWLDNVR+KPIWLSQMSCSGR+LVGGDNLCSGR+SLSPSFR	IWLDNVR2+KPIWLSQM(UniMod:35)SC(UniMod:4)SGR3+KPIWLSQMSC(UniMod:4)SGR3+LVGGDNLC(UniMod:4)SGR2+SLSPSFR2	17.7866	0.285938	-0.0834296	0.0261456	-0.00525401	-0.135512	-0.276952	-0.277223	1.51283e-27	2.68243e-24	0.604147	0.960185	1.79987e-06	5.59666e-14	3.99775e-09	2.23899e-25	3.97e-22	1	1	0.000266381	8.28306e-12	5.91667e-07	0.381756	-0.111387	0.034907	-0.00701463	-0.180922	-0.369759	-0.370121	TRUE	TRUE	FALSE	FALSE	FALSE	TRUE	TRUE	54.3618	3.05633	12.0667	12.3374
Q9HCU4	Cadherin EGF LAG seven-pass G-type receptor 2	1	EGHVM(UniMod:35)LSVEGTGLQASSLR4	Q9HCU4	CELR2_HUMAN	CELSR2	EGHVM(UniMod:35)LSVEGTGLQASSLR	EGHVMLSVEGTGLQASSLR	EGHVM(UniMod:35)LSVEGTGLQASSLR4	45.7432	0.062286	0.0543464	-0.0473107	-0.396487	0.0496859	0.203354	-0.00770107	0.127301	2.09041e-05	0.549305	0.0162334	0.263066	0.00040883	0.916695	1	0.0030938	1	1	1	0.0605068	1	0.05528	0.0482334	-0.0419892	-0.35189	0.0440972	0.18048	-0.00683485	FALSE	TRUE	FALSE	FALSE	FALSE	FALSE	FALSE	89.6932	1.9608	14.0447	14.0864
P00751	Complement factor B	35	ALFVSEEEK2+ALFVSEEEKK2+ALFVSEEEKK3+ALRLPPTTTC(UniMod:4)QQQKEELLPAQDIK4+C(UniMod:4)LVNLIEK2+DAQYAPGYDK2+DAQYAPGYDKVK2+DAQYAPGYDKVK3+DAQYAPGYDKVKDISEVVTPR3+DAQYAPGYDKVKDISEVVTPR4+DFHINLFQVLPWLK2+DFHINLFQVLPWLK3+DFHINLFQVLPWLK4+DFHINLFQVLPWLKEK4+DISEVVTPR2+EAGIPEFYDYDVALIK3+EKLQDEDLGFL2+FLC(UniMod:4)TGGVSPYADPNTC(UniMod:4)RGDSGGPLIVHKR5+GDSGGPLIVHKR3+GTDYHKQPWQAK3+ISVIRPSK2+KNPREDYLDVYVFGVGPLVNQVNIN…	P00751;E7ETN3;B4E1Z4;H7C5H1+P00751;P00751-2;E7ETN3;B4E1Z4;A0A0G2JH38+P00751;E7ETN3;B4E1Z4;A0A0G2JH38;H7C5H1+P00751;E7ETN3;H7C526;B4E1Z4;H7C5H1+P00751;P00751-2;E7ETN3;B4E1Z4;A0A0G2JH38;H7C5H1+P00751;P00751-2;C9JRT3;B4E1Z4;A0A0G2JH38	CFAB_HUMAN	CFB	ALFVSEEEK+ALFVSEEEKK+ALRLPPTTTC(UniMod:4)QQQKEELLPAQDIK+C(UniMod:4)LVNLIEK+DAQYAPGYDK+DAQYAPGYDKVK+DAQYAPGYDKVKDISEVVTPR+DFHINLFQVLPWLK+DFHINLFQVLPWLKEK+DISEVVTPR+EAGIPEFYDYDVALIK+EKLQDEDLGFL+FLC(UniMod:4)TGGVSPYADPNTC(UniMod:4)RGDSGGPLIVHKR+GDSGGPLIVHKR+GTDYHKQPWQAK+ISVIRPSK+KNPREDYLDVYVFGVGPLVNQVNINALASK+LEDSVTYHC(UniMod:4)SR+LKYGQTIRPIC(UniMod:4)LPC(UniMod:4)TEGTTR+QLNEINYEDHK+QLNEINYEDHKLK+ST…	ALFVSEEEK+ALFVSEEEKK+ALRLPPTTTCQQQKEELLPAQDIK+CLVNLIEK+DAQYAPGYDK+DAQYAPGYDKVK+DAQYAPGYDKVKDISEVVTPR+DFHINLFQVLPWLK+DFHINLFQVLPWLKEK+DISEVVTPR+EAGIPEFYDYDVALIK+EKLQDEDLGFL+FLCTGGVSPYADPNTCRGDSGGPLIVHKR+GDSGGPLIVHKR+GTDYHKQPWQAK+ISVIRPSK+KNPREDYLDVYVFGVGPLVNQVNINALASK+LEDSVTYHCSR+LKYGQTIRPICLPCTEGTTR+QLNEINYEDHK+QLNEINYEDHKLK+STGSWSTLK+VASYGVKPR+VKDISEVVTPR+VSEADSSNADWVTK+YGLVTYATYPK	ALFVSEEEK2+ALFVSEEEKK2+ALFVSEEEKK3+ALRLPPTTTC(UniMod:4)QQQKEELLPAQDIK4+C(UniMod:4)LVNLIEK2+DAQYAPGYDK2+DAQYAPGYDKVK2+DAQYAPGYDKVK3+DAQYAPGYDKVKDISEVVTPR3+DAQYAPGYDKVKDISEVVTPR4+DFHINLFQVLPWLK2+DFHINLFQVLPWLK3+DFHINLFQVLPWLK4+DFHINLFQVLPWLKEK4+DISEVVTPR2+EAGIPEFYDYDVALIK3+EKLQDEDLGFL2+FLC(UniMod:4)TGGVSPYADPNTC(UniMod:4)RGDSGGPLIVHKR5+GDSGGPLIVHKR3+GTDYHKQPWQAK3+ISVIRPSK2+KNPREDYLDVYVFGVGPLVNQVNIN…	7.49849	0.0267454	0.00195973	-0.00552842	-0.0863368	0.0885633	0.166873	0.0176847	0.00167164	0.460581	0.736807	0.0119434	1.7356e-21	4.90149e-43	0.248679	0.247402	1	1	1	2.56869e-19	7.25421e-41	1	0.110847	0.00812216	-0.0229128	-0.357826	0.367054	0.69161	0.0732948	FALSE	FALSE	FALSE	FALSE	FALSE	TRUE	FALSE	16.9649	2.26244	12.4023	12.4126
P00746	Complement factor D	2	ATLGPAVRPLPWQR3+RPDSLQHVLLPVLDR4	P00746;K7ERG9	CFAD_HUMAN	CFD	ATLGPAVRPLPWQR+RPDSLQHVLLPVLDR	ATLGPAVRPLPWQR+RPDSLQHVLLPVLDR	ATLGPAVRPLPWQR3+RPDSLQHVLLPVLDR4	26.5775	-0.0794802	0.0676802	-0.00424189	-0.0572012	0.0241786	0.0802176	-0.11737	6.15625e-05	2.12731e-27	0.911879	0.474575	0.261606	0.00404462	0.00102576	0.00911126	3.14842e-25	1	1	1	0.598603	0.151812	-0.141428	0.120431	-0.00754807	-0.101784	0.0430237	0.14274	-0.208849	FALSE	TRUE	FALSE	FALSE	FALSE	FALSE	FALSE	44.0033	1.65566	10.4638	10.357
P08603	Complement factor H	39	C(UniMod:4)FEGFGIDGPAIAK2+C(UniMod:4)TSTGWIPAPR2+DGWSAQPTC(UniMod:4)IK2+DTSC(UniMod:4)VNPPTVQNAYIVSR3+EC(UniMod:4)ELPKIDVHLVPDR4+EFDHNSNIR2+FLMKGPNK2+HGGLYHENMR2+HGGLYHENMR3+IDVHLVPDR2+IIYKENER2+IIYKENERFQYK4+IVSSAMEPDREYHFGQAVR3+IVSSAMEPDREYHFGQAVR4+KGEWVALNPLR2+KGEWVALNPLR3+KGEWVALNPLRK2+KGEWVALNPLRK3+LSYTC(UniMod:4)EGGFR2+NGFYPATR2+NTEILTGSWSDQTYPEGTQAIYK3+SC(UniMod:4)DIPVFMNAR2+SC(UniMod:4)DI…	P08603+P08603;P08603-2;A0A0D9SG88;Q5TFM2+P08603;P08603-2;A0A0D9SG88	CFAH_HUMAN	CFH	C(UniMod:4)FEGFGIDGPAIAK+C(UniMod:4)TSTGWIPAPR+DGWSAQPTC(UniMod:4)IK+DTSC(UniMod:4)VNPPTVQNAYIVSR+EC(UniMod:4)ELPKIDVHLVPDR+EFDHNSNIR+FLMKGPNK+HGGLYHENMR+IDVHLVPDR+IIYKENER+IIYKENERFQYK+IVSSAMEPDREYHFGQAVR+KGEWVALNPLR+KGEWVALNPLRK+LSYTC(UniMod:4)EGGFR+NGFYPATR+NTEILTGSWSDQTYPEGTQAIYK+SC(UniMod:4)DIPVFMNAR+SIDVAC(UniMod:4)HPGYALPK+SITC(UniMod:4)IHGVWTQLPQC(UniMod:4)VAIDK+SLGNVIMVC(UniMod:4)R+SPDVI…	CFEGFGIDGPAIAK+CTSTGWIPAPR+DGWSAQPTCIK+DTSCVNPPTVQNAYIVSR+ECELPKIDVHLVPDR+EFDHNSNIR+FLMKGPNK+HGGLYHENMR+IDVHLVPDR+IIYKENER+IIYKENERFQYK+IVSSAMEPDREYHFGQAVR+KGEWVALNPLR+KGEWVALNPLRK+LSYTCEGGFR+NGFYPATR+NTEILTGSWSDQTYPEGTQAIYK+SCDIPVFMNAR+SIDVACHPGYALPK+SITCIHGVWTQLPQCVAIDK+SLGNVIMVCR+SPDVINGSPISQK+SPPEISHGVVAHMSDSYQYGEEVTYK+SSNLIILEEHLK+SSQESYAHGTK+TGDEITYQCR+TGESVEFVCK+TGESVEFVCKR+TKEEYGHSEVVEYYC…	C(UniMod:4)FEGFGIDGPAIAK2+C(UniMod:4)TSTGWIPAPR2+DGWSAQPTC(UniMod:4)IK2+DTSC(UniMod:4)VNPPTVQNAYIVSR3+EC(UniMod:4)ELPKIDVHLVPDR4+EFDHNSNIR2+FLMKGPNK2+HGGLYHENMR2+HGGLYHENMR3+IDVHLVPDR2+IIYKENER2+IIYKENERFQYK4+IVSSAMEPDREYHFGQAVR3+IVSSAMEPDREYHFGQAVR4+KGEWVALNPLR2+KGEWVALNPLR3+KGEWVALNPLRK2+KGEWVALNPLRK3+LSYTC(UniMod:4)EGGFR2+NGFYPATR2+NTEILTGSWSDQTYPEGTQAIYK3+SC(UniMod:4)DIPVFMNAR2+SC(UniMod:4)DI…	7.92957	-0.0664564	0.0143526	-0.0151275	-0.132255	0.102647	0.213419	0.0208954	1.98644e-18	1.25089e-09	0.30011	1.45579e-05	3.49212e-35	4.81601e-85	0.124598	2.93993e-16	1.85132e-07	1	0.00215457	5.16834e-33	7.1277e-83	1	-0.290377	0.0627125	-0.0660984	-0.577878	0.44851	0.932517	0.0913009	FALSE	TRUE	FALSE	TRUE	FALSE	TRUE	FALSE	15.6613	1.97505	12.0399	11.9532
P05156	Complement factor I	6	GLETSLAEC(UniMod:4)TFTK2+HGNTDSEGIVEVK2+HGNTDSEGIVEVK3+IVIEYVDR2+VFSLQWGEVK2+YQIWTTVVDWIHPDLKR4	P05156;E7ETH0;A0A087X0I2;G3XAM2+P05156;E7ETH0;D6R9Z8;A0A087X0I2;G3XAM2+P05156;E7ETH0;G3XAM2	CFAI_HUMAN	CFI	GLETSLAEC(UniMod:4)TFTK+HGNTDSEGIVEVK+IVIEYVDR+VFSLQWGEVK+YQIWTTVVDWIHPDLKR	GLETSLAECTFTK+HGNTDSEGIVEVK+IVIEYVDR+VFSLQWGEVK+YQIWTTVVDWIHPDLKR	GLETSLAEC(UniMod:4)TFTK2+HGNTDSEGIVEVK2+HGNTDSEGIVEVK3+IVIEYVDR2+VFSLQWGEVK2+YQIWTTVVDWIHPDLKR4	11.3065	0.0267318	0.0190134	-0.0102158	0.00804686	0.115335	0.218616	-0.0585396	0.0067051	7.25105e-10	0.592059	0.839719	1.2766e-26	4.14028e-54	0.000992879	0.992354	1.07315e-07	1	1	1.88937e-24	6.12762e-52	0.146946	0.0930321	0.0661704	-0.0355529	0.0280047	0.401388	0.760826	-0.203729	FALSE	TRUE	FALSE	FALSE	FALSE	TRUE	FALSE	19.5417	1.72835	12.404	12.3974
P05452	Tetranectin	1	MFEELK2	P05452;E9PHK0	TETN_HUMAN	CLEC3B	MFEELK	MFEELK	MFEELK2	13.9108	-0.048222	-0.0292983	-0.0143386	-0.00566461	-0.0582908	-0.129247	-0.337359	1.12178e-05	1.71635e-17	0.499018	0.898167	1.04412e-06	7.84944e-17	8.55157e-63	0.00166023	2.54019e-15	1	1	0.000154529	1.16172e-14	1.26563e-60	-0.150756	-0.091595	-0.0448266	-0.0177092	-0.182234	-0.404062	-1.05468	FALSE	TRUE	FALSE	FALSE	FALSE	FALSE	TRUE	21.3937	1.53793	12.8315	12.7411
P10909;P10909-2;P10909-4;P10909-5	Clusterin	23	ASSIIDELFQDR2+ASSIIDELFQDR3+ASSIIDELFQDRFFTR3+EILSVDC(UniMod:4)STNNPSQAK2+ELDESLQVAER2+ELDESLQVAER3+FM(UniMod:35)ETVAEK2+FMETVAEK2+KTLLSNLEEAK2+KTLLSNLEEAK3+KTLLSNLEEAKK2+KTLLSNLEEAKK3+KYNELLK2+LFDSDPITVTVPVEVSR3+QQTHMLDVMQDHFSR4+TLIEKTNEER2+TLIEKTNEER3+TLLSNLEEAK2+TLLSNLEEAKK2+TLLSNLEEAKK3+VTTVASHTSDSDVPSGVTEVVVK3+YVNKEIQNAVNGVK2+YVNKEIQNAVNGVK3	P10909;P10909-2;P10909-3;P10909-4;P10909-5;H0YC35;H0YLK8;E7ERK6+P10909;P10909-2;P10909-3;P10909-4;P10909-5;H0YC35+P10909;P10909-2;P10909-3;P10909-4;P10909-5;H0YC35;H0YAS8+P10909;P10909-2;P10909-3;P10909-4;P10909-5;H0YAS8+P10909;P10909-2;P10909-4;P10909-5;E5RGB0;E5RH61;E7ETB4;H0YLK8;E7ERK6;E5RJZ5;E5RG36+P10909;P10909-2;P10909-4;P10909-5;H0YC35;E7ETB4;H0YLK8;E7ERK6	CLUS_HUMAN	CLU	ASSIIDELFQDR+ASSIIDELFQDRFFTR+EILSVDC(UniMod:4)STNNPSQAK+ELDESLQVAER+FM(UniMod:35)ETVAEK+FMETVAEK+KTLLSNLEEAK+KTLLSNLEEAKK+KYNELLK+LFDSDPITVTVPVEVSR+QQTHMLDVMQDHFSR+TLIEKTNEER+TLLSNLEEAK+TLLSNLEEAKK+VTTVASHTSDSDVPSGVTEVVVK+YVNKEIQNAVNGVK	ASSIIDELFQDR+ASSIIDELFQDRFFTR+EILSVDCSTNNPSQAK+ELDESLQVAER+FMETVAEK+KTLLSNLEEAK+KTLLSNLEEAKK+KYNELLK+LFDSDPITVTVPVEVSR+QQTHMLDVMQDHFSR+TLIEKTNEER+TLLSNLEEAK+TLLSNLEEAKK+VTTVASHTSDSDVPSGVTEVVVK+YVNKEIQNAVNGVK	ASSIIDELFQDR2+ASSIIDELFQDR3+ASSIIDELFQDRFFTR3+EILSVDC(UniMod:4)STNNPSQAK2+ELDESLQVAER2+ELDESLQVAER3+FM(UniMod:35)ETVAEK2+FMETVAEK2+KTLLSNLEEAK2+KTLLSNLEEAK3+KTLLSNLEEAKK2+KTLLSNLEEAKK3+KYNELLK2+LFDSDPITVTVPVEVSR3+QQTHMLDVMQDHFSR4+TLIEKTNEER2+TLIEKTNEER3+TLLSNLEEAK2+TLLSNLEEAKK2+TLLSNLEEAKK3+VTTVASHTSDSDVPSGVTEVVVK3+YVNKEIQNAVNGVK2+YVNKEIQNAVNGVK3	6.27112	-0.017081	-0.00701942	-0.00621536	0.0127859	-0.0346953	-0.0733644	-0.0126022	0.00267587	7.84719e-05	0.571966	0.577472	2.11484e-08	7.95295e-20	0.218861	0.396029	0.0116138	1	1	3.12996e-06	1.17704e-17	1	-0.107579	-0.0442095	-0.0391453	0.0805275	-0.218517	-0.462061	-0.0793709	FALSE	TRUE	FALSE	FALSE	FALSE	FALSE	FALSE	10.9822	1.75123	12.8699	12.8583
P00450	Ceruloplasmin	49	AEEEHLGILGPQLHADVGDKVK5+AETGDKVYVHLK2+AETGDKVYVHLK3+ALYLQYTDETFR2+DLYSGLIGPLIVC(UniMod:4)R2+ERGPEEEHLGILGPVIWAEVGDTIR4+EVGPTNADPVC(UniMod:4)LAK2+EYTDASFTNR2+EYTDASFTNRK2+EYTDASFTNRK3+FNKNNEGTYYSPNYNPQSR3+GAYPLSIEPIGVR2+GAYPLSIEPIGVR3+GPEEEHLGILGPVIWAEVGDTIR3+GVYSSDVFDIFPGTYQTLEMFPR3+HRGVYSSDVFDIFPGTYQTLEMFPR4+HYYIGIIETTWDYASDHGEK3+HYYIGIIETTWDYASDHGEK4+HYYIGIIETTWDYASDHGEKK4+HYYIGIIETTWDYASDHGEKK…	P00450;H7C5R1;E9PFZ2+P00450;D6RE86;E9PFZ2+P00450;H7C5R1;H7C5N5;E9PFZ2+P00450;H7C5R1;H7C5N5+P00450;E9PFZ2+P00450	CERU_HUMAN	CP	AEEEHLGILGPQLHADVGDKVK+AETGDKVYVHLK+ALYLQYTDETFR+DLYSGLIGPLIVC(UniMod:4)R+ERGPEEEHLGILGPVIWAEVGDTIR+EVGPTNADPVC(UniMod:4)LAK+EYTDASFTNR+EYTDASFTNRK+FNKNNEGTYYSPNYNPQSR+GAYPLSIEPIGVR+GPEEEHLGILGPVIWAEVGDTIR+GVYSSDVFDIFPGTYQTLEMFPR+HRGVYSSDVFDIFPGTYQTLEMFPR+HYYIGIIETTWDYASDHGEK+HYYIGIIETTWDYASDHGEKK+IYHSHIDAPK+KAEEEHLGILGPQLHADVGDKVK+KALYLQYTDETFR+KERGPEEEHLGILGPVIWAEVGDTIR+KLISVDTEHSNIYLQNGPDR+LIS…	AEEEHLGILGPQLHADVGDKVK+AETGDKVYVHLK+ALYLQYTDETFR+DLYSGLIGPLIVCR+ERGPEEEHLGILGPVIWAEVGDTIR+EVGPTNADPVCLAK+EYTDASFTNR+EYTDASFTNRK+FNKNNEGTYYSPNYNPQSR+GAYPLSIEPIGVR+GPEEEHLGILGPVIWAEVGDTIR+GVYSSDVFDIFPGTYQTLEMFPR+HRGVYSSDVFDIFPGTYQTLEMFPR+HYYIGIIETTWDYASDHGEK+HYYIGIIETTWDYASDHGEKK+IYHSHIDAPK+KAEEEHLGILGPQLHADVGDKVK+KALYLQYTDETFR+KERGPEEEHLGILGPVIWAEVGDTIR+KLISVDTEHSNIYLQNGPDR+LISVDTEHSNIYLQNGPDR+LVY…	AEEEHLGILGPQLHADVGDKVK5+AETGDKVYVHLK2+AETGDKVYVHLK3+ALYLQYTDETFR2+DLYSGLIGPLIVC(UniMod:4)R2+ERGPEEEHLGILGPVIWAEVGDTIR4+EVGPTNADPVC(UniMod:4)LAK2+EYTDASFTNR2+EYTDASFTNRK2+EYTDASFTNRK3+FNKNNEGTYYSPNYNPQSR3+GAYPLSIEPIGVR2+GAYPLSIEPIGVR3+GPEEEHLGILGPVIWAEVGDTIR3+GVYSSDVFDIFPGTYQTLEMFPR3+HRGVYSSDVFDIFPGTYQTLEMFPR4+HYYIGIIETTWDYASDHGEK3+HYYIGIIETTWDYASDHGEK4+HYYIGIIETTWDYASDHGEKK4+HYYIGIIETTWDYASDHGEKK…	8.32921	0.230835	0.0111425	-0.00722187	-0.000369919	-0.00205299	-0.00945425	0.603887	1.98209e-122	0.000154904	0.691904	0.99224	0.841093	0.475865	2.16086e-236	2.9335e-120	0.0229258	1	1	1	1	3.19807e-234	0.668298	0.0322589	-0.0209083	-0.00107096	-0.00594369	-0.0273713	1.74833	TRUE	TRUE	FALSE	FALSE	FALSE	FALSE	TRUE	26.9166	3.23159	12.6688	12.9982
P15169	Carboxypeptidase N catalytic chain	4	IHILPSMNPDGYEVAAAQGPNKPGYLVGR4+IVQLIQDTR2+SIPQVSPVR2+YVGNMHGNEALGR3	P15169	CBPN_HUMAN	CPN1	IHILPSMNPDGYEVAAAQGPNKPGYLVGR+IVQLIQDTR+SIPQVSPVR+YVGNMHGNEALGR	IHILPSMNPDGYEVAAAQGPNKPGYLVGR+IVQLIQDTR+SIPQVSPVR+YVGNMHGNEALGR	IHILPSMNPDGYEVAAAQGPNKPGYLVGR4+IVQLIQDTR2+SIPQVSPVR2+YVGNMHGNEALGR3	20.2148	0.122133	-0.00812345	0.0102894	0.0336743	-0.0553693	-0.128496	0.0738533	1.27428e-15	0.0871562	0.726427	0.583235	0.000813155	2.10138e-09	0.007071	1.88593e-13	1	1	1	0.120347	3.11004e-07	1	0.286401	-0.0190494	0.0241286	0.0789658	-0.12984	-0.301323	0.173185	FALSE	FALSE	FALSE	FALSE	FALSE	FALSE	FALSE	28.1565	1.39287	10.8244	10.9708
P22792	Carboxypeptidase N subunit 2	2	AGGSWDLAVQER2+GQVVPALNEK2	P22792	CPN2_HUMAN	CPN2	AGGSWDLAVQER+GQVVPALNEK	AGGSWDLAVQER+GQVVPALNEK	AGGSWDLAVQER2+GQVVPALNEK2	21.8734	0.0513153	0.00174635	0.0106927	-0.10206	-0.000184917	-0.0287624	0.214903	0.00343513	0.749725	0.752497	0.149288	0.992256	0.243725	1.21325e-11	0.508399	1	1	1	1	1	1.79561e-09	0.105754	0.00359898	0.0220363	-0.210332	-0.000381089	-0.0592753	0.442886	FALSE	FALSE	FALSE	FALSE	FALSE	FALSE	FALSE	32.9533	1.50655	11.2343	11.3193
Q16610;Q16610-4	Extracellular matrix protein 1	2	ELLALIQLER2+NLPATDPLQR2	Q16610;Q16610-4	ECM1_HUMAN	ECM1	ELLALIQLER+NLPATDPLQR	ELLALIQLER+NLPATDPLQR	ELLALIQLER2+NLPATDPLQR2	23.9118	-0.0726229	-0.0241018	0.053158	0.0803848	-0.0669979	-0.115053	-0.386913	3.59416e-05	1.13298e-05	0.117546	0.256717	0.000450799	3.32917e-06	1.08318e-33	0.00531935	0.00167681	1	1	0.0667182	0.000492718	1.60311e-31	-0.146304	-0.048555	0.107091	0.161941	-0.134972	-0.231783	-0.779465	FALSE	TRUE	FALSE	FALSE	FALSE	FALSE	TRUE	34.3525	1.43663	11.6749	11.5546
P00742	Coagulation factor X	2	MLEVPYVDR2+TGIVSGFGR2	P00742	FA10_HUMAN	F10	MLEVPYVDR+TGIVSGFGR	MLEVPYVDR+TGIVSGFGR	MLEVPYVDR2+TGIVSGFGR2	16.8524	-0.0750602	-0.0439566	0.0297063	0.0471682	0.0202999	0.0022697	0.106741	1.82507e-11	7.66259e-36	0.167904	0.294078	0.0935372	0.884849	1.11438e-07	2.7011e-09	1.13406e-33	1	1	1	1	1.64928e-05	-0.235679	-0.138018	0.0932739	0.148102	0.063739	0.00712656	0.335153	FALSE	TRUE	FALSE	FALSE	FALSE	FALSE	FALSE	21.4535	1.27302	12.8386	12.7792
P00748	Coagulation factor XII	5	EQPPSLTR2+LHEAFSPVSYQHDLALLR4+NKPGVYTDVAYYLAWIR3+TEQAAVAR2+VVGGLVALR2	P00748	FA12_HUMAN	F12	EQPPSLTR+LHEAFSPVSYQHDLALLR+NKPGVYTDVAYYLAWIR+TEQAAVAR+VVGGLVALR	EQPPSLTR+LHEAFSPVSYQHDLALLR+NKPGVYTDVAYYLAWIR+TEQAAVAR+VVGGLVALR	EQPPSLTR2+LHEAFSPVSYQHDLALLR4+NKPGVYTDVAYYLAWIR3+TEQAAVAR2+VVGGLVALR2	11.6547	-0.0632364	-0.0433892	0.00293642	-0.0316092	0.00765786	0.00170867	0.301823	0.00012845	5.33547e-17	0.926684	0.635058	0.66931	0.941336	7.11117e-24	0.0190106	7.8965e-15	1	1	1	1	1.05245e-21	-0.134854	-0.0925289	0.00626201	-0.0674076	0.0163306	0.00364379	0.643648	FALSE	TRUE	FALSE	FALSE	FALSE	FALSE	TRUE	28.5675	2.45115	13.458	13.4433
P00488	Coagulation factor XIII A chain	2	AQMDLSGR2+KPLNTEGVMK2	P00488	F13A_HUMAN	F13A1	AQMDLSGR+KPLNTEGVMK	AQMDLSGR+KPLNTEGVMK	AQMDLSGR2+KPLNTEGVMK2	30.2349	-0.0256402	-0.00276651	0.0375444	-0.0893657	-0.058066	-0.0911437	-0.222898	0.292914	0.716329	0.425959	0.363879	0.0284684	0.00792978	4.13066e-07	1	1	1	1	1	1	6.11338e-05	-0.0382067	-0.00412241	0.0559452	-0.133165	-0.0865247	-0.135814	-0.332142	FALSE	FALSE	FALSE	FALSE	FALSE	FALSE	FALSE	43.654	1.44383	10.9281	10.8762
P05160	Coagulation factor XIII B chain	2	SFYFPMSIDKK3+VLHGDLIDFVC(UniMod:4)K3	P05160	F13B_HUMAN	F13B	SFYFPMSIDKK+VLHGDLIDFVC(UniMod:4)K	SFYFPMSIDKK+VLHGDLIDFVCK	SFYFPMSIDKK3+VLHGDLIDFVC(UniMod:4)K3	30.7659	-0.105882	-0.00715862	0.0138191	-0.0528173	-0.0262621	-0.0614238	-0.0847685	1.10187e-05	0.340638	0.766463	0.586494	0.315134	0.0696828	0.0506416	0.00163076	1	1	1	1	1	1	-0.160073	-0.0108224	0.0208918	-0.0798494	-0.0397032	-0.0928606	-0.128153	FALSE	FALSE	FALSE	FALSE	FALSE	FALSE	FALSE	54.3654	1.76707	10.9334	10.8185
P00734	Prothrombin	25	DKLAAC(UniMod:4)LEGNC(UniMod:4)AEGLGTNYR3+ELLESYIDGR2+ENLDRDIALMK3+ETWTANVGK2+GQPSVLQVVNLPIVERPVC(UniMod:4)K3+IVEGSDAEIGM(UniMod:35)SPWQVMLFR3+IVEGSDAEIGMSPWQVMLFR3+IYIHPR2+LAVTTHGLPC(UniMod:4)LAWASAQAK3+NIEKISMLEK3+QEC(UniMod:4)SIPVC(UniMod:4)GQDQVTVAM(UniMod:35)TPR3+SGIEC(UniMod:4)QLWR2+SLEDKTERELLESYIDGR3+SLEDKTERELLESYIDGR4+TATSEYQTFFNPR2+TATSEYQTFFNPR3+TFGSGEADC(UniMod:4)GLRPLFEK3+VIDQFGE1+V…	P00734;C9JV37;E9PIT3+P00734;E9PIT3+P00734	THRB_HUMAN	F2	DKLAAC(UniMod:4)LEGNC(UniMod:4)AEGLGTNYR+ELLESYIDGR+ENLDRDIALMK+ETWTANVGK+GQPSVLQVVNLPIVERPVC(UniMod:4)K+IVEGSDAEIGM(UniMod:35)SPWQVMLFR+IVEGSDAEIGMSPWQVMLFR+IYIHPR+LAVTTHGLPC(UniMod:4)LAWASAQAK+NIEKISMLEK+QEC(UniMod:4)SIPVC(UniMod:4)GQDQVTVAM(UniMod:35)TPR+SGIEC(UniMod:4)QLWR+SLEDKTERELLESYIDGR+TATSEYQTFFNPR+TFGSGEADC(UniMod:4)GLRPLFEK+VIDQFGE+VTGWGNLK+VTGWGNLKETWTANVGK+YGFYTHVFR+YNWRENLDRDIALMK…	DKLAACLEGNCAEGLGTNYR+ELLESYIDGR+ENLDRDIALMK+ETWTANVGK+GQPSVLQVVNLPIVERPVCK+IVEGSDAEIGMSPWQVMLFR+IYIHPR+LAVTTHGLPCLAWASAQAK+NIEKISMLEK+QECSIPVCGQDQVTVAMTPR+SGIECQLWR+SLEDKTERELLESYIDGR+TATSEYQTFFNPR+TFGSGEADCGLRPLFEK+VIDQFGE+VTGWGNLK+VTGWGNLKETWTANVGK+YGFYTHVFR+YNWRENLDRDIALMK+YTACETAR	DKLAAC(UniMod:4)LEGNC(UniMod:4)AEGLGTNYR3+ELLESYIDGR2+ENLDRDIALMK3+ETWTANVGK2+GQPSVLQVVNLPIVERPVC(UniMod:4)K3+IVEGSDAEIGM(UniMod:35)SPWQVMLFR3+IVEGSDAEIGMSPWQVMLFR3+IYIHPR2+LAVTTHGLPC(UniMod:4)LAWASAQAK3+NIEKISMLEK3+QEC(UniMod:4)SIPVC(UniMod:4)GQDQVTVAM(UniMod:35)TPR3+SGIEC(UniMod:4)QLWR2+SLEDKTERELLESYIDGR3+SLEDKTERELLESYIDGR4+TATSEYQTFFNPR2+TATSEYQTFFNPR3+TFGSGEADC(UniMod:4)GLRPLFEK3+VIDQFGE1+V…	7.02065	-0.00943915	-0.0311861	0.00862034	-0.0057682	0.00589641	-0.016652	-0.0296539	0.179095	1.28995e-44	0.525863	0.83883	0.43998	0.0922172	0.0192459	1	1.90913e-42	1	1	1	1	1	-0.047445	-0.156754	0.0433293	-0.0289933	0.0296378	-0.0836998	-0.149052	FALSE	TRUE	FALSE	FALSE	FALSE	FALSE	FALSE	12.9956	1.85105	12.2883	12.2739
P00740	Coagulation factor IX	1	SALVLQYLR2	P00740;P00740-2	FA9_HUMAN	F9	SALVLQYLR	SALVLQYLR	SALVLQYLR2	30.1033	-0.160271	-0.0122909	0.0838085	0.0161093	0.105505	0.172818	0.0814666	4.34593e-08	0.177866	0.13801	0.891321	0.00089646	2.68155e-05	0.121826	6.43197e-06	1	1	1	0.132676	0.0039687	1	-0.198718	-0.0152393	0.103913	0.0199737	0.130814	0.214275	0.101009	FALSE	FALSE	FALSE	FALSE	FALSE	FALSE	FALSE	47.2487	1.56955	11.2796	11.112
P23142	Fibulin-1	1	EFTRPEEIIFLR3	P23142	FBLN1_HUMAN	FBLN1	EFTRPEEIIFLR	EFTRPEEIIFLR	EFTRPEEIIFLR3	34.4819	0.199987	0.03335	0.0568358	-0.00429312	-0.125706	-0.127993	-0.198164	8.29045e-16	1.6145e-05	0.234822	0.965699	3.01609e-06	0.000238924	9.03497e-06	1.22699e-13	0.00238945	1	1	0.000446382	0.0353608	0.00133718	0.289823	0.0483312	0.082367	-0.00622162	-0.182175	-0.185488	-0.287181	FALSE	TRUE	FALSE	FALSE	FALSE	FALSE	FALSE	44.0438	1.2773	10.7218	10.9126
P23142;P23142-4	Fibulin-1	1	TGYYFDGISR2	P23142;P23142-2;P23142-3;P23142-4;B1AHL2	FBLN1_HUMAN	FBLN1	TGYYFDGISR	TGYYFDGISR	TGYYFDGISR2	21.9995	0.119313	0.0372478	0.0823307	0.0789117	-0.137213	-0.21968	-0.246709	1.4429e-08	1.46438e-08	0.0427695	0.352025	2.0273e-09	1.33675e-13	8.20942e-11	2.13549e-06	2.16728e-06	1	1	3.0004e-07	1.97839e-11	1.21499e-08	0.202449	0.0632014	0.139697	0.133896	-0.232821	-0.372749	-0.418612	FALSE	TRUE	FALSE	FALSE	FALSE	FALSE	FALSE	37.2854	1.69483	12.0949	12.2014
O75636	Ficolin-3	3	LLGEVDHYQLALGK3+M(UniMod:35)GPKGEPGDPVNLLR3+RQDGSVDFFR3	O75636;O75636-2+O75636	FCN3_HUMAN	FCN3	LLGEVDHYQLALGK+M(UniMod:35)GPKGEPGDPVNLLR+RQDGSVDFFR	LLGEVDHYQLALGK+MGPKGEPGDPVNLLR+RQDGSVDFFR	LLGEVDHYQLALGK3+M(UniMod:35)GPKGEPGDPVNLLR3+RQDGSVDFFR3	17.6743	-0.368052	0.00228069	-0.0161657	-0.252077	0.110885	0.215461	-0.206629	2.37618e-72	0.714808	0.675832	0.00179499	3.4801e-07	2.38681e-14	1.05258e-08	3.51674e-70	1	1	0.265659	5.15055e-05	3.53248e-12	1.55781e-06	-0.616065	0.00381755	-0.027059	-0.421939	0.185605	0.36065	-0.345866	TRUE	FALSE	FALSE	FALSE	FALSE	FALSE	FALSE	37.1594	2.10245	12.4067	11.9783
Q9UGM5	Fetuin-B	1	LVVLPFPK2	Q9UGM5;Q9UGM5-2;E9PG08	FETUB_HUMAN	FETUB	LVVLPFPK	LVVLPFPK	LVVLPFPK2	30.66	0.260405	-0.0616067	0.0700408	0.110998	0.0410493	0.0809546	1.21918	1.17789e-21	3.81996e-13	0.180949	0.309649	0.162873	0.0336032	6.57543e-127	1.74328e-19	5.65354e-11	1	1	1	1	9.73164e-125	0.30157	-0.0713454	0.0811127	0.128545	0.0475383	0.0937517	1.41191	FALSE	TRUE	FALSE	FALSE	FALSE	FALSE	TRUE	73.1605	2.38618	11.5572	12.0114
P02671	Fibrinogen alpha chain	85	ALTDMPQMR2+AQLVDMK1+AQLVDMK2+AQLVDMKR2+DLLPSRDR2+DNTYNRVSEDLR2+DNTYNRVSEDLR3+DRQHLPLIK2+DSHSLTTNIMEILR2+DSHSLTTNIMEILR3+DYEDQQKQLEQVIAK3+ESSSHHPGIAEFPSR2+ESSSHHPGIAEFPSR3+ESSSHHPGIAEFPSR4+EVDLKDYEDQQK2+EVDLKDYEDQQK3+EVDLKDYEDQQKQLEQVIAK3+EVDLKDYEDQQKQLEQVIAK4+EVTKEVVTSEDGSDC(UniMod:4)PEAMDLGTLSGIGTLDGFR4+EYHTEKLVTSK2+EYHTEKLVTSK3+GDFSSANNR2+GDFSSANNRDNTYNR2+GDFSSANNRDNTYNR3+GDSTFESK2+GGSTSYGTGSET…	P02671;P02671-2+P02671;P02671-2;A0A087WUA0	FIBA_HUMAN	FGA	ALTDMPQMR+AQLVDMK+AQLVDMKR+DLLPSRDR+DNTYNRVSEDLR+DRQHLPLIK+DSHSLTTNIMEILR+DYEDQQKQLEQVIAK+ESSSHHPGIAEFPSR+EVDLKDYEDQQK+EVDLKDYEDQQKQLEQVIAK+EVTKEVVTSEDGSDC(UniMod:4)PEAMDLGTLSGIGTLDGFR+EYHTEKLVTSK+GDFSSANNR+GDFSSANNRDNTYNR+GDSTFESK+GGSTSYGTGSETESPR+GGSTSYGTGSETESPRNPSSAGSWNSGSSGPGSTGNR+GLIDEVNQDFTNR+GLIDEVNQDFTNRINK+GSESGIFTNTK+GSESGIFTNTKESSSHHPGIAEFPSR+HPDEAAFFDTASTGK+HQSAC(UniMod:4)KDSDWPFC(Un…	ALTDMPQMR+AQLVDMK+AQLVDMKR+DLLPSRDR+DNTYNRVSEDLR+DRQHLPLIK+DSHSLTTNIMEILR+DYEDQQKQLEQVIAK+ESSSHHPGIAEFPSR+EVDLKDYEDQQK+EVDLKDYEDQQKQLEQVIAK+EVTKEVVTSEDGSDCPEAMDLGTLSGIGTLDGFR+EYHTEKLVTSK+GDFSSANNR+GDFSSANNRDNTYNR+GDSTFESK+GGSTSYGTGSETESPR+GGSTSYGTGSETESPRNPSSAGSWNSGSSGPGSTGNR+GLIDEVNQDFTNR+GLIDEVNQDFTNRINK+GSESGIFTNTK+GSESGIFTNTKESSSHHPGIAEFPSR+HPDEAAFFDTASTGK+HQSACKDSDWPFCSDEDWNYKCPSGCR+LEVDIDIK…	ALTDMPQMR2+AQLVDMK1+AQLVDMK2+AQLVDMKR2+DLLPSRDR2+DNTYNRVSEDLR2+DNTYNRVSEDLR3+DRQHLPLIK2+DSHSLTTNIMEILR2+DSHSLTTNIMEILR3+DYEDQQKQLEQVIAK3+ESSSHHPGIAEFPSR2+ESSSHHPGIAEFPSR3+ESSSHHPGIAEFPSR4+EVDLKDYEDQQK2+EVDLKDYEDQQK3+EVDLKDYEDQQKQLEQVIAK3+EVDLKDYEDQQKQLEQVIAK4+EVTKEVVTSEDGSDC(UniMod:4)PEAMDLGTLSGIGTLDGFR4+EYHTEKLVTSK2+EYHTEKLVTSK3+GDFSSANNR2+GDFSSANNRDNTYNR2+GDFSSANNRDNTYNR3+GDSTFESK2+GGSTSYGTGSET…	31.0714	0.0200897	0.0339962	-0.0266063	-0.208769	0.021245	0.122124	-0.0437811	0.507472	0.000333487	0.650009	0.0880671	0.519032	0.00422523	0.423016	1	0.0493561	1	1	1	0.625334	1	0.0240818	0.0407516	-0.0318933	-0.250255	0.0254667	0.146392	-0.052481	FALSE	TRUE	FALSE	FALSE	FALSE	FALSE	FALSE	71.1776	2.29077	14.4293	14.4326
P02675	Fibrinogen beta chain	82	AHYGGFTVQNEANK2+AHYGGFTVQNEANK3+AHYGGFTVQNEANKYQISVNK3+AHYGGFTVQNEANKYQISVNK4+AHYGGFTVQNEANKYQISVNKYR3+AHYGGFTVQNEANKYQISVNKYR4+AHYGGFTVQNEANKYQISVNKYR5+C(UniMod:4)HAANPNGR2+DNENVVNEYSSELEK2+DNENVVNEYSSELEKHQLYIDETVNSNIPTNLR5+EC(UniMod:4)EEIIR2+EDGGGWWYNR2+EEAPSLRPAPPPISGGGYR3+GGETSEM(UniMod:35)YLIQPDSSVKPYR3+GGETSEM(UniMod:35)YLIQPDSSVKPYR4+GGETSEMYLIQPDSSVKPYR3+GGETSEMYLIQPDSSVKPYR4+GHRPLDK2+GS…	P02675;D6REL8+P02675	FIBB_HUMAN	FGB	AHYGGFTVQNEANK+AHYGGFTVQNEANKYQISVNK+AHYGGFTVQNEANKYQISVNKYR+C(UniMod:4)HAANPNGR+DNENVVNEYSSELEK+DNENVVNEYSSELEKHQLYIDETVNSNIPTNLR+EC(UniMod:4)EEIIR+EDGGGWWYNR+EEAPSLRPAPPPISGGGYR+GGETSEM(UniMod:35)YLIQPDSSVKPYR+GGETSEMYLIQPDSSVKPYR+GHRPLDK+GSWYSMR+GSWYSMRK+HGTDDGVVWMNWK+HQLYIDETVNSNIPTNLR+IQKLESDVSAQMEYC(UniMod:4)R+IRPFFPQQ+KAPDAGGC(UniMod:4)LHADPDLGVLC(UniMod:4)PTGC(UniMod:4)QLQEALLQQERPIR+KGGE…	AHYGGFTVQNEANK+AHYGGFTVQNEANKYQISVNK+AHYGGFTVQNEANKYQISVNKYR+CHAANPNGR+DNENVVNEYSSELEK+DNENVVNEYSSELEKHQLYIDETVNSNIPTNLR+ECEEIIR+EDGGGWWYNR+EEAPSLRPAPPPISGGGYR+GGETSEMYLIQPDSSVKPYR+GHRPLDK+GSWYSMR+GSWYSMRK+HGTDDGVVWMNWK+HQLYIDETVNSNIPTNLR+IQKLESDVSAQMEYCR+IRPFFPQQ+KAPDAGGCLHADPDLGVLCPTGCQLQEALLQQERPIR+KGGETSEMYLIQPDSSVKPYR+KQCSKEDGGGWWYNR+KREEAPSLRPAPPPISGGGYR+KWDPYK+KWDPYKQGFGNVATNTDGK+LESDVSAQM…	AHYGGFTVQNEANK2+AHYGGFTVQNEANK3+AHYGGFTVQNEANKYQISVNK3+AHYGGFTVQNEANKYQISVNK4+AHYGGFTVQNEANKYQISVNKYR3+AHYGGFTVQNEANKYQISVNKYR4+AHYGGFTVQNEANKYQISVNKYR5+C(UniMod:4)HAANPNGR2+DNENVVNEYSSELEK2+DNENVVNEYSSELEKHQLYIDETVNSNIPTNLR5+EC(UniMod:4)EEIIR2+EDGGGWWYNR2+EEAPSLRPAPPPISGGGYR3+GGETSEM(UniMod:35)YLIQPDSSVKPYR3+GGETSEM(UniMod:35)YLIQPDSSVKPYR4+GGETSEMYLIQPDSSVKPYR3+GGETSEMYLIQPDSSVKPYR4+GHRPLDK2+GS…	29.2048	0.0136319	0.0391935	-0.0310902	-0.22045	0.035547	0.143898	-0.0311113	0.639455	1.65685e-05	0.58075	0.0606525	0.261102	0.000447756	0.553144	1	0.00245213	1	1	1	0.0662679	1	0.0169833	0.0488291	-0.0387337	-0.274647	0.0442862	0.179275	-0.0387599	FALSE	TRUE	FALSE	FALSE	FALSE	FALSE	FALSE	65.1732	2.23159	14.1084	14.1041
P02679;P02679-2	Fibrinogen gamma chain	44	AIQLTYNPDESSKPNMIDAATLK3+AIQLTYNPDESSKPNMIDAATLK4+ASTPNGYDNGIIWATWK3+C(UniMod:4)HAGHLNGVYYQGGTYSK4+DNC(UniMod:4)C(UniMod:4)ILDER2+EGFGHLSPTGTTEFWLGNEK3+EGFGHLSPTGTTEFWLGNEKIHLISTQSAIPYALR5+FGSYC(UniMod:4)PTTC(UniMod:4)GIADFLSTYQTK3+IHLISTQSAIPYALR2+IHLISTQSAIPYALR3+IHLISTQSAIPYALR4+IHLISTQSAIPYALRVELEDWNGR4+IIPFNRLTIGEGQQHHLGGAK5+IVNLKEK1+IVNLKEK2+KMLEEIMK2+KNWIQYK2+LDGSVDFK2+LDGSVDFKK2+LDGSVDFKK…	P02679;P02679-2;C9JC84;C9JEU5+P02679;P02679-2;C9JC84;C9JU00;C9JEU5;C9JPQ9+P02679;P02679-2;C9JU00;C9JPQ9	FIBG_HUMAN	FGG	AIQLTYNPDESSKPNMIDAATLK+ASTPNGYDNGIIWATWK+C(UniMod:4)HAGHLNGVYYQGGTYSK+DNC(UniMod:4)C(UniMod:4)ILDER+EGFGHLSPTGTTEFWLGNEK+EGFGHLSPTGTTEFWLGNEKIHLISTQSAIPYALR+FGSYC(UniMod:4)PTTC(UniMod:4)GIADFLSTYQTK+IHLISTQSAIPYALR+IHLISTQSAIPYALRVELEDWNGR+IIPFNRLTIGEGQQHHLGGAK+IVNLKEK+KMLEEIMK+KNWIQYK+LDGSVDFK+LDGSVDFKK+LDGSVDFKKNWIQYK+LTIGEGQQHHLGGAK+M(UniMod:35)LEEIMK+M(UniMod:35)LEEIMKYEASILTHDSSIR+MLEEIMK+M…	AIQLTYNPDESSKPNMIDAATLK+ASTPNGYDNGIIWATWK+CHAGHLNGVYYQGGTYSK+DNCCILDER+EGFGHLSPTGTTEFWLGNEK+EGFGHLSPTGTTEFWLGNEKIHLISTQSAIPYALR+FGSYCPTTCGIADFLSTYQTK+IHLISTQSAIPYALR+IHLISTQSAIPYALRVELEDWNGR+IIPFNRLTIGEGQQHHLGGAK+IVNLKEK+KMLEEIMK+KNWIQYK+LDGSVDFK+LDGSVDFKK+LDGSVDFKKNWIQYK+LTIGEGQQHHLGGAK+MLEEIMK+MLEEIMKYEASILTHDSSIR+NWIQYKEGFGHLSPTGTTEFWLGNEK+QSGLYFIKPLK+RLDGSVDFK+RLDGSVDFKK+TRWYSMK+TSTADYAMFK+VA…	AIQLTYNPDESSKPNMIDAATLK3+AIQLTYNPDESSKPNMIDAATLK4+ASTPNGYDNGIIWATWK3+C(UniMod:4)HAGHLNGVYYQGGTYSK4+DNC(UniMod:4)C(UniMod:4)ILDER2+EGFGHLSPTGTTEFWLGNEK3+EGFGHLSPTGTTEFWLGNEKIHLISTQSAIPYALR5+FGSYC(UniMod:4)PTTC(UniMod:4)GIADFLSTYQTK3+IHLISTQSAIPYALR2+IHLISTQSAIPYALR3+IHLISTQSAIPYALR4+IHLISTQSAIPYALRVELEDWNGR4+IIPFNRLTIGEGQQHHLGGAK5+IVNLKEK1+IVNLKEK2+KMLEEIMK2+KNWIQYK2+LDGSVDFK2+LDGSVDFKK2+LDGSVDFKK…	27.5223	0.0158219	0.039191	-0.0457812	-0.182764	0.0233662	0.111043	0.00691647	0.562888	4.6137e-06	0.386845	0.0979094	0.43182	0.00393689	0.888425	1	0.000682828	1	1	1	0.582659	1	0.0209957	0.0520067	-0.060752	-0.242528	0.0310071	0.147355	0.0091782	FALSE	TRUE	FALSE	FALSE	FALSE	FALSE	FALSE	59.4795	2.16114	14.8777	14.8851
P02751	Fibronectin	27	AQITGYR2+DLQFVEVTDVK2+HTSVQTTSSGSGPFTDVR3+HYQINQQWER2+HYQINQQWER3+IGDQWDKQHDMGHMMR4+IGDTWSK1+IGDTWSK2+IGEKWDR2+ISC(UniMod:4)TIANR2+IYLYTLNDNAR2+MSESGFK2+NLQPASEYTVSLVAIK2+NLQPASEYTVSLVAIKGNQESPK3+QYNVGPSVSKYPLR3+RPGGEPSPEGTTGQSYNQYSQR3+SDTVPSPR2+STTPDITGYR2+SYTITGLQPGTDYK2+SYTITGLQPGTDYK3+TIKPDVR2+TKTETITGFQVDAVPANGQTPIQR3+VDVIPVNLPGEHGQR3+VFAVSHGR2+VTIMWTPPESAVTGYRVDVIPVNLPGEHGQR4+WLPSSSPVTGYR2+…	P02751;P02751-3;P02751-4;P02751-5;P02751-6;P02751-7;P02751-8;P02751-9;P02751-10;P02751-11;P02751-12;P02751-13;P02751-14;P02751-15;P02751-17+P02751;P02751-2;P02751-3;P02751-4;P02751-5;P02751-6;P02751-7;P02751-8;P02751-9;P02751-10;P02751-11;P02751-12;P02751-13;P02751-14;P02751-15;P02751-16;P02751-17+P02751;P02751-3;P02751-5;P02751-6;P02751-7;P02751-8;P02751-9;P02751-10;P02751-11;P02751-12;P02751-13…	FINC_HUMAN	FN1	AQITGYR+DLQFVEVTDVK+HTSVQTTSSGSGPFTDVR+HYQINQQWER+IGDQWDKQHDMGHMMR+IGDTWSK+IGEKWDR+ISC(UniMod:4)TIANR+IYLYTLNDNAR+MSESGFK+NLQPASEYTVSLVAIK+NLQPASEYTVSLVAIKGNQESPK+QYNVGPSVSKYPLR+RPGGEPSPEGTTGQSYNQYSQR+SDTVPSPR+STTPDITGYR+SYTITGLQPGTDYK+TIKPDVR+TKTETITGFQVDAVPANGQTPIQR+VDVIPVNLPGEHGQR+VFAVSHGR+VTIMWTPPESAVTGYRVDVIPVNLPGEHGQR+WLPSSSPVTGYR+WSRPQAPITGYR	AQITGYR+DLQFVEVTDVK+HTSVQTTSSGSGPFTDVR+HYQINQQWER+IGDQWDKQHDMGHMMR+IGDTWSK+IGEKWDR+ISCTIANR+IYLYTLNDNAR+MSESGFK+NLQPASEYTVSLVAIK+NLQPASEYTVSLVAIKGNQESPK+QYNVGPSVSKYPLR+RPGGEPSPEGTTGQSYNQYSQR+SDTVPSPR+STTPDITGYR+SYTITGLQPGTDYK+TIKPDVR+TKTETITGFQVDAVPANGQTPIQR+VDVIPVNLPGEHGQR+VFAVSHGR+VTIMWTPPESAVTGYRVDVIPVNLPGEHGQR+WLPSSSPVTGYR+WSRPQAPITGYR	AQITGYR2+DLQFVEVTDVK2+HTSVQTTSSGSGPFTDVR3+HYQINQQWER2+HYQINQQWER3+IGDQWDKQHDMGHMMR4+IGDTWSK1+IGDTWSK2+IGEKWDR2+ISC(UniMod:4)TIANR2+IYLYTLNDNAR2+MSESGFK2+NLQPASEYTVSLVAIK2+NLQPASEYTVSLVAIKGNQESPK3+QYNVGPSVSKYPLR3+RPGGEPSPEGTTGQSYNQYSQR3+SDTVPSPR2+STTPDITGYR2+SYTITGLQPGTDYK2+SYTITGLQPGTDYK3+TIKPDVR2+TKTETITGFQVDAVPANGQTPIQR3+VDVIPVNLPGEHGQR3+VFAVSHGR2+VTIMWTPPESAVTGYRVDVIPVNLPGEHGQR4+WLPSSSPVTGYR2+…	61.0997	-0.0821907	0.0207822	-0.0193192	-0.231582	0.116612	0.242697	-0.293267	0.0154127	0.0498173	0.768395	0.0908235	0.00157091	3.87687e-07	1.67649e-06	1	1	1	1	0.232494	5.73776e-05	0.000248121	-0.0871184	0.0220282	-0.0204775	-0.245467	0.123603	0.257247	-0.310849	FALSE	FALSE	FALSE	FALSE	FALSE	FALSE	FALSE	87.9557	1.43954	11.695	11.5367
P02774;P02774-3	Vitamin D-binding protein	26	EFSHLGKEDFTSLSLVLYSR3+EFSHLGKEDFTSLSLVLYSR4+ELPEHTVK2+EVVSLTEAC(UniMod:4)C(UniMod:4)AEGADPDC(UniMod:4)YDTR3+HLSLLTTLSNR2+HLSLLTTLSNR3+KFPSGTFEQVSQLVK2+KFPSGTFEQVSQLVK3+KLC(UniMod:4)MAALK2+LC(UniMod:4)DNLSTK2+LC(UniMod:4)MAALK2+NSKFEDC(UniMod:4)C(UniMod:4)QEK3+RTHLPEVFLSK3+SC(UniMod:4)ESNSPFPVHPGTAEC(UniMod:4)C(UniMod:4)TK3+SYLSMVGSC(UniMod:4)C(UniMod:4)TSASPTVC(UniMod:4)FLK3+THLPEVFLSK2+THLPEVFLS…	P02774;P02774-3;D6RF20;D6RF35;D6RBJ7+P02774;P02774-2;P02774-3;D6RF35;D6RBJ7+P02774;P02774-2;P02774-3;D6RF35	VTDB_HUMAN	GC	EFSHLGKEDFTSLSLVLYSR+ELPEHTVK+EVVSLTEAC(UniMod:4)C(UniMod:4)AEGADPDC(UniMod:4)YDTR+HLSLLTTLSNR+KFPSGTFEQVSQLVK+KLC(UniMod:4)MAALK+LC(UniMod:4)DNLSTK+LC(UniMod:4)MAALK+NSKFEDC(UniMod:4)C(UniMod:4)QEK+RTHLPEVFLSK+SC(UniMod:4)ESNSPFPVHPGTAEC(UniMod:4)C(UniMod:4)TK+SYLSMVGSC(UniMod:4)C(UniMod:4)TSASPTVC(UniMod:4)FLK+THLPEVFLSK+VC(UniMod:4)SQYAAYGEK+VC(UniMod:4)SQYAAYGEKK+VLEPTLK+VM(UniMod:35)DKYTFELS…	EFSHLGKEDFTSLSLVLYSR+ELPEHTVK+EVVSLTEACCAEGADPDCYDTR+HLSLLTTLSNR+KFPSGTFEQVSQLVK+KLCMAALK+LCDNLSTK+LCMAALK+NSKFEDCCQEK+RTHLPEVFLSK+SCESNSPFPVHPGTAECCTK+SYLSMVGSCCTSASPTVCFLK+THLPEVFLSK+VCSQYAAYGEK+VCSQYAAYGEKK+VLEPTLK+VMDKYTFELSR+VMDKYTFELSRR+YTFELSR	EFSHLGKEDFTSLSLVLYSR3+EFSHLGKEDFTSLSLVLYSR4+ELPEHTVK2+EVVSLTEAC(UniMod:4)C(UniMod:4)AEGADPDC(UniMod:4)YDTR3+HLSLLTTLSNR2+HLSLLTTLSNR3+KFPSGTFEQVSQLVK2+KFPSGTFEQVSQLVK3+KLC(UniMod:4)MAALK2+LC(UniMod:4)DNLSTK2+LC(UniMod:4)MAALK2+NSKFEDC(UniMod:4)C(UniMod:4)QEK3+RTHLPEVFLSK3+SC(UniMod:4)ESNSPFPVHPGTAEC(UniMod:4)C(UniMod:4)TK3+SYLSMVGSC(UniMod:4)C(UniMod:4)TSASPTVC(UniMod:4)FLK3+THLPEVFLSK2+THLPEVFLS…	6.131	-0.000546005	-0.0277237	0.00744034	0.0334846	-0.0267226	-0.111875	0.309079	0.932529	5.1882e-42	0.550935	0.198481	0.000139986	3.40834e-34	6.87465e-142	1	7.67853e-40	1	1	0.020718	5.04434e-32	1.01745e-139	-0.00251229	-0.127563	0.0342347	0.15407	-0.122957	-0.514761	1.42214	FALSE	TRUE	FALSE	FALSE	FALSE	TRUE	TRUE	16.2788	2.65516	13.9216	13.9789
P80108	Phosphatidylinositol-glycan-specific phospholipase D	6	FGSSLITVR2+IADVTSGLIGGEDGR2+NQVVIAAGR2+TLLLVGSPTWK2+TMFIGGSQLSQK2+VAFLTVTLHQGGATR3	P80108	PHLD_HUMAN	GPLD1	FGSSLITVR+IADVTSGLIGGEDGR+NQVVIAAGR+TLLLVGSPTWK+TMFIGGSQLSQK+VAFLTVTLHQGGATR	FGSSLITVR+IADVTSGLIGGEDGR+NQVVIAAGR+TLLLVGSPTWK+TMFIGGSQLSQK+VAFLTVTLHQGGATR	FGSSLITVR2+IADVTSGLIGGEDGR2+NQVVIAAGR2+TLLLVGSPTWK2+TMFIGGSQLSQK2+VAFLTVTLHQGGATR3	18.4694	-0.305576	-0.0212615	-0.0210146	-0.0441452	-0.00931201	-0.00935017	0.3406	2.12059e-92	2.948e-06	0.455026	0.452065	0.555733	0.647776	9.85599e-38	3.13848e-90	0.000436304	1	1	1	1	1.45869e-35	-0.708516	-0.0492976	-0.0487249	-0.102356	-0.0215911	-0.0216795	0.789723	TRUE	TRUE	FALSE	FALSE	FALSE	FALSE	TRUE	30.7728	1.66615	10.5595	10.3111
P22352	Glutathione peroxidase 3	2	FYTFLK2+MDILSYMR2	P22352;A0A087X1J7;H0YBE4+P22352;A0A087X1J7	GPX3_HUMAN	GPX3	FYTFLK+MDILSYMR	FYTFLK+MDILSYMR	FYTFLK2+MDILSYMR2	23.4379	-0.0348894	-0.0309887	-0.0371406	0.0202911	-0.169213	-0.295405	0.141888	0.0404245	6.04072e-09	0.259329	0.767757	9.65192e-20	3.13217e-34	3.88417e-06	1	8.94026e-07	1	1	1.42848e-17	4.63561e-32	0.000574857	-0.0713163	-0.0633429	-0.0759179	0.0414763	-0.345883	-0.603827	0.290029	FALSE	TRUE	FALSE	FALSE	FALSE	FALSE	FALSE	34.1379	1.45653	11.0643	11.0879
P06396;P06396-2	Gelsolin	22	AGALNSNDAFVLK2+AVEVLPK1+HVVPNEVVVQR2+HVVPNEVVVQR3+IEGSNKVPVDPATYGQFYGGDSYIILYNYR4+LFAC(UniMod:4)SNK2+LKATQVSK1+LKATQVSK2+MDYPKQTQVSVLPEGGETPLFK3+NWRDPDQTDGLGLSYLSSHIANVER4+QTQVSVLPEGGETPLFK3+RTPITVVK2+TASDFITK1+TASDFITK2+TGAQELLR2+TPITVVK1+VPFDAATLHTSTAMAAQHGMDDDGTGQK4+VVQGKEPAHLM(UniMod:35)SLFGGKPMIIYK5+VVQGKEPAHLMSLFGGKPMIIYK5+YIETDPANR2+YIETDPANRDR2+YIETDPANRDR3	P06396;P06396-2;P06396-3;P06396-4;A0A0A0MT01;A0A0A0MS51+P06396;P06396-2;P06396-3;P06396-4;A0A0U1RQL8;A0A0A0MT01;Q5T0I0;A0A0A0MS51	GELS_HUMAN	GSN	AGALNSNDAFVLK+AVEVLPK+HVVPNEVVVQR+IEGSNKVPVDPATYGQFYGGDSYIILYNYR+LFAC(UniMod:4)SNK+LKATQVSK+MDYPKQTQVSVLPEGGETPLFK+NWRDPDQTDGLGLSYLSSHIANVER+QTQVSVLPEGGETPLFK+RTPITVVK+TASDFITK+TGAQELLR+TPITVVK+VPFDAATLHTSTAMAAQHGMDDDGTGQK+VVQGKEPAHLM(UniMod:35)SLFGGKPMIIYK+VVQGKEPAHLMSLFGGKPMIIYK+YIETDPANR+YIETDPANRDR	AGALNSNDAFVLK+AVEVLPK+HVVPNEVVVQR+IEGSNKVPVDPATYGQFYGGDSYIILYNYR+LFACSNK+LKATQVSK+MDYPKQTQVSVLPEGGETPLFK+NWRDPDQTDGLGLSYLSSHIANVER+QTQVSVLPEGGETPLFK+RTPITVVK+TASDFITK+TGAQELLR+TPITVVK+VPFDAATLHTSTAMAAQHGMDDDGTGQK+VVQGKEPAHLMSLFGGKPMIIYK+YIETDPANR+YIETDPANRDR	AGALNSNDAFVLK2+AVEVLPK1+HVVPNEVVVQR2+HVVPNEVVVQR3+IEGSNKVPVDPATYGQFYGGDSYIILYNYR4+LFAC(UniMod:4)SNK2+LKATQVSK1+LKATQVSK2+MDYPKQTQVSVLPEGGETPLFK3+NWRDPDQTDGLGLSYLSSHIANVER4+QTQVSVLPEGGETPLFK3+RTPITVVK2+TASDFITK1+TASDFITK2+TGAQELLR2+TPITVVK1+VPFDAATLHTSTAMAAQHGMDDDGTGQK4+VVQGKEPAHLM(UniMod:35)SLFGGKPMIIYK5+VVQGKEPAHLMSLFGGKPMIIYK5+YIETDPANR2+YIETDPANRDR2+YIETDPANRDR3	10.4777	-0.101586	-0.00785828	-0.0063736	0.00691705	-0.0567256	-0.131495	-0.138707	8.40668e-23	0.0142639	0.748189	0.867416	3.85939e-07	1.44085e-19	8.20313e-14	1.24419e-20	1	1	1	5.7119e-05	2.13246e-17	1.21406e-11	-0.347712	-0.0268976	-0.0218158	0.0236759	-0.194162	-0.450084	-0.474772	FALSE	FALSE	FALSE	FALSE	FALSE	FALSE	FALSE	20.0471	1.91331	12.2253	12.1132
P06396	Gelsolin	1	GASQAGAPQGR2	P06396	GELS_HUMAN	GSN	GASQAGAPQGR	GASQAGAPQGR	GASQAGAPQGR2	28.2995	-0.0858218	-0.0135589	0.00749918	0.0848631	-0.0755664	-0.124403	-0.281329	5.8229e-06	0.0217104	0.837537	0.266253	0.000239011	3.04749e-06	2.13496e-16	0.00086179	1	1	1	0.0353736	0.000451029	3.15974e-14	-0.162673	-0.0257006	0.0142145	0.160856	-0.143235	-0.235803	-0.533253	FALSE	FALSE	FALSE	FALSE	FALSE	FALSE	FALSE	31.0648	1.09771	13.1675	13.0527
P69905	Hemoglobin subunit alpha	4	VGAHAGEYGAEALER2+VGAHAGEYGAEALER3+VLSPADKTNVK2+VLSPADKTNVK3	P69905	HBA_HUMAN	HBA1	VGAHAGEYGAEALER+VLSPADKTNVK	VGAHAGEYGAEALER+VLSPADKTNVK	VGAHAGEYGAEALER2+VGAHAGEYGAEALER3+VLSPADKTNVK2+VLSPADKTNVK3	20.0637	-0.34743	-0.0119859	0.0266918	0.098382	0.0347493	0.062693	-0.0210958	4.65814e-80	0.0317481	0.439904	0.172582	0.0735733	0.0126935	0.512434	6.89404e-78	1	1	1	1	1	1	-0.667345	-0.0230225	0.0512697	0.188972	0.0667466	0.120421	-0.0405208	TRUE	FALSE	FALSE	FALSE	FALSE	FALSE	FALSE	50.461	2.51504	14.3947	14.0387
P68871	Hemoglobin subunit beta	7	EFTPPVQAAYQK2+SAVTALWGK2+SAVTALWGKVNVDEVGGEALGR3+VHLTPEEKSAVTALWGK3+VHLTPEEKSAVTALWGKVNVDEVGGEALGR5+VNVDEVGGEALGR2+VNVDEVGGEALGR3	P68871+P68871;F8W6P5;A0A0J9YWK4+P68871;F8W6P5	HBB_HUMAN	HBB	EFTPPVQAAYQK+SAVTALWGK+SAVTALWGKVNVDEVGGEALGR+VHLTPEEKSAVTALWGK+VHLTPEEKSAVTALWGKVNVDEVGGEALGR+VNVDEVGGEALGR	EFTPPVQAAYQK+SAVTALWGK+SAVTALWGKVNVDEVGGEALGR+VHLTPEEKSAVTALWGK+VHLTPEEKSAVTALWGKVNVDEVGGEALGR+VNVDEVGGEALGR	EFTPPVQAAYQK2+SAVTALWGK2+SAVTALWGKVNVDEVGGEALGR3+VHLTPEEKSAVTALWGK3+VHLTPEEKSAVTALWGKVNVDEVGGEALGR5+VNVDEVGGEALGR2+VNVDEVGGEALGR3	17.1321	-0.313225	-0.0107929	0.0105259	0.106706	0.0336161	0.0657562	-0.00188045	1.29838e-76	0.036189	0.741445	0.109067	0.0608024	0.00463704	0.949566	1.9216e-74	1	1	1	1	0.686282	1	-0.653906	-0.0225319	0.0219746	0.222765	0.070179	0.137276	-0.00392573	TRUE	FALSE	FALSE	FALSE	FALSE	FALSE	FALSE	54.4719	3.17953	14.3627	14.0444
P00738	Haptoglobin	27	AVGDKLPEC(UniMod:4)EADDGC(UniMod:4)PKPPEIAHGYVEHSVR4+AVGDKLPEC(UniMod:4)EADDGC(UniMod:4)PKPPEIAHGYVEHSVR5+AVGDKLPEC(UniMod:4)EADDGC(UniMod:4)PKPPEIAHGYVEHSVR6+DYAEVGR1+HYEGSTVPEK2+HYEGSTVPEKK2+HYEGSTVPEKK3+LRTEGDGVYTLNNEK2+LRTEGDGVYTLNNEK3+LRTEGDGVYTLNNEKQWINK3+LRTEGDGVYTLNNEKQWINK4+NANFKFTDHLK3+QKVSVNER2+SPVGVQPILNEHTFC(UniMod:4)AGMSK3+SPVGVQPILNEHTFC(UniMod:4)AGMSK4+TEGDGVYTLNNEK2+TEGDGVYTLNNEK…	P00738;J3QR68;J3QLC9;H0Y300;J3KRH2+P00738;P00738-2;J3QR68;J3QLC9;A0A087WU08;H3BS21;H0Y300;A0A0C4DGL8+P00738;P00738-2;J3QR68;J3QLC9;A0A087WU08;H0Y300;A0A0C4DGL8+P00738;P00738-2;J3QLC9;J3KSV1;J3QQI8;H3BMJ7;H3BS21;J3KRH2	HPT_HUMAN	HP	AVGDKLPEC(UniMod:4)EADDGC(UniMod:4)PKPPEIAHGYVEHSVR+DYAEVGR+HYEGSTVPEK+HYEGSTVPEKK+LRTEGDGVYTLNNEK+LRTEGDGVYTLNNEKQWINK+NANFKFTDHLK+QKVSVNER+SPVGVQPILNEHTFC(UniMod:4)AGMSK+TEGDGVYTLNNEK+TEGDGVYTLNNEKQWINK+TPKSPVGVQPILNEHTFC(UniMod:4)AGMSK+VGYVSGWGR+VMPIC(UniMod:4)LPSKDYAEVGR+VTSIQDWVQK+VVLHPNYSQVDIGLIK+YVMLPVADQDQC(UniMod:4)IR	AVGDKLPECEADDGCPKPPEIAHGYVEHSVR+DYAEVGR+HYEGSTVPEK+HYEGSTVPEKK+LRTEGDGVYTLNNEK+LRTEGDGVYTLNNEKQWINK+NANFKFTDHLK+QKVSVNER+SPVGVQPILNEHTFCAGMSK+TEGDGVYTLNNEK+TEGDGVYTLNNEKQWINK+TPKSPVGVQPILNEHTFCAGMSK+VGYVSGWGR+VMPICLPSKDYAEVGR+VTSIQDWVQK+VVLHPNYSQVDIGLIK+YVMLPVADQDQCIR	AVGDKLPEC(UniMod:4)EADDGC(UniMod:4)PKPPEIAHGYVEHSVR4+AVGDKLPEC(UniMod:4)EADDGC(UniMod:4)PKPPEIAHGYVEHSVR5+AVGDKLPEC(UniMod:4)EADDGC(UniMod:4)PKPPEIAHGYVEHSVR6+DYAEVGR1+HYEGSTVPEK2+HYEGSTVPEKK2+HYEGSTVPEKK3+LRTEGDGVYTLNNEK2+LRTEGDGVYTLNNEK3+LRTEGDGVYTLNNEKQWINK3+LRTEGDGVYTLNNEKQWINK4+NANFKFTDHLK3+QKVSVNER2+SPVGVQPILNEHTFC(UniMod:4)AGMSK3+SPVGVQPILNEHTFC(UniMod:4)AGMSK4+TEGDGVYTLNNEK2+TEGDGVYTLNNEK…	10.0698	0.108559	0.0558211	0.0188605	-0.0268612	0.121933	0.245175	-0.104406	1.43282e-06	2.50178e-15	0.664555	0.767287	6.33619e-07	1.21689e-14	0.0100326	0.000212057	3.70264e-13	1	1	9.37756e-05	1.801e-12	1	0.170763	0.0878065	0.0296675	-0.0422526	0.191801	0.38566	-0.16423	FALSE	TRUE	FALSE	FALSE	FALSE	TRUE	FALSE	38.7088	3.84406	14.717	14.7816
P00739	Haptoglobin-related protein	6	NYAEVGR2+NYAEVGRVGYVSGWGQSDNFK3+VGYVSGWGQSDNFK2+VGYVSGWGQSDNFKLTDHLK4+VVLHPNYHQVDIGLIK3+VVLHPNYHQVDIGLIK4	P00739;P00739-2;A0A0A0MRD9	HPTR_HUMAN	HPR	NYAEVGR+NYAEVGRVGYVSGWGQSDNFK+VGYVSGWGQSDNFK+VGYVSGWGQSDNFKLTDHLK+VVLHPNYHQVDIGLIK	NYAEVGR+NYAEVGRVGYVSGWGQSDNFK+VGYVSGWGQSDNFK+VGYVSGWGQSDNFKLTDHLK+VVLHPNYHQVDIGLIK	NYAEVGR2+NYAEVGRVGYVSGWGQSDNFK3+VGYVSGWGQSDNFK2+VGYVSGWGQSDNFKLTDHLK4+VVLHPNYHQVDIGLIK3+VVLHPNYHQVDIGLIK4	11.9021	-0.17734	-0.0207232	-0.155808	0.106302	0.0106531	-0.0692715	0.281144	3.47905e-16	0.00218422	0.00020077	0.223765	0.650623	0.0230063	6.98669e-13	5.14899e-14	0.323265	0.029714	1	1	1	1.03403e-10	-0.292844	-0.0342205	-0.257287	0.175538	0.0175917	-0.114389	0.464256	TRUE	FALSE	FALSE	FALSE	FALSE	FALSE	TRUE	41.0554	3.44941	12.0102	11.8803
P02790	Hemopexin	34	C(UniMod:4)SPHLVLSALTSDNHGATYAFSGTHYWR4+C(UniMod:4)SPHLVLSALTSDNHGATYAFSGTHYWR5+DGWHSWPIAHQWPQGPSAVDAAFSWEEK4+DVRDYFMPC(UniMod:4)PGR2+DVRDYFMPC(UniMod:4)PGR3+DYFMPC(UniMod:4)PGR2+EVGTPHGIILDSVDAAFIC(UniMod:4)PGSSR3+EVGTPHGIILDSVDAAFIC(UniMod:4)PGSSR4+FDPVRGEVPPR3+FDPVRGEVPPRYPR3+FDPVRGEVPPRYPR4+GDKVWVYPPEKK2+GDKVWVYPPEKK3+GGYTLVSGYPK2+LLQDEFPGIPSPLDAAVEC(UniMod:4)HR3+LWWLDLK2+LYLVQGTQVYVFLTK2+LYL…	P02790+P02790;Q9BS19	HEMO_HUMAN	HPX	C(UniMod:4)SPHLVLSALTSDNHGATYAFSGTHYWR+DGWHSWPIAHQWPQGPSAVDAAFSWEEK+DVRDYFMPC(UniMod:4)PGR+DYFMPC(UniMod:4)PGR+EVGTPHGIILDSVDAAFIC(UniMod:4)PGSSR+FDPVRGEVPPR+FDPVRGEVPPRYPR+GDKVWVYPPEKK+GGYTLVSGYPK+LLQDEFPGIPSPLDAAVEC(UniMod:4)HR+LWWLDLK+LYLVQGTQVYVFLTK+NFPSPVDAAFR+QGHNSVFLIK+QGHNSVFLIKGDK+RLEKEVGTPHGIILDSVDAAFIC(UniMod:4)PGSSR+RLWWLDLK+SGAQATWTELPWPHEK+SGAQATWTELPWPHEKVDGALC(UniMod:4)MEK+VDGALC(…	CSPHLVLSALTSDNHGATYAFSGTHYWR+DGWHSWPIAHQWPQGPSAVDAAFSWEEK+DVRDYFMPCPGR+DYFMPCPGR+EVGTPHGIILDSVDAAFICPGSSR+FDPVRGEVPPR+FDPVRGEVPPRYPR+GDKVWVYPPEKK+GGYTLVSGYPK+LLQDEFPGIPSPLDAAVECHR+LWWLDLK+LYLVQGTQVYVFLTK+NFPSPVDAAFR+QGHNSVFLIK+QGHNSVFLIKGDK+RLEKEVGTPHGIILDSVDAAFICPGSSR+RLWWLDLK+SGAQATWTELPWPHEK+SGAQATWTELPWPHEKVDGALCMEK+VDGALCMEK+VWVYPPEKK+WDRELISER+WKNFPSPVDAAFR+YYCFQGNQFLR	C(UniMod:4)SPHLVLSALTSDNHGATYAFSGTHYWR4+C(UniMod:4)SPHLVLSALTSDNHGATYAFSGTHYWR5+DGWHSWPIAHQWPQGPSAVDAAFSWEEK4+DVRDYFMPC(UniMod:4)PGR2+DVRDYFMPC(UniMod:4)PGR3+DYFMPC(UniMod:4)PGR2+EVGTPHGIILDSVDAAFIC(UniMod:4)PGSSR3+EVGTPHGIILDSVDAAFIC(UniMod:4)PGSSR4+FDPVRGEVPPR3+FDPVRGEVPPRYPR3+FDPVRGEVPPRYPR4+GDKVWVYPPEKK2+GDKVWVYPPEKK3+GGYTLVSGYPK2+LLQDEFPGIPSPLDAAVEC(UniMod:4)HR3+LWWLDLK2+LYLVQGTQVYVFLTK2+LYL…	7.88774	0.0620179	0.0182268	0.00805418	0.00321384	0.0282465	0.05691	0.102918	3.59036e-18	2.76186e-16	0.557448	0.910691	0.000253949	1.31688e-08	1.17512e-15	5.31373e-16	4.08756e-14	1	1	0.0375844	1.94898e-06	1.73918e-13	0.307092	0.090253	0.0398817	0.0159139	0.139868	0.281799	0.509614	FALSE	TRUE	FALSE	FALSE	FALSE	FALSE	FALSE	13.7579	1.74421	13.8129	13.8855
P04196	Histidine-rich glycoprotein	21	ADLFYDVEALDLESPK3+ALDLINKR2+DGYLFQLLR2+DSPVLIDFFEDTER2+DSPVLIDFFEDTER3+DSPVLIDFFEDTERYR3+GGEGTGYFVDFSVR2+GGEGTGYFVDFSVR3+KGEVLPLPEANFPSFPLPHHK4+KGEVLPLPEANFPSFPLPHHK5+QIGSVYR2+QIGSVYRLPPLR3+RDGYLFQLLR3+RPSEIVIGQC(UniMod:4)K2+RPSEIVIGQC(UniMod:4)K3+SGFPQVSMFFTHTFPK3+VRGGEGTGYFVDFSVR2+VRGGEGTGYFVDFSVR3+YKEENDDFASFR2+YKEENDDFASFR3+YKEENDDFASFRVDR4	P04196	HRG_HUMAN	HRG	ADLFYDVEALDLESPK+ALDLINKR+DGYLFQLLR+DSPVLIDFFEDTER+DSPVLIDFFEDTERYR+GGEGTGYFVDFSVR+KGEVLPLPEANFPSFPLPHHK+QIGSVYR+QIGSVYRLPPLR+RDGYLFQLLR+RPSEIVIGQC(UniMod:4)K+SGFPQVSMFFTHTFPK+VRGGEGTGYFVDFSVR+YKEENDDFASFR+YKEENDDFASFRVDR	ADLFYDVEALDLESPK+ALDLINKR+DGYLFQLLR+DSPVLIDFFEDTER+DSPVLIDFFEDTERYR+GGEGTGYFVDFSVR+KGEVLPLPEANFPSFPLPHHK+QIGSVYR+QIGSVYRLPPLR+RDGYLFQLLR+RPSEIVIGQCK+SGFPQVSMFFTHTFPK+VRGGEGTGYFVDFSVR+YKEENDDFASFR+YKEENDDFASFRVDR	ADLFYDVEALDLESPK3+ALDLINKR2+DGYLFQLLR2+DSPVLIDFFEDTER2+DSPVLIDFFEDTER3+DSPVLIDFFEDTERYR3+GGEGTGYFVDFSVR2+GGEGTGYFVDFSVR3+KGEVLPLPEANFPSFPLPHHK4+KGEVLPLPEANFPSFPLPHHK5+QIGSVYR2+QIGSVYRLPPLR3+RDGYLFQLLR3+RPSEIVIGQC(UniMod:4)K2+RPSEIVIGQC(UniMod:4)K3+SGFPQVSMFFTHTFPK3+VRGGEGTGYFVDFSVR2+VRGGEGTGYFVDFSVR3+YKEENDDFASFR2+YKEENDDFASFR3+YKEENDDFASFRVDR4	9.18243	-0.0117382	0.0319628	0.0106506	-0.0275267	-0.0228133	-0.0513144	-0.508872	0.357673	1.42992e-15	0.666151	0.593138	0.100082	0.00430024	1.52283e-101	1	2.11628e-13	1	1	1	0.636436	2.25379e-99	-0.0302059	0.0822496	0.027407	-0.0708342	-0.0587052	-0.132047	-1.30948	FALSE	TRUE	FALSE	FALSE	FALSE	FALSE	TRUE	25.8202	2.81191	12.6833	12.5919
P35858;P35858-2	Insulin-like growth factor-binding protein complex acid labile subunit	4	ALRDFALQNPSAVPR3+LAELPADALGPLQR2+NLPEQVFR2+SLALGTFAHTPALASLGLSNNR3	P35858;P35858-2	ALS_HUMAN	IGFALS	ALRDFALQNPSAVPR+LAELPADALGPLQR+NLPEQVFR+SLALGTFAHTPALASLGLSNNR	ALRDFALQNPSAVPR+LAELPADALGPLQR+NLPEQVFR+SLALGTFAHTPALASLGLSNNR	ALRDFALQNPSAVPR3+LAELPADALGPLQR2+NLPEQVFR2+SLALGTFAHTPALASLGLSNNR3	20.125	0.0701905	-0.113041	0.0021554	0.037113	0.00263306	-0.0460738	0.252454	3.52729e-07	2.90841e-139	0.935447	0.503991	0.860217	0.0173809	5.25116e-24	5.22039e-05	4.30445e-137	1	1	1	1	7.77172e-22	0.15862	-0.255456	0.00487087	0.0838697	0.00595031	-0.10412	0.570507	FALSE	TRUE	FALSE	FALSE	FALSE	FALSE	FALSE	30.5447	1.51775	11.8116	11.9269
P01876	Immunoglobulin heavy constant alpha 1	7	DASGVTFTWTPSSGK2+DASGVTFTWTPSSGK3+DLC(UniMod:4)GC(UniMod:4)YSVSSVLPGC(UniMod:4)AEPWNHGK3+SAVQGPPERDLC(UniMod:4)GC(UniMod:4)YSVSSVLPGC(UniMod:4)AEPWNHGK4+TFTC(UniMod:4)TAAYPESK2+TFTC(UniMod:4)TAAYPESK3+TPLTATLSK2	P01876;A0A286YEY1	IGHA1_HUMAN	IGHA1	DASGVTFTWTPSSGK+DLC(UniMod:4)GC(UniMod:4)YSVSSVLPGC(UniMod:4)AEPWNHGK+SAVQGPPERDLC(UniMod:4)GC(UniMod:4)YSVSSVLPGC(UniMod:4)AEPWNHGK+TFTC(UniMod:4)TAAYPESK+TPLTATLSK	DASGVTFTWTPSSGK+DLCGCYSVSSVLPGCAEPWNHGK+SAVQGPPERDLCGCYSVSSVLPGCAEPWNHGK+TFTCTAAYPESK+TPLTATLSK	DASGVTFTWTPSSGK2+DASGVTFTWTPSSGK3+DLC(UniMod:4)GC(UniMod:4)YSVSSVLPGC(UniMod:4)AEPWNHGK3+SAVQGPPERDLC(UniMod:4)GC(UniMod:4)YSVSSVLPGC(UniMod:4)AEPWNHGK4+TFTC(UniMod:4)TAAYPESK2+TFTC(UniMod:4)TAAYPESK3+TPLTATLSK2	13.1437	-0.197931	0.0545271	-0.0116489	0.0114352	-0.0423067	0.0226542	-0.0905688	5.22283e-17	1.34938e-13	0.797728	0.904045	0.0976612	0.493344	0.0325524	7.72979e-15	1.99708e-11	1	1	1	1	1	-0.300267	0.0827191	-0.0176716	0.0173476	-0.0641803	0.034367	-0.137395	TRUE	TRUE	FALSE	FALSE	FALSE	FALSE	FALSE	44.5265	3.38767	16.0189	15.8123
P01877	Immunoglobulin heavy constant alpha 2	5	DASGATFTWTPSSGK2+DASGATFTWTPSSGK3+KGETFSC(UniMod:4)MVGHEALPLAFTQK4+QEPSQGTTTYAVTSILR3+VAAEDWKKGETFSC(UniMod:4)MVGHEALPLAFTQK5	P01877;A0A286YEY5;A0A0G2JMB2+P01877;A0A286YEY5	IGHA2_HUMAN	IGHA2	DASGATFTWTPSSGK+KGETFSC(UniMod:4)MVGHEALPLAFTQK+QEPSQGTTTYAVTSILR+VAAEDWKKGETFSC(UniMod:4)MVGHEALPLAFTQK	DASGATFTWTPSSGK+KGETFSCMVGHEALPLAFTQK+QEPSQGTTTYAVTSILR+VAAEDWKKGETFSCMVGHEALPLAFTQK	DASGATFTWTPSSGK2+DASGATFTWTPSSGK3+KGETFSC(UniMod:4)MVGHEALPLAFTQK4+QEPSQGTTTYAVTSILR3+VAAEDWKKGETFSC(UniMod:4)MVGHEALPLAFTQK5	11.7888	-0.209002	0.0607866	0.00783942	-0.0732745	-0.0409175	0.00133702	-0.0334803	1.50197e-19	3.4853e-17	0.859972	0.429497	0.101328	0.967016	0.418843	2.22292e-17	5.15824e-15	1	1	1	1	1	-0.323706	0.0941471	0.0121418	-0.113489	-0.0633736	0.00207079	-0.0518547	TRUE	TRUE	FALSE	FALSE	FALSE	FALSE	FALSE	46.09	3.90966	14.5398	14.3298
P01857	Immunoglobulin heavy constant gamma 1	13	DELTKNQVSLTC(UniMod:4)LVK3+FNWYVDGVEVHNAK2+FNWYVDGVEVHNAK3+FNWYVDGVEVHNAK4+GPSVFPLAPSSK2+GPSVFPLAPSSK3+SC(UniMod:4)DKTHTC(UniMod:4)PPC(UniMod:4)PAPELLGGPSVFLFPPKPK4+SC(UniMod:4)DKTHTC(UniMod:4)PPC(UniMod:4)PAPELLGGPSVFLFPPKPK5+SC(UniMod:4)DKTHTC(UniMod:4)PPC(UniMod:4)PAPELLGGPSVFLFPPKPK6+THTC(UniMod:4)PPC(UniMod:4)PAPELLGGPSVFLFPPKPK5+TPEVTC(UniMod:4)VVVDVSHEDPEVK3+TPEVTC(UniMod:4)VVVDVSHEDPEVK4+…	P01857;A0A0A0MS08;A0A0A0MS07+P01857;A0A0A0MS08	IGHG1_HUMAN	IGHG1	DELTKNQVSLTC(UniMod:4)LVK+FNWYVDGVEVHNAK+GPSVFPLAPSSK+SC(UniMod:4)DKTHTC(UniMod:4)PPC(UniMod:4)PAPELLGGPSVFLFPPKPK+THTC(UniMod:4)PPC(UniMod:4)PAPELLGGPSVFLFPPKPK+TPEVTC(UniMod:4)VVVDVSHEDPEVK+TTPPVLDSDGSFFLYSK	DELTKNQVSLTCLVK+FNWYVDGVEVHNAK+GPSVFPLAPSSK+SCDKTHTCPPCPAPELLGGPSVFLFPPKPK+THTCPPCPAPELLGGPSVFLFPPKPK+TPEVTCVVVDVSHEDPEVK+TTPPVLDSDGSFFLYSK	DELTKNQVSLTC(UniMod:4)LVK3+FNWYVDGVEVHNAK2+FNWYVDGVEVHNAK3+FNWYVDGVEVHNAK4+GPSVFPLAPSSK2+GPSVFPLAPSSK3+SC(UniMod:4)DKTHTC(UniMod:4)PPC(UniMod:4)PAPELLGGPSVFLFPPKPK4+SC(UniMod:4)DKTHTC(UniMod:4)PPC(UniMod:4)PAPELLGGPSVFLFPPKPK5+SC(UniMod:4)DKTHTC(UniMod:4)PPC(UniMod:4)PAPELLGGPSVFLFPPKPK6+THTC(UniMod:4)PPC(UniMod:4)PAPELLGGPSVFLFPPKPK5+TPEVTC(UniMod:4)VVVDVSHEDPEVK3+TPEVTC(UniMod:4)VVVDVSHEDPEVK4+…	12.2633	0.0186691	-0.0172637	0.023119	0.0567961	-0.019671	-0.0611421	0.104285	0.155242	2.63109e-05	0.362883	0.284148	0.168273	0.000950288	1.09048e-05	1	0.00389401	1	1	1	0.140643	0.00161392	0.051206	-0.0473512	0.0634114	0.155781	-0.0539539	-0.167702	0.286036	FALSE	TRUE	FALSE	FALSE	FALSE	FALSE	FALSE	25.6825	2.09426	15.81	15.8513
P01859	Immunoglobulin heavy constant gamma 2	15	C(UniMod:4)C(UniMod:4)VEC(UniMod:4)PPC(UniMod:4)PAPPVAGPSVFLFPPKPK4+GFYPSDISVEWESNGQPENNYK3+GLPAPIEK1+GLPAPIEK2+GLPAPIEKTISK3+KC(UniMod:4)C(UniMod:4)VEC(UniMod:4)PPC(UniMod:4)PAPPVAGPSVFLFPPKPK4+TTPPM(UniMod:35)LDSDGSFFLYSK3+TTPPMLDSDGSFFLYSK3+VDKTVERK2+VSNKGLPAPIEK2+VSNKGLPAPIEK3+VVSVLTVVHQDWLNGK2+VVSVLTVVHQDWLNGK3+VVSVLTVVHQDWLNGKEYK3+VVSVLTVVHQDWLNGKEYK4	P01859;A0A286YEY4	IGHG2_HUMAN	IGHG2	C(UniMod:4)C(UniMod:4)VEC(UniMod:4)PPC(UniMod:4)PAPPVAGPSVFLFPPKPK+GFYPSDISVEWESNGQPENNYK+GLPAPIEK+GLPAPIEKTISK+KC(UniMod:4)C(UniMod:4)VEC(UniMod:4)PPC(UniMod:4)PAPPVAGPSVFLFPPKPK+TTPPM(UniMod:35)LDSDGSFFLYSK+TTPPMLDSDGSFFLYSK+VDKTVERK+VSNKGLPAPIEK+VVSVLTVVHQDWLNGK+VVSVLTVVHQDWLNGKEYK	CCVECPPCPAPPVAGPSVFLFPPKPK+GFYPSDISVEWESNGQPENNYK+GLPAPIEK+GLPAPIEKTISK+KCCVECPPCPAPPVAGPSVFLFPPKPK+TTPPMLDSDGSFFLYSK+VDKTVERK+VSNKGLPAPIEK+VVSVLTVVHQDWLNGK+VVSVLTVVHQDWLNGKEYK	C(UniMod:4)C(UniMod:4)VEC(UniMod:4)PPC(UniMod:4)PAPPVAGPSVFLFPPKPK4+GFYPSDISVEWESNGQPENNYK3+GLPAPIEK1+GLPAPIEK2+GLPAPIEKTISK3+KC(UniMod:4)C(UniMod:4)VEC(UniMod:4)PPC(UniMod:4)PAPPVAGPSVFLFPPKPK4+TTPPM(UniMod:35)LDSDGSFFLYSK3+TTPPMLDSDGSFFLYSK3+VDKTVERK2+VSNKGLPAPIEK2+VSNKGLPAPIEK3+VVSVLTVVHQDWLNGK2+VVSVLTVVHQDWLNGK3+VVSVLTVVHQDWLNGKEYK3+VVSVLTVVHQDWLNGKEYK4	8.07085	0.0465865	-0.0043158	-0.00443996	0.00322981	-0.0112218	0.0168038	-0.0986586	0.00668544	0.420908	0.89365	0.962833	0.547604	0.486827	0.00144561	0.989445	1	1	1	1	1	0.21395	0.0989319	-0.0091651	-0.00942877	0.00685888	-0.0238309	0.0356848	-0.209513	FALSE	FALSE	FALSE	FALSE	FALSE	FALSE	FALSE	30.6812	3.80149	16.0088	16.0414
P01860	Immunoglobulin heavy constant gamma 3	18	C(UniMod:4)PAPELLGGPSVFLFPPKPK3+C(UniMod:4)PEPKSC(UniMod:4)DTPPPC(UniMod:4)PR3+DTLM(UniMod:35)ISRTPEVTC(UniMod:4)VVVDVSHEDPEVQFK4+SC(UniMod:4)DTPPPC(UniMod:4)PR2+SC(UniMod:4)DTPPPC(UniMod:4)PR3+SC(UniMod:4)DTPPPC(UniMod:4)PRC(UniMod:4)PAPELLGGPSVFLFPPKPK4+SC(UniMod:4)DTPPPC(UniMod:4)PRC(UniMod:4)PAPELLGGPSVFLFPPKPK5+TPEVTC(UniMod:4)VVVDVSHEDPEVQFK3+TPEVTC(UniMod:4)VVVDVSHEDPEVQFKWYVDGVEVHNAK5+TPL…	P01860;A0A286YES1	IGHG3_HUMAN	IGHG3	C(UniMod:4)PAPELLGGPSVFLFPPKPK+C(UniMod:4)PEPKSC(UniMod:4)DTPPPC(UniMod:4)PR+DTLM(UniMod:35)ISRTPEVTC(UniMod:4)VVVDVSHEDPEVQFK+SC(UniMod:4)DTPPPC(UniMod:4)PR+SC(UniMod:4)DTPPPC(UniMod:4)PRC(UniMod:4)PAPELLGGPSVFLFPPKPK+TPEVTC(UniMod:4)VVVDVSHEDPEVQFK+TPEVTC(UniMod:4)VVVDVSHEDPEVQFKWYVDGVEVHNAK+TPLGDTTHTC(UniMod:4)PR+VELKTPLGDTTHTC(UniMod:4)PR+VELKTPLGDTTHTC(UniMod:4)PRC(UniMod:4)PEPK+WQQGNIFSC(Un…	CPAPELLGGPSVFLFPPKPK+CPEPKSCDTPPPCPR+DTLMISRTPEVTCVVVDVSHEDPEVQFK+SCDTPPPCPR+SCDTPPPCPRCPAPELLGGPSVFLFPPKPK+TPEVTCVVVDVSHEDPEVQFK+TPEVTCVVVDVSHEDPEVQFKWYVDGVEVHNAK+TPLGDTTHTCPR+VELKTPLGDTTHTCPR+VELKTPLGDTTHTCPRCPEPK+WQQGNIFSCSVMHEALHNR+WYVDGVEVHNAK	C(UniMod:4)PAPELLGGPSVFLFPPKPK3+C(UniMod:4)PEPKSC(UniMod:4)DTPPPC(UniMod:4)PR3+DTLM(UniMod:35)ISRTPEVTC(UniMod:4)VVVDVSHEDPEVQFK4+SC(UniMod:4)DTPPPC(UniMod:4)PR2+SC(UniMod:4)DTPPPC(UniMod:4)PR3+SC(UniMod:4)DTPPPC(UniMod:4)PRC(UniMod:4)PAPELLGGPSVFLFPPKPK4+SC(UniMod:4)DTPPPC(UniMod:4)PRC(UniMod:4)PAPELLGGPSVFLFPPKPK5+TPEVTC(UniMod:4)VVVDVSHEDPEVQFK3+TPEVTC(UniMod:4)VVVDVSHEDPEVQFKWYVDGVEVHNAK5+TPL…	17.1231	0.027525	-0.00987897	-0.0477776	0.0456755	-0.00472953	-0.113274	-0.0760545	0.248192	0.184527	0.300131	0.63502	0.855139	0.000741457	0.0767797	1	1	1	1	1	0.109736	1	0.0420799	-0.0151029	-0.0730418	0.0698283	-0.00723046	-0.173172	-0.116271	FALSE	FALSE	FALSE	FALSE	FALSE	FALSE	FALSE	45.2663	2.64358	13.7461	13.7645
P01861	Immunoglobulin heavy constant gamma 4	11	AKGQPREPQVYTLPPSQEEMTK3+AKGQPREPQVYTLPPSQEEMTK4+GLPSSIEK1+GLPSSIEK2+GQPREPQVYTLPPSQEEMTK3+TTPPVLDSDGSFFLYSR3+TYTC(UniMod:4)NVDHKPSNTK4+VSNKGLPSSIEK2+VSNKGLPSSIEK3+WQEGNVFSC(UniMod:4)SVM(UniMod:35)HEALHNHYTQK5+YGPPC(UniMod:4)PSC(UniMod:4)PAPEFLGGPSVFLFPPKPK4	P01861;A0A286YFJ8	IGHG4_HUMAN	IGHG4	AKGQPREPQVYTLPPSQEEMTK+GLPSSIEK+GQPREPQVYTLPPSQEEMTK+TTPPVLDSDGSFFLYSR+TYTC(UniMod:4)NVDHKPSNTK+VSNKGLPSSIEK+WQEGNVFSC(UniMod:4)SVM(UniMod:35)HEALHNHYTQK+YGPPC(UniMod:4)PSC(UniMod:4)PAPEFLGGPSVFLFPPKPK	AKGQPREPQVYTLPPSQEEMTK+GLPSSIEK+GQPREPQVYTLPPSQEEMTK+TTPPVLDSDGSFFLYSR+TYTCNVDHKPSNTK+VSNKGLPSSIEK+WQEGNVFSCSVMHEALHNHYTQK+YGPPCPSCPAPEFLGGPSVFLFPPKPK	AKGQPREPQVYTLPPSQEEMTK3+AKGQPREPQVYTLPPSQEEMTK4+GLPSSIEK1+GLPSSIEK2+GQPREPQVYTLPPSQEEMTK3+TTPPVLDSDGSFFLYSR3+TYTC(UniMod:4)NVDHKPSNTK4+VSNKGLPSSIEK2+VSNKGLPSSIEK3+WQEGNVFSC(UniMod:4)SVM(UniMod:35)HEALHNHYTQK5+YGPPC(UniMod:4)PSC(UniMod:4)PAPEFLGGPSVFLFPPKPK4	12.4826	-0.429647	-0.0150405	-0.0332923	0.0747503	-0.120914	-0.0970249	-0.135128	1.27088e-24	0.247384	0.679303	0.656484	0.00756298	0.097803	0.0718253	1.8809e-22	1	1	1	1	1	1	-0.370091	-0.0129556	-0.0286774	0.0643886	-0.104154	-0.0835756	-0.116397	TRUE	FALSE	FALSE	FALSE	FALSE	FALSE	FALSE	89.1879	7.145	12.8094	12.3824
P01871	Immunoglobulin heavy constant mu	39	DGFFGNPR2+DGFFGNPRK2+EGKQVGSGVTTDQVQAEAK3+EGKQVGSGVTTDQVQAEAKESGPTTYK4+ESGPTTYK1+ESGPTTYK2+ESGPTTYKVTSTLTIK2+ESGPTTYKVTSTLTIK3+FTC(UniMod:4)TVTHTDLPSPLK2+FTC(UniMod:4)TVTHTDLPSPLK3+GQPLSPEK1+GQPLSPEK2+GQPLSPEKYVTSAPM(UniMod:35)PEPQAPGR3+GQPLSPEKYVTSAPMPEPQAPGR4+GVALHRPDVYLLPPAR2+GVALHRPDVYLLPPAR3+GVALHRPDVYLLPPAR4+LIC(UniMod:4)QATGFSPR2+LIC(UniMod:4)QATGFSPR3+NVPLPVIAELPPK2+NVPLPVIAELPPK3+NVPLPVI…	P01871;P01871-2;A0A1B0GUU9	IGHM_HUMAN	IGHM	DGFFGNPR+DGFFGNPRK+EGKQVGSGVTTDQVQAEAK+EGKQVGSGVTTDQVQAEAKESGPTTYK+ESGPTTYK+ESGPTTYKVTSTLTIK+FTC(UniMod:4)TVTHTDLPSPLK+GQPLSPEK+GQPLSPEKYVTSAPM(UniMod:35)PEPQAPGR+GQPLSPEKYVTSAPMPEPQAPGR+GVALHRPDVYLLPPAR+LIC(UniMod:4)QATGFSPR+NVPLPVIAELPPK+NVPLPVIAELPPKVSVFVPPR+NVPLPVIAELPPKVSVFVPPRDGFFGNPR+QIQVSWLR+QVGSGVTTDQVQAEAK+SKLIC(UniMod:4)QATGFSPR+VFAIPPSFASIFLTK+VSVFVPPR+VSVFVPPRDGFFGNPR+VTSTLTIK+YAATSQ…	DGFFGNPR+DGFFGNPRK+EGKQVGSGVTTDQVQAEAK+EGKQVGSGVTTDQVQAEAKESGPTTYK+ESGPTTYK+ESGPTTYKVTSTLTIK+FTCTVTHTDLPSPLK+GQPLSPEK+GQPLSPEKYVTSAPMPEPQAPGR+GVALHRPDVYLLPPAR+LICQATGFSPR+NVPLPVIAELPPK+NVPLPVIAELPPKVSVFVPPR+NVPLPVIAELPPKVSVFVPPRDGFFGNPR+QIQVSWLR+QVGSGVTTDQVQAEAK+SKLICQATGFSPR+VFAIPPSFASIFLTK+VSVFVPPR+VSVFVPPRDGFFGNPR+VTSTLTIK+YAATSQVLLPSKDVMQGTDEHVVCK+YVTSAPMPEPQAPGR	DGFFGNPR2+DGFFGNPRK2+EGKQVGSGVTTDQVQAEAK3+EGKQVGSGVTTDQVQAEAKESGPTTYK4+ESGPTTYK1+ESGPTTYK2+ESGPTTYKVTSTLTIK2+ESGPTTYKVTSTLTIK3+FTC(UniMod:4)TVTHTDLPSPLK2+FTC(UniMod:4)TVTHTDLPSPLK3+GQPLSPEK1+GQPLSPEK2+GQPLSPEKYVTSAPM(UniMod:35)PEPQAPGR3+GQPLSPEKYVTSAPMPEPQAPGR4+GVALHRPDVYLLPPAR2+GVALHRPDVYLLPPAR3+GVALHRPDVYLLPPAR4+LIC(UniMod:4)QATGFSPR2+LIC(UniMod:4)QATGFSPR3+NVPLPVIAELPPK2+NVPLPVIAELPPK3+NVPLPVI…	10.9513	0.331092	-0.0859655	0.0036123	-0.00365588	-0.112507	-0.243827	-0.215028	1.51711e-35	3.05838e-25	0.943421	0.972545	8.50505e-05	5.25605e-11	5.99035e-06	2.24533e-33	4.5264e-23	1	1	0.0125875	7.77896e-09	0.000886572	0.436475	-0.113327	0.00476205	-0.0048195	-0.148317	-0.321434	-0.283469	TRUE	TRUE	FALSE	FALSE	FALSE	TRUE	TRUE	66.6856	6.08928	14.4161	14.7377
A0A0C4DH31	Immunoglobulin heavy variable 1-18	1	SLRSDDTAVYYC(UniMod:4)AR3	A0A0C4DH31	HV118_HUMAN	IGHV1-18	SLRSDDTAVYYC(UniMod:4)AR	SLRSDDTAVYYCAR	SLRSDDTAVYYC(UniMod:4)AR3	36.85	-0.0582977	-0.0584623	0.109351	0.0295862	-0.0439591	-0.0940245	-0.15958	0.0459804	1.65445e-10	0.0529929	0.801872	0.16617	0.0222288	0.00245374	1	2.44858e-08	1	1	1	1	0.363153	-0.0721842	-0.072388	0.135398	0.0366336	-0.0544301	-0.116421	-0.197592	FALSE	TRUE	FALSE	FALSE	FALSE	FALSE	FALSE	58.9536	1.59983	11.6717	11.5983
A0A0C4DH29	Immunoglobulin heavy variable 1-3	1	ASGYTFTSYAMHWVR2	A0A0C4DH29	HV103_HUMAN	IGHV1-3	ASGYTFTSYAMHWVR	ASGYTFTSYAMHWVR	ASGYTFTSYAMHWVR2	42.7536	-0.0239375	-0.00800543	-0.0144864	-0.0585724	0.0943587	0.238365	0.214212	0.324651	0.291588	0.757975	0.55052	0.000358361	3.8016e-12	1.05445e-06	1	1	1	1	0.0530374	5.62636e-10	0.000156058	-0.0356136	-0.0119103	-0.0215524	-0.0871426	0.140384	0.354633	0.318699	FALSE	FALSE	FALSE	FALSE	FALSE	FALSE	FALSE	55.118	1.2892	10.6776	10.6681
A0A0B4J1V2	Immunoglobulin heavy variable 2-26	1	MGVSWIR2	A0A0B4J1V2	HV226_HUMAN	IGHV2-26	MGVSWIR	MGVSWIR	MGVSWIR2	15.9071	-0.0414783	-0.0415589	-0.0817577	0.0874606	-0.0435104	-0.0915632	-0.030349	0.0945968	8.66943e-08	0.0885239	0.382558	0.106677	0.00876936	0.497401	1	1.28308e-05	1	1	1	1	1	-0.0606063	-0.0607241	-0.119461	0.127794	-0.0635755	-0.133788	-0.0443447	FALSE	TRUE	FALSE	FALSE	FALSE	FALSE	FALSE	46.8334	2.94418	13.3339	13.2993
A0A0A0MS15	Immunoglobulin heavy variable 3-49	2	GLEWVGFIR2+QAPGKGLEWVGFIR3	A0A0A0MS15	HV349_HUMAN	IGHV3-49	GLEWVGFIR+QAPGKGLEWVGFIR	GLEWVGFIR+QAPGKGLEWVGFIR	GLEWVGFIR2+QAPGKGLEWVGFIR3	23.3067	-0.0283103	-0.0293585	-0.0274131	0.0253828	0.0304752	0.0426958	0.0471677	0.166934	4.58783e-06	0.489008	0.758857	0.171053	0.138639	0.201465	1	0.000678999	1	1	1	1	1	-0.0502798	-0.0521415	-0.0486864	0.0450805	0.0541247	0.0758289	0.0837711	FALSE	TRUE	FALSE	FALSE	FALSE	FALSE	FALSE	36.7234	1.57566	13.6898	13.6645
A0A0J9YX35	Immunoglobulin heavy variable 3-64D	3	DNSKNTLYLQM(UniMod:35)SSLR3+DNSKNTLYLQMSSLR3+NTLYLQMSSLR2	A0A0J9YX35	HV64D_HUMAN	IGHV3-64D	DNSKNTLYLQM(UniMod:35)SSLR+DNSKNTLYLQMSSLR+NTLYLQMSSLR	DNSKNTLYLQMSSLR+NTLYLQMSSLR	DNSKNTLYLQM(UniMod:35)SSLR3+DNSKNTLYLQMSSLR3+NTLYLQMSSLR2	19.3127	0.160628	-0.0503827	-0.0205508	0.0036259	-0.0540815	-0.0575103	-0.0298603	1.80824e-17	1.3252e-17	0.571763	0.961871	0.00811741	0.0296947	0.377977	2.67619e-15	1.96129e-15	1	1	1	1	1	0.303645	-0.0952414	-0.0388485	0.00685426	-0.102234	-0.108715	-0.0564468	FALSE	TRUE	FALSE	FALSE	FALSE	FALSE	FALSE	37.3919	1.93613	12.3457	12.5135
P01780	Immunoglobulin heavy variable 3-7	2	GLEWVANIK2+YYVDSVK2	P01780	HV307_HUMAN	IGHV3-7	GLEWVANIK+YYVDSVK	GLEWVANIK+YYVDSVK	GLEWVANIK2+YYVDSVK2	23.4572	0.200085	-0.0783117	-0.0232398	0.0391852	-0.0316863	-0.0541902	0.105806	8.15076e-19	1.85393e-28	0.592751	0.665648	0.194364	0.0865716	0.00900595	1.20631e-16	2.74382e-26	1	1	1	1	1	0.311322	-0.121849	-0.0361598	0.0609701	-0.0493022	-0.0843171	0.164628	FALSE	TRUE	FALSE	FALSE	FALSE	FALSE	FALSE	46.8482	1.99718	12.9052	13.1319
A0A0B4J1Y9	Immunoglobulin heavy variable 3-72	1	TEDTAVYYC(UniMod:4)AR2	A0A0B4J1Y9	HV372_HUMAN	IGHV3-72	TEDTAVYYC(UniMod:4)AR	TEDTAVYYCAR	TEDTAVYYC(UniMod:4)AR2	50.6502	0.0468356	-0.0514059	-0.0528814	0.133814	-0.0563395	-0.111311	0.0937429	0.12743	8.96026e-08	0.373588	0.280667	0.091619	0.0100815	0.090582	1	1.32612e-05	1	1	1	1	1	0.055109	-0.0604866	-0.0622227	0.157451	-0.0662916	-0.130974	0.110302	FALSE	TRUE	FALSE	FALSE	FALSE	FALSE	FALSE	59.1827	1.16846	10.9748	11.0523
A0A0C4DH34	Immunoglobulin heavy variable 4-28	2	VTMSVDTSK2+VTMSVDTSKNQFSLK3	A0A0C4DH34	HV428_HUMAN	IGHV4-28	VTMSVDTSK+VTMSVDTSKNQFSLK	VTMSVDTSK+VTMSVDTSKNQFSLK	VTMSVDTSK2+VTMSVDTSKNQFSLK3	22.3941	0.0607655	-0.0251103	0.00223569	0.0462721	-0.0831891	-0.116873	-0.0342621	0.0105719	0.000721376	0.961202	0.629507	0.00128574	0.000479444	0.423743	1	0.106764	1	1	0.190289	0.0709577	1	0.0927734	-0.038337	0.00341333	0.0706456	-0.127008	-0.178435	-0.0523094	FALSE	FALSE	FALSE	FALSE	FALSE	FALSE	FALSE	48.0988	2.14783	11.5845	11.6575
A0A0J9YXX1	Immunoglobulin heavy variable 5-10-1	1	GLEWMGR2	A0A0J9YXX1	HV5X1_HUMAN	IGHV5-10-1	GLEWMGR	GLEWMGR	GLEWMGR2	19.2433	-0.106964	-0.000895275	0.0670355	0.47279	-0.0626053	-0.110837	-0.0360814	0.0411823	0.956353	0.508221	0.0254074	0.271486	0.13277	0.702355	1	1	1	1	1	1	1	-0.0744925	-0.000623491	0.0466851	0.329262	-0.0435998	-0.0771896	-0.025128	FALSE	FALSE	FALSE	FALSE	FALSE	FALSE	FALSE	79.537	4.13323	13.5969	13.5044
A0A0B4J1U7	Immunoglobulin heavy variable 6-1	1	GLEWLGR2	A0A0B4J1U7	HV601_HUMAN	IGHV6-1	GLEWLGR	GLEWLGR	GLEWLGR2	15.1862	0.0976621	0.0259271	-0.116121	-0.133038	-0.132317	-0.0882343	0.127882	0.0365961	0.0755895	0.198798	0.480513	0.00918733	0.17962	0.128892	1	1	1	1	1	1	1	0.0761619	0.0202193	-0.0905574	-0.10375	-0.103187	-0.0688096	0.0997289	FALSE	FALSE	FALSE	FALSE	FALSE	FALSE	FALSE	80.3736	5.29254	15.3403	15.4811
P01834	Immunoglobulin kappa constant	19	ADYEKHK1+ADYEKHK2+ADYEKHKVYAC(UniMod:4)EVTHQGLSSPVTK4+ADYEKHKVYAC(UniMod:4)EVTHQGLSSPVTK5+DSTYSLSSTLTLSK2+DSTYSLSSTLTLSK3+RTVAAPSVFIFPPSDEQLK3+RTVAAPSVFIFPPSDEQLK4+SFNRGEC(UniMod:4)1+SFNRGEC(UniMod:4)2+SGTASVVC(UniMod:4)LLNNFYPR3+SGTASVVC(UniMod:4)LLNNFYPR4+TVAAPSVFIFPPSDEQLK3+VDNALQSGNSQESVTEQDSK3+VDNALQSGNSQESVTEQDSKDSTYSLSSTLTLSK5+VQWKVDNALQSGNSQESVTEQDSK3+VQWKVDNALQSGNSQESVTEQDSKDSTYSLSSTLTLS…	P01834	IGKC_HUMAN	IGKC	ADYEKHK+ADYEKHKVYAC(UniMod:4)EVTHQGLSSPVTK+DSTYSLSSTLTLSK+RTVAAPSVFIFPPSDEQLK+SFNRGEC(UniMod:4)+SGTASVVC(UniMod:4)LLNNFYPR+TVAAPSVFIFPPSDEQLK+VDNALQSGNSQESVTEQDSK+VDNALQSGNSQESVTEQDSKDSTYSLSSTLTLSK+VQWKVDNALQSGNSQESVTEQDSK+VQWKVDNALQSGNSQESVTEQDSKDSTYSLSSTLTLSK+VYAC(UniMod:4)EVTHQGLSSPVTK	ADYEKHK+ADYEKHKVYACEVTHQGLSSPVTK+DSTYSLSSTLTLSK+RTVAAPSVFIFPPSDEQLK+SFNRGEC+SGTASVVCLLNNFYPR+TVAAPSVFIFPPSDEQLK+VDNALQSGNSQESVTEQDSK+VDNALQSGNSQESVTEQDSKDSTYSLSSTLTLSK+VQWKVDNALQSGNSQESVTEQDSK+VQWKVDNALQSGNSQESVTEQDSKDSTYSLSSTLTLSK+VYACEVTHQGLSSPVTK	ADYEKHK1+ADYEKHK2+ADYEKHKVYAC(UniMod:4)EVTHQGLSSPVTK4+ADYEKHKVYAC(UniMod:4)EVTHQGLSSPVTK5+DSTYSLSSTLTLSK2+DSTYSLSSTLTLSK3+RTVAAPSVFIFPPSDEQLK3+RTVAAPSVFIFPPSDEQLK4+SFNRGEC(UniMod:4)1+SFNRGEC(UniMod:4)2+SGTASVVC(UniMod:4)LLNNFYPR3+SGTASVVC(UniMod:4)LLNNFYPR4+TVAAPSVFIFPPSDEQLK3+VDNALQSGNSQESVTEQDSK3+VDNALQSGNSQESVTEQDSKDSTYSLSSTLTLSK5+VQWKVDNALQSGNSQESVTEQDSK3+VQWKVDNALQSGNSQESVTEQDSKDSTYSLSSTLTLS…	7.61983	-0.000220755	-0.00833563	-0.0226224	0.0553145	-0.0343017	-0.0469939	-0.0805328	0.984832	0.0215869	0.313926	0.238078	0.00660073	0.00405844	0.000121512	1	1	1	1	0.976908	0.600649	0.0179837	-0.000691355	-0.0261053	-0.0708482	0.173233	-0.107425	-0.147174	-0.252211	FALSE	FALSE	FALSE	FALSE	FALSE	FALSE	FALSE	22.0197	2.88979	13.7381	13.7327
P01599	Immunoglobulin kappa variable 1-17	1	RLIYAASSLQSGVPSR3	P01599	KV117_HUMAN	IGKV1-17	RLIYAASSLQSGVPSR	RLIYAASSLQSGVPSR	RLIYAASSLQSGVPSR3	22.9441	0.142144	-0.0598237	-0.0198071	0.0830211	-0.057181	-0.101003	-0.139959	3.9622e-07	8.9343e-12	0.714418	0.462392	0.0601477	0.0103645	0.00555138	5.86406e-05	1.32228e-09	1	1	1	1	0.821604	0.183062	-0.0770448	-0.0255088	0.10692	-0.0736413	-0.130078	-0.180248	FALSE	TRUE	FALSE	FALSE	FALSE	FALSE	FALSE	59.7279	2.60319	12.4848	12.6188
P01602	Immunoglobulin kappa variable 1-5	3	ASQSISSWLAWYQQKPGK3+ASQSISSWLAWYQQKPGKAPK4+ASSLESGVPSR2	P01602	KV105_HUMAN	IGKV1-5	ASQSISSWLAWYQQKPGK+ASQSISSWLAWYQQKPGKAPK+ASSLESGVPSR	ASQSISSWLAWYQQKPGK+ASQSISSWLAWYQQKPGKAPK+ASSLESGVPSR	ASQSISSWLAWYQQKPGK3+ASQSISSWLAWYQQKPGKAPK4+ASSLESGVPSR2	14.5722	0.0593996	-0.0734423	-0.00113917	0.0859409	-0.0465275	-0.105932	-0.167177	0.0018237	2.51266e-34	0.975327	0.263605	0.0246136	7.87119e-05	1.1608e-06	0.269908	3.71873e-32	1	1	1	0.0116494	0.000171799	0.110502	-0.136626	-0.00211922	0.159878	-0.0865562	-0.197067	-0.311003	FALSE	TRUE	FALSE	FALSE	FALSE	FALSE	FALSE	41.0813	2.81916	12.5036	12.5489
P06310	Immunoglobulin kappa variable 2-30	3	DSGVPDRFSGSGSGTDFTLK3+VSNRDSGVPDR3+VSNRDSGVPDRFSGSGSGTDFTLK4	P06310	KV230_HUMAN	IGKV2-30	DSGVPDRFSGSGSGTDFTLK+VSNRDSGVPDR+VSNRDSGVPDRFSGSGSGTDFTLK	DSGVPDRFSGSGSGTDFTLK+VSNRDSGVPDR+VSNRDSGVPDRFSGSGSGTDFTLK	DSGVPDRFSGSGSGTDFTLK3+VSNRDSGVPDR3+VSNRDSGVPDRFSGSGSGTDFTLK4	16.2423	0.216649	-0.0648582	-0.0142129	0.0558184	-0.0811311	-0.0780532	-0.175071	5.19764e-26	4.65121e-24	0.718407	0.497424	0.000252303	0.00652394	1.9498e-06	7.69251e-24	6.88379e-22	1	1	0.0373409	0.965543	0.00028857	0.374066	-0.111984	-0.02454	0.0963761	-0.140081	-0.134767	-0.302279	FALSE	TRUE	FALSE	FALSE	FALSE	FALSE	FALSE	43.8592	2.7003	12.3088	12.5154
P01619	Immunoglobulin kappa variable 3-20	3	ASQSVSSSYLAWYQQKPGQAPR3+ATLSC(UniMod:4)RASQSVSSSYLAWYQQKPGQAPR4+LLIYGASSR2	P01619	KV320_HUMAN	IGKV3-20	ASQSVSSSYLAWYQQKPGQAPR+ATLSC(UniMod:4)RASQSVSSSYLAWYQQKPGQAPR+LLIYGASSR	ASQSVSSSYLAWYQQKPGQAPR+ATLSCRASQSVSSSYLAWYQQKPGQAPR+LLIYGASSR	ASQSVSSSYLAWYQQKPGQAPR3+ATLSC(UniMod:4)RASQSVSSSYLAWYQQKPGQAPR4+LLIYGASSR2	16.8475	0.131726	-0.0815122	0.0387499	0.115687	-0.0219502	-0.0322354	-0.13382	2.35446e-12	4.97926e-43	0.284647	0.125905	0.280729	0.22123	7.46823e-05	3.4846e-10	7.3693e-41	1	1	1	1	0.011053	0.247236	-0.152989	0.0727293	0.217132	-0.0411981	-0.0605023	-0.251165	FALSE	TRUE	FALSE	FALSE	FALSE	FALSE	FALSE	38.7466	2.29984	12.7396	12.8581
P06312	Immunoglobulin kappa variable 4-1	3	LLIYWASTR2+NYLAWYQQKPGQPPK3+SSQSVLYSSNNK2	P06312	KV401_HUMAN	IGKV4-1	LLIYWASTR+NYLAWYQQKPGQPPK+SSQSVLYSSNNK	LLIYWASTR+NYLAWYQQKPGQPPK+SSQSVLYSSNNK	LLIYWASTR2+NYLAWYQQKPGQPPK3+SSQSVLYSSNNK2	22.1184	0.086031	-0.0687255	-0.0353967	-0.0983971	-0.0333223	-0.0244529	0.00564275	2.83345e-05	2.06999e-26	0.372674	0.235074	0.135307	0.397314	0.878785	0.00419351	3.06358e-24	1	1	1	1	1	0.149368	-0.119322	-0.0614562	-0.170838	-0.0578545	-0.0424555	0.00979702	FALSE	TRUE	FALSE	FALSE	FALSE	FALSE	FALSE	42.6097	1.92644	11.2896	11.3833
P15814	Immunoglobulin lambda-like polypeptide 1	2	ATPSVTLFPPSSEELQANK3+SYSC(UniMod:4)QVMHEGSTVEKTVAPAEC(UniMod:4)S3	P15814;C9JEE0+P15814	IGLL1_HUMAN	IGLL1	ATPSVTLFPPSSEELQANK+SYSC(UniMod:4)QVMHEGSTVEKTVAPAEC(UniMod:4)S	ATPSVTLFPPSSEELQANK+SYSCQVMHEGSTVEKTVAPAECS	ATPSVTLFPPSSEELQANK3+SYSC(UniMod:4)QVMHEGSTVEKTVAPAEC(UniMod:4)S3	23.8466	-0.0794529	-0.0102937	0.00610475	0.0437342	-0.0206918	-0.0887652	-0.200705	1.80197e-06	0.0473427	0.849353	0.514398	0.251903	0.000149478	2.39539e-11	0.000266691	1	1	1	1	0.0221228	3.54518e-09	-0.172132	-0.022301	0.0132257	0.0947487	-0.0448282	-0.192307	-0.43482	FALSE	FALSE	FALSE	FALSE	FALSE	FALSE	FALSE	29.0118	1.2166	13.7868	13.6804
B9A064	Immunoglobulin lambda-like polypeptide 5	2	VTVLGQPK1+VTVLGQPK2	B9A064;A0A0B4J231	IGLL5_HUMAN	IGLL5	VTVLGQPK	VTVLGQPK	VTVLGQPK1+VTVLGQPK2	13.5921	-0.0272413	-0.0158275	0.0334546	0.0751285	0.00737204	-0.025061	-0.0513015	0.0804533	0.00115363	0.267055	0.232377	0.663333	0.253175	0.0678409	1	0.170737	1	1	1	1	1	-0.0636681	-0.0369917	0.0781897	0.175589	0.0172298	-0.0585722	-0.119901	FALSE	FALSE	FALSE	FALSE	FALSE	FALSE	FALSE	30.6163	2.25251	16.3502	16.3152
P01703	Immunoglobulin lambda variable 1-40	1	LLIYGNSNRPSGVPDR3	P01703	LV140_HUMAN	IGLV1-40	LLIYGNSNRPSGVPDR	LLIYGNSNRPSGVPDR	LLIYGNSNRPSGVPDR3	35.8166	0.05271	-0.109806	0.048368	0.0818205	-0.0164694	-0.0629546	0.11181	0.0910933	5.65874e-29	0.422779	0.515842	0.627103	0.15162	0.0468099	1	8.37493e-27	1	1	1	1	1	0.0600058	-0.125004	0.0550628	0.0931455	-0.018749	-0.0716683	0.127287	FALSE	TRUE	FALSE	FALSE	FALSE	FALSE	FALSE	61.4613	1.716	11.429	11.5081
P01701	Immunoglobulin lambda variable 1-51	1	LLIYDNNKRPSGIPDR4	P01701	LV151_HUMAN	IGLV1-51	LLIYDNNKRPSGIPDR	LLIYDNNKRPSGIPDR	LLIYDNNKRPSGIPDR4	30.9759	0.0621019	-0.0429045	0.034597	0.000320166	-0.0448494	-0.0216288	-0.0619229	0.0276178	1.14018e-06	0.525734	0.997755	0.143245	0.585611	0.222989	1	0.000168747	1	1	1	1	1	0.0800707	-0.0553186	0.0446074	0.000412804	-0.0578263	-0.027887	-0.0798399	FALSE	TRUE	FALSE	FALSE	FALSE	FALSE	FALSE	48.7299	1.57316	12.4535	12.515
A0A075B6J9	Immunoglobulin lambda variable 2-18	1	VSWYQQPPGTAPK2	A0A075B6J9	LV218_HUMAN	IGLV2-18	VSWYQQPPGTAPK	VSWYQQPPGTAPK	VSWYQQPPGTAPK2	34.5888	0.0512672	-0.0609568	0.0298724	-0.169395	-0.0758744	-0.132506	0.018631	0.153148	5.71651e-08	0.666957	0.242338	0.0517963	0.00873672	0.773341	1	8.46044e-06	1	1	1	1	1	0.051746	-0.0615261	0.0301514	-0.170977	-0.076583	-0.133743	0.018805	FALSE	TRUE	FALSE	FALSE	FALSE	FALSE	FALSE	74.3384	2.1492	10.5014	10.5698
P01705	Immunoglobulin lambda variable 2-23	1	LMIYEGSK2	P01705	LV223_HUMAN	IGLV2-23	LMIYEGSK	LMIYEGSK	LMIYEGSK2	29.6215	0.0892029	-0.0744121	0.0425155	0.0940524	-0.0553729	-0.0628193	0.0851871	0.00311054	3.64716e-15	0.466084	0.439761	0.0911715	0.138882	0.117131	0.46036	5.3978e-13	1	1	1	1	1	0.106169	-0.0885647	0.0506016	0.11194	-0.0659044	-0.074767	0.101389	FALSE	TRUE	FALSE	FALSE	FALSE	FALSE	FALSE	60.9397	2.05728	11.6681	11.7855
A0A075B6K4	Immunoglobulin lambda variable 3-10	1	SGQAPVLVIYEDSKRPSGIPER4	A0A075B6K4	LV310_HUMAN	IGLV3-10	SGQAPVLVIYEDSKRPSGIPER	SGQAPVLVIYEDSKRPSGIPER	SGQAPVLVIYEDSKRPSGIPER4	38.8413	-0.0412212	-0.0200204	0.0416576	0.105625	-0.0552365	-0.160836	-0.00671719	0.226664	0.060139	0.527629	0.442851	0.136115	0.000810869	0.912968	1	1	1	1	1	0.120009	1	-0.0440362	-0.0213876	0.0445024	0.112838	-0.0590087	-0.171819	-0.00717592	FALSE	FALSE	FALSE	FALSE	FALSE	FALSE	FALSE	74.6278	1.92135	11.2069	11.1786
P80748	Immunoglobulin lambda variable 3-21	1	SVHWYQQKPGQAPVLVVYDDSDRPSGIPER5	P80748	LV321_HUMAN	IGLV3-21	SVHWYQQKPGQAPVLVVYDDSDRPSGIPER	SVHWYQQKPGQAPVLVVYDDSDRPSGIPER	SVHWYQQKPGQAPVLVVYDDSDRPSGIPER5	34.4488	-0.0862513	-0.0727288	-0.0542767	0.165617	-0.0589652	-0.13902	-0.119838	0.00245377	3.82546e-16	0.324183	0.149482	0.0566631	0.00052464	0.0195374	0.363158	5.66168e-14	1	1	1	0.0776467	1	-0.108894	-0.0918218	-0.0685256	0.209096	-0.074445	-0.175516	-0.151298	FALSE	TRUE	FALSE	FALSE	FALSE	FALSE	FALSE	54.0314	1.56846	12.5626	12.4741
A0A075B6H9	Immunoglobulin lambda variable 4-69	1	FSGSSSGAER2	A0A075B6H9	LV469_HUMAN	IGLV4-69	FSGSSSGAER	FSGSSSGAER	FSGSSSGAER2	34.1498	0.0777694	-0.0132782	-0.0128855	0.0741554	-0.105659	-0.14566	0.0919823	0.00649427	0.136636	0.815577	0.520128	0.000671327	0.000294337	0.0740617	0.961152	1	1	1	0.0993563	0.0435618	1	0.098724	-0.0168559	-0.0163575	0.0941362	-0.134128	-0.184907	0.116767	FALSE	FALSE	FALSE	FALSE	FALSE	FALSE	FALSE	55.0016	1.6106	10.8403	10.9555
A0A075B6I0	Immunoglobulin lambda variable 8-61	4	FSGSILGNK2+SSGVPDRFSGSILGNK2+SSGVPDRFSGSILGNK3+TLIYSTNTR2	A0A075B6I0	LV861_HUMAN	IGLV8-61	FSGSILGNK+SSGVPDRFSGSILGNK+TLIYSTNTR	FSGSILGNK+SSGVPDRFSGSILGNK+TLIYSTNTR	FSGSILGNK2+SSGVPDRFSGSILGNK2+SSGVPDRFSGSILGNK3+TLIYSTNTR2	15.6044	0.116322	-0.0559376	0.0705751	-0.0594922	-0.0607113	-0.0650936	-0.273098	4.22709e-05	3.08964e-10	0.198571	0.603522	0.0490629	0.103185	9.91791e-08	0.00625609	4.57267e-08	1	1	1	1	1.46785e-05	0.148127	-0.0712325	0.0898722	-0.0757589	-0.0773114	-0.0828919	-0.347771	FALSE	TRUE	FALSE	FALSE	FALSE	FALSE	TRUE	58.6915	3.76122	12.6966	12.7806
P19827	Inter-alpha-trypsin inhibitor heavy chain H1	36	AAISGENAGLVR2+ELAAQTIK1+ELAAQTIK2+ELAAQTIKK2+EVAFDLEIPK2+FAHYVVTSQVVNTANEAR3+GFSLDEATNLNGGLLR2+GHMLENHVER2+GHMLENHVER3+GM(UniMod:35)ADQDGLKPTIDKPSEDSPPLEMLGPR4+GMADQDGLKPTIDKPSEDSPPLEMLGPR4+GRFPLYNLGFGHNVDFNFLEVMSMENNGR4+GSLVQASEANLQAAQDFVR3+ILGDMQPGDYFDLVLFGTR3+IYEDHDATQQLQGFYSQVAKPLLVDVDLQYPQDAVLALTQNHHK6+KAAISGENAGLVR2+KAAISGENAGLVR3+LDAQASFLPK2+LWAYLTIQELLAK2+LWAYLTIQELLAK3+LWAYLTIQELLAKR2+LW…	P19827;F8WAS2+P19827;P19827-2+P19827;P19827-2;P19827-3+P19827;P19827-2;P19827-3;H7C0N0+P19827;P19827-2;P19827-3;H7C5I0+P19827;P19827-2;F8WAS2	ITIH1_HUMAN	ITIH1	AAISGENAGLVR+ELAAQTIK+ELAAQTIKK+EVAFDLEIPK+FAHYVVTSQVVNTANEAR+GFSLDEATNLNGGLLR+GHMLENHVER+GM(UniMod:35)ADQDGLKPTIDKPSEDSPPLEMLGPR+GMADQDGLKPTIDKPSEDSPPLEMLGPR+GRFPLYNLGFGHNVDFNFLEVMSMENNGR+GSLVQASEANLQAAQDFVR+ILGDMQPGDYFDLVLFGTR+IYEDHDATQQLQGFYSQVAKPLLVDVDLQYPQDAVLALTQNHHK+KAAISGENAGLVR+LDAQASFLPK+LWAYLTIQELLAK+LWAYLTIQELLAKR+NHMQYEIVIK+QAVDTAVDGVFIR+QLVHHFEIDVDIFEPQGISK+QYYEGSEIVVAGR+RQAVDTAVDGV…	AAISGENAGLVR+ELAAQTIK+ELAAQTIKK+EVAFDLEIPK+FAHYVVTSQVVNTANEAR+GFSLDEATNLNGGLLR+GHMLENHVER+GMADQDGLKPTIDKPSEDSPPLEMLGPR+GRFPLYNLGFGHNVDFNFLEVMSMENNGR+GSLVQASEANLQAAQDFVR+ILGDMQPGDYFDLVLFGTR+IYEDHDATQQLQGFYSQVAKPLLVDVDLQYPQDAVLALTQNHHK+KAAISGENAGLVR+LDAQASFLPK+LWAYLTIQELLAK+LWAYLTIQELLAKR+NHMQYEIVIK+QAVDTAVDGVFIR+QLVHHFEIDVDIFEPQGISK+QYYEGSEIVVAGR+RQAVDTAVDGVFIR+TAFISDFAVTADGNAFIGDIKDKVTAWK+VQSWKGS…	AAISGENAGLVR2+ELAAQTIK1+ELAAQTIK2+ELAAQTIKK2+EVAFDLEIPK2+FAHYVVTSQVVNTANEAR3+GFSLDEATNLNGGLLR2+GHMLENHVER2+GHMLENHVER3+GM(UniMod:35)ADQDGLKPTIDKPSEDSPPLEMLGPR4+GMADQDGLKPTIDKPSEDSPPLEMLGPR4+GRFPLYNLGFGHNVDFNFLEVMSMENNGR4+GSLVQASEANLQAAQDFVR3+ILGDMQPGDYFDLVLFGTR3+IYEDHDATQQLQGFYSQVAKPLLVDVDLQYPQDAVLALTQNHHK6+KAAISGENAGLVR2+KAAISGENAGLVR3+LDAQASFLPK2+LWAYLTIQELLAK2+LWAYLTIQELLAK3+LWAYLTIQELLAKR2+LW…	6.75209	-0.0227866	-0.0209448	-0.0126834	0.0419108	0.00519693	-0.0490051	0.0262145	0.00229667	4.36214e-19	0.380046	0.164604	0.522066	3.24985e-06	0.0515986	0.339908	6.45597e-17	1	1	1	0.000480978	1	-0.108754	-0.0999637	-0.0605345	0.200029	0.0248035	-0.233888	0.125115	FALSE	TRUE	FALSE	FALSE	FALSE	FALSE	FALSE	13.8714	2.05439	13.3697	13.3521
P19823	Inter-alpha-trypsin inhibitor heavy chain H2	46	AHVSFKPTVAQQR2+AHVSFKPTVAQQR3+ALYAQAR2+DKHADPDFTR3+ETAVDGELVVLYDVKREEK3+ETAVDGELVVLYDVKREEK4+FLHVPDTFEGHFDGVPVISK3+FLHVPDTFEGHFDGVPVISK4+FYNQVSTPLLR2+FYNQVSTPLLR3+GKTAGLVR2+HADPDFTR2+HLEVDVWVIEPQGLR2+HLEVDVWVIEPQGLR3+IQPSGGTNINEALLR2+IQPSGGTNINEALLR3+IYGNQDTSSQLKK2+IYGNQDTSSQLKK3+IYLQPGR2+KFYNQVSTPLLR3+KLWAYLTINQLLAER3+LSNENHGIAQR2+LSNENHGIAQR3+LWAYLTINQLLAER2+LWAYLTINQLLAER3+M(UniMod:35)ATTMIQSK…	P19823;Q5T987;Q5T985+P19823;Q5T985	ITIH2_HUMAN	ITIH2	AHVSFKPTVAQQR+ALYAQAR+DKHADPDFTR+ETAVDGELVVLYDVKREEK+FLHVPDTFEGHFDGVPVISK+FYNQVSTPLLR+GKTAGLVR+HADPDFTR+HLEVDVWVIEPQGLR+IQPSGGTNINEALLR+IYGNQDTSSQLKK+IYLQPGR+KFYNQVSTPLLR+KLWAYLTINQLLAER+LSNENHGIAQR+LWAYLTINQLLAER+M(UniMod:35)ATTMIQSK+MATTMIQSK+MKQTVEAMK+NDLISATK+SILQM(UniMod:35)SLDHHIVTPLTSLVIENEAGDER+SILQMSLDHHIVTPLTSLVIENEAGDER+SLAPTAAAK+SSALDMENFR+SSALDMENFRTEVNVLPGAK+TEVNVLPGAK+TILDDLRAEDHFS…	AHVSFKPTVAQQR+ALYAQAR+DKHADPDFTR+ETAVDGELVVLYDVKREEK+FLHVPDTFEGHFDGVPVISK+FYNQVSTPLLR+GKTAGLVR+HADPDFTR+HLEVDVWVIEPQGLR+IQPSGGTNINEALLR+IYGNQDTSSQLKK+IYLQPGR+KFYNQVSTPLLR+KLWAYLTINQLLAER+LSNENHGIAQR+LWAYLTINQLLAER+MATTMIQSK+MKQTVEAMK+NDLISATK+SILQMSLDHHIVTPLTSLVIENEAGDER+SLAPTAAAK+SSALDMENFR+SSALDMENFRTEVNVLPGAK+TEVNVLPGAK+TILDDLRAEDHFSVIDFNQNIR+TWRNDLISATK+VQFELHYQEVK+VQSTITSR+VVNNSPQPQNVVFDVQIPK	AHVSFKPTVAQQR2+AHVSFKPTVAQQR3+ALYAQAR2+DKHADPDFTR3+ETAVDGELVVLYDVKREEK3+ETAVDGELVVLYDVKREEK4+FLHVPDTFEGHFDGVPVISK3+FLHVPDTFEGHFDGVPVISK4+FYNQVSTPLLR2+FYNQVSTPLLR3+GKTAGLVR2+HADPDFTR2+HLEVDVWVIEPQGLR2+HLEVDVWVIEPQGLR3+IQPSGGTNINEALLR2+IQPSGGTNINEALLR3+IYGNQDTSSQLKK2+IYGNQDTSSQLKK3+IYLQPGR2+KFYNQVSTPLLR3+KLWAYLTINQLLAER3+LSNENHGIAQR2+LSNENHGIAQR3+LWAYLTINQLLAER2+LWAYLTINQLLAER3+M(UniMod:35)ATTMIQSK…	8.57839	-0.000933559	-0.00361503	0.0046215	0.0965772	-0.0314583	-0.0950895	-0.0381582	0.898343	0.11327	0.743726	0.0010714	7.61448e-05	3.97348e-20	0.00379321	1	1	1	0.158568	0.0112694	5.88076e-18	0.561395	-0.00458962	-0.0177724	0.0227205	0.474799	-0.154657	-0.467485	-0.187596	FALSE	FALSE	FALSE	FALSE	FALSE	FALSE	FALSE	13.8841	1.6185	14.0824	14.0837
Q06033;Q06033-2	Inter-alpha-trypsin inhibitor heavy chain H3	3	GMTNINDGLLR2+SMEDKGMTNINDGLLR3+VTFELTYEELLKR3	Q06033;Q06033-2;A0A087WW43;E7ET33	ITIH3_HUMAN	ITIH3	GMTNINDGLLR+SMEDKGMTNINDGLLR+VTFELTYEELLKR	GMTNINDGLLR+SMEDKGMTNINDGLLR+VTFELTYEELLKR	GMTNINDGLLR2+SMEDKGMTNINDGLLR3+VTFELTYEELLKR3	24.0948	0.287011	0.0845031	0.0050153	0.0678306	-0.148967	-0.255475	-0.359257	3.31523e-49	4.54547e-44	0.892369	0.380584	1.02788e-12	4.84907e-21	5.66703e-25	4.90654e-47	6.7273e-42	1	1	1.52127e-10	7.17662e-19	8.3872e-23	0.500313	0.147304	0.00874257	0.118241	-0.259676	-0.445339	-0.62625	FALSE	TRUE	FALSE	FALSE	FALSE	FALSE	TRUE	39.6727	1.64653	11.7452	12.0022
Q14624;Q14624-2	Inter-alpha-trypsin inhibitor heavy chain H4	52	AEAQAQYSAAVAK2+AGFSWIEVTFK2+AGFSWIEVTFKNPLVWVHASPEHVVVTR4+AGFSWIEVTFKNPLVWVHASPEHVVVTR5+ANTVQEATFQMELPK2+ANTVQEATFQMELPKK3+DQFNLIVFSTEATQWRPSLVPASAENVNK4+DTDRFSSHVGGTLGQFYQEVLWGSPAASDDGRR5+EKAEAQAQYSAAVAK3+ETLFSVMPGLK2+FAHTVVTSR2+FKPTLSQQQK2+FKPTLSQQQK3+GSEMVVAGK1+GSEMVVAGK2+HRQGPVNLLSDPEQGVEVTGQYER4+HRQGPVNLLSDPEQGVEVTGQYEREK4+HRQGPVNLLSDPEQGVEVTGQYEREK5+ILDDLSPR2+ITFELVYEELLK2+ITFELVYEELLK3+ITF…	Q14624;Q14624-2;Q14624-3;Q14624-4;B7ZKJ8+Q14624;Q14624-2;Q14624-3;Q14624-4;H7C0L5;B7ZKJ8+Q14624;Q14624-2;Q14624-3;H7C0L5;B7ZKJ8+Q14624;Q14624-2;Q14624-3;B7ZKJ8	ITIH4_HUMAN	ITIH4	AEAQAQYSAAVAK+AGFSWIEVTFK+AGFSWIEVTFKNPLVWVHASPEHVVVTR+ANTVQEATFQMELPK+ANTVQEATFQMELPKK+DQFNLIVFSTEATQWRPSLVPASAENVNK+DTDRFSSHVGGTLGQFYQEVLWGSPAASDDGRR+EKAEAQAQYSAAVAK+ETLFSVMPGLK+FAHTVVTSR+FKPTLSQQQK+GSEMVVAGK+HRQGPVNLLSDPEQGVEVTGQYER+HRQGPVNLLSDPEQGVEVTGQYEREK+ILDDLSPR+ITFELVYEELLK+ITFELVYEELLKR+LALDNGGLAR+LGVYELLLK+LLFKGSEMVVAGK+LQDRGPDVLTATVSGK+M(UniMod:35)NFRPGVLSSR+MNFRPGVLSSR+NM(UniMod:35)…	AEAQAQYSAAVAK+AGFSWIEVTFK+AGFSWIEVTFKNPLVWVHASPEHVVVTR+ANTVQEATFQMELPK+ANTVQEATFQMELPKK+DQFNLIVFSTEATQWRPSLVPASAENVNK+DTDRFSSHVGGTLGQFYQEVLWGSPAASDDGRR+EKAEAQAQYSAAVAK+ETLFSVMPGLK+FAHTVVTSR+FKPTLSQQQK+GSEMVVAGK+HRQGPVNLLSDPEQGVEVTGQYER+HRQGPVNLLSDPEQGVEVTGQYEREK+ILDDLSPR+ITFELVYEELLK+ITFELVYEELLKR+LALDNGGLAR+LGVYELLLK+LLFKGSEMVVAGK+LQDRGPDVLTATVSGK+MNFRPGVLSSR+NMEQFQVSVSVAPNAK+NPLVWVHASPEHVVVTR+N…	AEAQAQYSAAVAK2+AGFSWIEVTFK2+AGFSWIEVTFKNPLVWVHASPEHVVVTR4+AGFSWIEVTFKNPLVWVHASPEHVVVTR5+ANTVQEATFQMELPK2+ANTVQEATFQMELPKK3+DQFNLIVFSTEATQWRPSLVPASAENVNK4+DTDRFSSHVGGTLGQFYQEVLWGSPAASDDGRR5+EKAEAQAQYSAAVAK3+ETLFSVMPGLK2+FAHTVVTSR2+FKPTLSQQQK2+FKPTLSQQQK3+GSEMVVAGK1+GSEMVVAGK2+HRQGPVNLLSDPEQGVEVTGQYER4+HRQGPVNLLSDPEQGVEVTGQYEREK4+HRQGPVNLLSDPEQGVEVTGQYEREK5+ILDDLSPR2+ITFELVYEELLK2+ITFELVYEELLK3+ITF…	7.54265	0.09675	0.00726867	-0.0121461	0.0333504	-0.0124988	-0.023337	0.00511829	1.15234e-35	0.00244196	0.413315	0.281803	0.134104	0.0307994	0.711426	1.70546e-33	0.36141	1	1	1	1	1	0.44733	0.0336072	-0.0561584	0.154198	-0.0577891	-0.1079	0.0236647	FALSE	FALSE	FALSE	FALSE	FALSE	FALSE	FALSE	14.8752	1.97214	12.9281	13.0286
Q14624	Inter-alpha-trypsin inhibitor heavy chain H4	4	IPKPEASFSPR2+IPKPEASFSPR3+YYLQGAK1+YYLQGAK2	Q14624+Q14624;B7ZKJ8	ITIH4_HUMAN	ITIH4	IPKPEASFSPR+YYLQGAK	IPKPEASFSPR+YYLQGAK	IPKPEASFSPR2+IPKPEASFSPR3+YYLQGAK1+YYLQGAK2	15.2913	0.056965	0.00649679	0.000366126	-0.00461131	-0.0252043	-0.0255319	0.0816564	8.91439e-07	0.072306	0.986951	0.921372	0.045143	0.117047	9.22852e-05	0.000131933	1	1	1	1	1	0.0136582	0.178139	0.0203165	0.00114494	-0.0144203	-0.0788179	-0.0798424	0.255353	FALSE	FALSE	FALSE	FALSE	FALSE	FALSE	FALSE	21.8791	1.43082	11.8743	11.9492
P01591	Immunoglobulin J chain	6	C(UniMod:4)YTAVVPLVYGGETK2+FVYHLSDLC(UniMod:4)K3+IIVPLNNR2+IVLVDNK1+IVLVDNK2+SSEDPNEDIVER2	P01591;D6RD17+P01591;D6RD17;D6RHJ6+P01591;D6RD17;D6RHJ6;C9JA05	IGJ_HUMAN	JCHAIN	C(UniMod:4)YTAVVPLVYGGETK+FVYHLSDLC(UniMod:4)K+IIVPLNNR+IVLVDNK+SSEDPNEDIVER	CYTAVVPLVYGGETK+FVYHLSDLCK+IIVPLNNR+IVLVDNK+SSEDPNEDIVER	C(UniMod:4)YTAVVPLVYGGETK2+FVYHLSDLC(UniMod:4)K3+IIVPLNNR2+IVLVDNK1+IVLVDNK2+SSEDPNEDIVER2	16.0265	0.186803	0.00160822	-0.00212421	-0.0372362	-0.121875	-0.198218	-0.162793	4.91378e-17	0.816218	0.960471	0.677197	4.37989e-07	2.32897e-10	4.68056e-05	7.27239e-15	1	1	1	6.48224e-05	3.44688e-08	0.00692723	0.301895	0.00259906	-0.00343296	-0.0601778	-0.196963	-0.320343	-0.263092	FALSE	FALSE	FALSE	FALSE	FALSE	FALSE	FALSE	56.6998	3.53788	11.123	11.3069
P03952	Plasma kallikrein	9	DSVTGTLPK2+EKGEIQNILQK3+IAYGTQGSSGYSLR2+LSMDGSPTR2+LVGITSWGEGC(UniMod:4)AR2+TGAVSGHSLK2+VAEYMDWILEK2+VSEGNHDIALIK3+YSPGGTPTAIK2	P03952;C9J075;H0YAC1;C9JCT1;E9PBC5+P03952;H0YAC1+P03952;H0YAC1;E9PBC5	KLKB1_HUMAN	KLKB1	DSVTGTLPK+EKGEIQNILQK+IAYGTQGSSGYSLR+LSMDGSPTR+LVGITSWGEGC(UniMod:4)AR+TGAVSGHSLK+VAEYMDWILEK+VSEGNHDIALIK+YSPGGTPTAIK	DSVTGTLPK+EKGEIQNILQK+IAYGTQGSSGYSLR+LSMDGSPTR+LVGITSWGEGCAR+TGAVSGHSLK+VAEYMDWILEK+VSEGNHDIALIK+YSPGGTPTAIK	DSVTGTLPK2+EKGEIQNILQK3+IAYGTQGSSGYSLR2+LSMDGSPTR2+LVGITSWGEGC(UniMod:4)AR2+TGAVSGHSLK2+VAEYMDWILEK2+VSEGNHDIALIK3+YSPGGTPTAIK2	13.1526	0.0722432	-0.0203067	-0.0625157	-0.0412916	0.0473901	-0.000787677	0.142209	2.21342e-10	1.10198e-08	0.00443814	0.367616	0.000124624	0.960681	4.35122e-12	3.27587e-08	1.63093e-06	0.656845	1	0.0184444	1	6.43981e-10	0.225991	-0.0635234	-0.195561	-0.129168	0.148245	-0.00246401	0.444857	FALSE	TRUE	FALSE	FALSE	FALSE	FALSE	FALSE	21.843	1.66073	11.1229	11.2098
P01042;P01042-2	Kininogen-1	25	AATGEC(UniMod:4)TATVGKR2+AATGEC(UniMod:4)TATVGKR3+AVDAALK1+AVDAALKK1+AVDAALKK2+DIPTNSPELEETLTHTITK3+EGDC(UniMod:4)PVQSGK2+IASFSQNC(UniMod:4)DIYPGKDFVQPPTK3+IC(UniMod:4)VGC(UniMod:4)PR2+KIYPTVNC(UniMod:4)QPLGMISLMK3+KLGQSLDC(UniMod:4)NAEVYVVPWEK3+KYFIDFVAR2+KYNSQNQSNNQFVLYR3+QVVAGLNFR2+RPPGFSPFR2+TVGSDTFYSFK2+TVGSDTFYSFKYEIK3+TWQDC(UniMod:4)EYKDAAK2+TWQDC(UniMod:4)EYKDAAK3+VQVVAGK1+VQVVAGKK1+VQVVA…	P01042;P01042-2;P01042-3+P01042;P01042-2	KNG1_HUMAN	KNG1	AATGEC(UniMod:4)TATVGKR+AVDAALK+AVDAALKK+DIPTNSPELEETLTHTITK+EGDC(UniMod:4)PVQSGK+IASFSQNC(UniMod:4)DIYPGKDFVQPPTK+IC(UniMod:4)VGC(UniMod:4)PR+KIYPTVNC(UniMod:4)QPLGMISLMK+KLGQSLDC(UniMod:4)NAEVYVVPWEK+KYFIDFVAR+KYNSQNQSNNQFVLYR+QVVAGLNFR+RPPGFSPFR+TVGSDTFYSFK+TVGSDTFYSFKYEIK+TWQDC(UniMod:4)EYKDAAK+VQVVAGK+VQVVAGKK+YEIKEGDC(UniMod:4)PVQSGK+YFIDFVAR+YNSQNQSNNQFVLYR	AATGECTATVGKR+AVDAALK+AVDAALKK+DIPTNSPELEETLTHTITK+EGDCPVQSGK+IASFSQNCDIYPGKDFVQPPTK+ICVGCPR+KIYPTVNCQPLGMISLMK+KLGQSLDCNAEVYVVPWEK+KYFIDFVAR+KYNSQNQSNNQFVLYR+QVVAGLNFR+RPPGFSPFR+TVGSDTFYSFK+TVGSDTFYSFKYEIK+TWQDCEYKDAAK+VQVVAGK+VQVVAGKK+YEIKEGDCPVQSGK+YFIDFVAR+YNSQNQSNNQFVLYR	AATGEC(UniMod:4)TATVGKR2+AATGEC(UniMod:4)TATVGKR3+AVDAALK1+AVDAALKK1+AVDAALKK2+DIPTNSPELEETLTHTITK3+EGDC(UniMod:4)PVQSGK2+IASFSQNC(UniMod:4)DIYPGKDFVQPPTK3+IC(UniMod:4)VGC(UniMod:4)PR2+KIYPTVNC(UniMod:4)QPLGMISLMK3+KLGQSLDC(UniMod:4)NAEVYVVPWEK3+KYFIDFVAR2+KYNSQNQSNNQFVLYR3+QVVAGLNFR2+RPPGFSPFR2+TVGSDTFYSFK2+TVGSDTFYSFKYEIK3+TWQDC(UniMod:4)EYKDAAK2+TWQDC(UniMod:4)EYKDAAK3+VQVVAGK1+VQVVAGKK1+VQVVA…	8.41649	-0.0147882	-0.0151943	0.00561502	-0.0174192	0.0172458	0.0222723	0.257573	0.0339082	3.50182e-12	0.677072	0.535878	0.022862	0.0232331	2.9234e-88	1	5.1827e-10	1	1	1	1	4.32663e-86	-0.0711389	-0.0730928	0.0270112	-0.0837956	0.0829615	0.107142	1.23906	FALSE	TRUE	FALSE	FALSE	FALSE	FALSE	TRUE	14.7718	1.75511	13.0427	13.0666
P01042-2	Isoform LMW of Kininogen-1	3	AGAEPASEREVS2+IGEIKEETTSHLR2+IGEIKEETTSHLR3	P01042-2;P01042-3	KNG1_HUMAN	KNG1	AGAEPASEREVS+IGEIKEETTSHLR	AGAEPASEREVS+IGEIKEETTSHLR	AGAEPASEREVS2+IGEIKEETTSHLR2+IGEIKEETTSHLR3	17.4276	-0.00871629	-0.0236624	-0.0010985	0.0240718	0.027855	0.0258562	0.449528	0.527531	4.26057e-08	0.967168	0.665611	0.0632937	0.183071	7.28105e-70	1	6.30564e-06	1	1	1	1	1.0776e-67	-0.0215673	-0.0585496	-0.00271811	0.0595627	0.0689237	0.0639778	1.1123	FALSE	TRUE	FALSE	FALSE	FALSE	FALSE	TRUE	26.6106	1.52692	13.2605	13.3208
P18428	Lipopolysaccharide-binding protein	1	ITDKGLQYAAQEGLLALQSELLR3	P18428	LBP_HUMAN	LBP	ITDKGLQYAAQEGLLALQSELLR	ITDKGLQYAAQEGLLALQSELLR	ITDKGLQYAAQEGLLALQSELLR3	37.898	0.0480309	0.0176087	0.0662937	-0.0106603	0.0941997	0.246868	0.409021	0.0797291	0.0397194	0.211176	0.923242	0.0015768	1.75708e-10	1.74202e-16	1	1	1	1	0.233367	2.60048e-08	2.57818e-14	0.0629204	0.0230674	0.0868447	-0.013965	0.123402	0.323397	0.535817	FALSE	FALSE	FALSE	FALSE	FALSE	FALSE	FALSE	53.1242	1.40177	10.7526	10.8466
P08519	Apolipoprotein(a)	1	GTYSTTVTGR2	P08519;A0A087WWY0	APOA_HUMAN	LPA	GTYSTTVTGR	GTYSTTVTGR	GTYSTTVTGR2	56.5091	0.0599172	0.0158036	-0.0219151	-0.426397	-0.129749	-0.205883	-0.4059	0.379116	0.457622	0.86792	0.121105	0.0797788	0.0318302	0.000957696	1	1	1	1	1	1	0.141739	0.0320424	0.00845143	-0.0117197	-0.228028	-0.0693867	-0.110102	-0.217067	FALSE	FALSE	FALSE	FALSE	FALSE	FALSE	FALSE	133.832	2.36832	11.7342	11.7463
P02750	Leucine-rich alpha-2-glycoprotein	7	ALGHLDLSGNR2+DLLLPQPDLR2+GPLQLER2+GQTLLAVAK2+LQELHLSSNGLESLSPEFLRPVPQLR4+TLDLGENQLETLPPDLLR3+VAAGAFQGLR2	P02750	A2GL_HUMAN	LRG1	ALGHLDLSGNR+DLLLPQPDLR+GPLQLER+GQTLLAVAK+LQELHLSSNGLESLSPEFLRPVPQLR+TLDLGENQLETLPPDLLR+VAAGAFQGLR	ALGHLDLSGNR+DLLLPQPDLR+GPLQLER+GQTLLAVAK+LQELHLSSNGLESLSPEFLRPVPQLR+TLDLGENQLETLPPDLLR+VAAGAFQGLR	ALGHLDLSGNR2+DLLLPQPDLR2+GPLQLER2+GQTLLAVAK2+LQELHLSSNGLESLSPEFLRPVPQLR4+TLDLGENQLETLPPDLLR3+VAAGAFQGLR2	10.8363	0.281097	0.059858	-0.0236869	-0.0850954	-0.0513398	-0.132725	0.0294215	2.2889e-79	7.54746e-39	0.399123	0.146691	0.00115261	9.53228e-11	0.261086	3.38758e-77	1.11702e-36	1	1	0.170586	1.41078e-08	1	0.647462	0.137873	-0.054559	-0.196004	-0.118253	-0.30571	0.0677677	TRUE	TRUE	FALSE	FALSE	FALSE	FALSE	FALSE	31.3146	2.8898	12.5408	12.8344
P51884	Lumican	9	FNALQYLR2+ILGPLSYSK2+LKEDAVSAAFK2+LKEDAVSAAFK3+RFNALQYLR3+SLEDLQLTHNKITK3+SLEYLDLSFNQIAR2+SVPMVPPGIK2+VANEVTLN1	P51884	LUM_HUMAN	LUM	FNALQYLR+ILGPLSYSK+LKEDAVSAAFK+RFNALQYLR+SLEDLQLTHNKITK+SLEYLDLSFNQIAR+SVPMVPPGIK+VANEVTLN	FNALQYLR+ILGPLSYSK+LKEDAVSAAFK+RFNALQYLR+SLEDLQLTHNKITK+SLEYLDLSFNQIAR+SVPMVPPGIK+VANEVTLN	FNALQYLR2+ILGPLSYSK2+LKEDAVSAAFK2+LKEDAVSAAFK3+RFNALQYLR3+SLEDLQLTHNKITK3+SLEYLDLSFNQIAR2+SVPMVPPGIK2+VANEVTLN1	14.5717	-0.0413746	0.0632166	0.0251202	0.123462	-0.0707076	-0.0886803	-0.444868	0.000942267	6.60459e-57	0.298943	0.0144727	2.05966e-07	4.88172e-07	2.65751e-82	0.139456	9.7748e-55	1	1	3.04829e-05	7.22495e-05	3.93311e-80	-0.106129	0.162155	0.0644351	0.31669	-0.18137	-0.227471	-1.14112	FALSE	TRUE	FALSE	FALSE	FALSE	FALSE	TRUE	26.4113	1.81251	11.3665	11.2666
P02763	Alpha-1-acid glycoprotein 1	11	IPKSDVVYTDWKK3+IPKSDVVYTDWKK4+SDVVYTDWK2+SDVVYTDWKK2+SDVVYTDWKK3+SDVVYTDWKKDK2+SDVVYTDWKKDK3+TYMLAFDVNDEKNWGLSVYADKPETTK4+YVGGQEHFAHLLILR2+YVGGQEHFAHLLILR3+YVGGQEHFAHLLILR4	P02763	A1AG1_HUMAN	ORM1	IPKSDVVYTDWKK+SDVVYTDWK+SDVVYTDWKK+SDVVYTDWKKDK+TYMLAFDVNDEKNWGLSVYADKPETTK+YVGGQEHFAHLLILR	IPKSDVVYTDWKK+SDVVYTDWK+SDVVYTDWKK+SDVVYTDWKKDK+TYMLAFDVNDEKNWGLSVYADKPETTK+YVGGQEHFAHLLILR	IPKSDVVYTDWKK3+IPKSDVVYTDWKK4+SDVVYTDWK2+SDVVYTDWKK2+SDVVYTDWKK3+SDVVYTDWKKDK2+SDVVYTDWKKDK3+TYMLAFDVNDEKNWGLSVYADKPETTK4+YVGGQEHFAHLLILR2+YVGGQEHFAHLLILR3+YVGGQEHFAHLLILR4	11.6056	-0.0161818	0.00369927	-0.0559084	-0.218085	0.121703	0.175668	-0.374839	0.267638	0.417129	0.0477689	0.000218055	2.1933e-14	1.80382e-17	8.52982e-45	1	1	1	0.0322721	3.24608e-12	2.66966e-15	1.26241e-42	-0.0378935	0.00866269	-0.130922	-0.510695	0.284996	0.411366	-0.877771	FALSE	FALSE	FALSE	TRUE	FALSE	TRUE	TRUE	29.9886	2.58397	15.0307	14.9258
P19652	Alpha-1-acid glycoprotein 2	4	SDVMYTDWK2+SDVMYTDWKK2+SDVMYTDWKK3+SDVMYTDWKKDK3	P19652	A1AG2_HUMAN	ORM2	SDVMYTDWK+SDVMYTDWKK+SDVMYTDWKKDK	SDVMYTDWK+SDVMYTDWKK+SDVMYTDWKKDK	SDVMYTDWK2+SDVMYTDWKK2+SDVMYTDWKK3+SDVMYTDWKKDK3	10.0217	-0.0533592	-0.0209592	0.00340187	0.0859496	0.125936	0.140686	-0.386796	0.000402984	8.69247e-06	0.907091	0.157742	1.90164e-14	3.77471e-11	9.15469e-45	0.0596417	0.00128649	1	1	2.81443e-12	5.58658e-09	1.35489e-42	-0.122729	-0.0482072	0.00782446	0.197688	0.289659	0.323585	-0.889649	FALSE	TRUE	FALSE	FALSE	FALSE	TRUE	TRUE	31.2664	3.11986	14.1129	13.9742
Q96PD5	N-acetylmuramoyl-L-alanine amidase	9	AGLLRPDYALLGHR3+HTASAWLMSAPNSGPHNR3+HTASAWLMSAPNSGPHNR4+LLQLPLGFLYVHHTYVPAPPC(UniMod:4)TDFTR4+PSLSHLLSQYYGAGVAR3+TDC(UniMod:4)PGDALFDLLR2+TFTLLDPK2+TPEPRPSLSHLLSQYYGAGVAR4+TVRDTLPSC(UniMod:4)AVR3	Q96PD5;Q96PD5-2+Q96PD5;Q96PD5-2;M0R2W8;M0QYW3	PGRP2_HUMAN	PGLYRP2	AGLLRPDYALLGHR+HTASAWLMSAPNSGPHNR+LLQLPLGFLYVHHTYVPAPPC(UniMod:4)TDFTR+PSLSHLLSQYYGAGVAR+TDC(UniMod:4)PGDALFDLLR+TFTLLDPK+TPEPRPSLSHLLSQYYGAGVAR+TVRDTLPSC(UniMod:4)AVR	AGLLRPDYALLGHR+HTASAWLMSAPNSGPHNR+LLQLPLGFLYVHHTYVPAPPCTDFTR+PSLSHLLSQYYGAGVAR+TDCPGDALFDLLR+TFTLLDPK+TPEPRPSLSHLLSQYYGAGVAR+TVRDTLPSCAVR	AGLLRPDYALLGHR3+HTASAWLMSAPNSGPHNR3+HTASAWLMSAPNSGPHNR4+LLQLPLGFLYVHHTYVPAPPC(UniMod:4)TDFTR4+PSLSHLLSQYYGAGVAR3+TDC(UniMod:4)PGDALFDLLR2+TFTLLDPK2+TPEPRPSLSHLLSQYYGAGVAR4+TVRDTLPSC(UniMod:4)AVR3	11.7047	-0.0610399	0.0257774	0.0186673	0.0788591	-0.0392571	-0.104472	-0.683324	6.78671e-08	3.22958e-13	0.392604	0.0835901	0.00138565	5.53557e-11	2.50172e-214	1.00443e-05	4.77977e-11	1	1	0.205076	8.19264e-09	3.70254e-212	-0.161077	0.0680238	0.0492608	0.2081	-0.103595	-0.275691	-1.80322	FALSE	TRUE	FALSE	FALSE	FALSE	FALSE	TRUE	23.2848	1.98936	12.3917	12.2281
P00747	Plasminogen	17	ATTVTGTPC(UniMod:4)QDWAAQEPHR3+EAQLPVIENK2+FGMHFC(UniMod:4)GGTLISPEWVLTAAHC(UniMod:4)LEK4+FVTWIEGVMR2+GTGENYR2+HSIFTPETNPR2+HSIFTPETNPR3+KLYDYC(UniMod:4)DVPQC(UniMod:4)AAPSFDC(UniMod:4)GKPQVEPK4+KVYLSEC(UniMod:4)K2+LFLEPTRK2+LSSPAVITDK2+MRDVVLFEKK3+NPDADKGPWC(UniMod:4)FTTDPSVR3+VILGAHQEVNLEPHVQEIEVSR3+VILGAHQEVNLEPHVQEIEVSR4+VYLSEC(UniMod:4)K2+WELC(UniMod:4)DIPR2	P00747+P00747;A6PVI2;Q5TEH5	PLMN_HUMAN	PLG	ATTVTGTPC(UniMod:4)QDWAAQEPHR+EAQLPVIENK+FGMHFC(UniMod:4)GGTLISPEWVLTAAHC(UniMod:4)LEK+FVTWIEGVMR+GTGENYR+HSIFTPETNPR+KLYDYC(UniMod:4)DVPQC(UniMod:4)AAPSFDC(UniMod:4)GKPQVEPK+KVYLSEC(UniMod:4)K+LFLEPTRK+LSSPAVITDK+MRDVVLFEKK+NPDADKGPWC(UniMod:4)FTTDPSVR+VILGAHQEVNLEPHVQEIEVSR+VYLSEC(UniMod:4)K+WELC(UniMod:4)DIPR	ATTVTGTPCQDWAAQEPHR+EAQLPVIENK+FGMHFCGGTLISPEWVLTAAHCLEK+FVTWIEGVMR+GTGENYR+HSIFTPETNPR+KLYDYCDVPQCAAPSFDCGKPQVEPK+KVYLSECK+LFLEPTRK+LSSPAVITDK+MRDVVLFEKK+NPDADKGPWCFTTDPSVR+VILGAHQEVNLEPHVQEIEVSR+VYLSECK+WELCDIPR	ATTVTGTPC(UniMod:4)QDWAAQEPHR3+EAQLPVIENK2+FGMHFC(UniMod:4)GGTLISPEWVLTAAHC(UniMod:4)LEK4+FVTWIEGVMR2+GTGENYR2+HSIFTPETNPR2+HSIFTPETNPR3+KLYDYC(UniMod:4)DVPQC(UniMod:4)AAPSFDC(UniMod:4)GKPQVEPK4+KVYLSEC(UniMod:4)K2+LFLEPTRK2+LSSPAVITDK2+MRDVVLFEKK3+NPDADKGPWC(UniMod:4)FTTDPSVR3+VILGAHQEVNLEPHVQEIEVSR3+VILGAHQEVNLEPHVQEIEVSR4+VYLSEC(UniMod:4)K2+WELC(UniMod:4)DIPR2	6.52095	-0.0297893	-0.0258956	0.00829253	0.0114013	0.00359761	-0.0345288	0.288757	3.93375e-05	7.36232e-30	0.553633	0.69637	0.647411	0.000706607	1.18054e-101	0.00582195	1.08962e-27	1	1	1	0.104578	1.74719e-99	-0.132684	-0.115341	0.0369356	0.0507822	0.0160241	-0.153794	1.28615	FALSE	TRUE	FALSE	FALSE	FALSE	FALSE	TRUE	15.5755	2.38853	13.3495	13.3675
P27169	Serum paraoxonase/arylesterase 1	14	EVQPVELPNC(UniMod:4)NLVK2+EVQPVELPNC(UniMod:4)NLVK3+FDVSSFNPHGISTFTDEDNAMYLLVVNHPDAK4+FQEEEKSLLHLK2+FQEEEKSLLHLK3+IFFYDSENPPASEVLR3+ILLM(UniMod:35)DLNEEDPTVLELGITGSK3+ILLMDLNEEDPTVLELGITGSK3+IQNILTEEPK2+LNALREVQPVELPNC(UniMod:4)NLVK3+SFNPNSPGK2+STVELFK2+STVELFKFQEEEK3+YVYIAELLAHK3	P27169;F8WF42+P27169	PON1_HUMAN	PON1	EVQPVELPNC(UniMod:4)NLVK+FDVSSFNPHGISTFTDEDNAMYLLVVNHPDAK+FQEEEKSLLHLK+IFFYDSENPPASEVLR+ILLM(UniMod:35)DLNEEDPTVLELGITGSK+ILLMDLNEEDPTVLELGITGSK+IQNILTEEPK+LNALREVQPVELPNC(UniMod:4)NLVK+SFNPNSPGK+STVELFK+STVELFKFQEEEK+YVYIAELLAHK	EVQPVELPNCNLVK+FDVSSFNPHGISTFTDEDNAMYLLVVNHPDAK+FQEEEKSLLHLK+IFFYDSENPPASEVLR+ILLMDLNEEDPTVLELGITGSK+IQNILTEEPK+LNALREVQPVELPNCNLVK+SFNPNSPGK+STVELFK+STVELFKFQEEEK+YVYIAELLAHK	EVQPVELPNC(UniMod:4)NLVK2+EVQPVELPNC(UniMod:4)NLVK3+FDVSSFNPHGISTFTDEDNAMYLLVVNHPDAK4+FQEEEKSLLHLK2+FQEEEKSLLHLK3+IFFYDSENPPASEVLR3+ILLM(UniMod:35)DLNEEDPTVLELGITGSK3+ILLMDLNEEDPTVLELGITGSK3+IQNILTEEPK2+LNALREVQPVELPNC(UniMod:4)NLVK3+SFNPNSPGK2+STVELFK2+STVELFKFQEEEK3+YVYIAELLAHK3	11.3178	-0.0185214	-0.0456306	-0.0414199	0.0305099	-0.0162724	-0.0633869	0.19956	0.22793	3.37028e-21	0.163385	0.622722	0.32975	0.00338832	6.96061e-13	1	4.98802e-19	1	1	1	0.501472	1.03017e-10	-0.0424857	-0.104671	-0.0950119	0.0699856	-0.0373267	-0.145401	0.457765	FALSE	TRUE	FALSE	FALSE	FALSE	FALSE	TRUE	30.2267	2.67073	12.1297	12.1493
P07225	Vitamin K-dependent protein S	9	KVESELIKPINPR2+KVESELIKPINPR3+NNLELSTPLKIETISHEDLQR3+NNLELSTPLKIETISHEDLQR4+QGASGIKEIIQEK3+QLAVLDK2+QSTNAYPDLR2+SFQTGLFTAAR2+VYFAGFPR2	P07225;G5E9F8+P07225;H7BXT0	PROS_HUMAN	PROS1	KVESELIKPINPR+NNLELSTPLKIETISHEDLQR+QGASGIKEIIQEK+QLAVLDK+QSTNAYPDLR+SFQTGLFTAAR+VYFAGFPR	KVESELIKPINPR+NNLELSTPLKIETISHEDLQR+QGASGIKEIIQEK+QLAVLDK+QSTNAYPDLR+SFQTGLFTAAR+VYFAGFPR	KVESELIKPINPR2+KVESELIKPINPR3+NNLELSTPLKIETISHEDLQR3+NNLELSTPLKIETISHEDLQR4+QGASGIKEIIQEK3+QLAVLDK2+QSTNAYPDLR2+SFQTGLFTAAR2+VYFAGFPR2	14.3771	-0.0980691	0.0125695	-0.0077335	-0.0139926	0.0251184	0.00594159	-0.341159	8.01155e-22	7.45257e-05	0.693628	0.732703	0.022821	0.677432	4.76347e-74	1.18571e-19	0.0110298	1	1	1	1	7.04993e-72	-0.319053	0.040893	-0.0251598	-0.0455227	0.0817188	0.0193301	-1.10991	FALSE	TRUE	FALSE	FALSE	FALSE	FALSE	TRUE	20.6209	1.43429	11.3189	11.16
P20742	Pregnancy zone protein	1	IQHPFTVEEFVLPK3	P20742;P20742-2	PZP_HUMAN	PZP	IQHPFTVEEFVLPK	IQHPFTVEEFVLPK	IQHPFTVEEFVLPK3	31.9182	0.347243	-0.0216425	-0.0329603	0.185276	-0.179721	-0.189802	0.820247	6.27207e-36	0.0115847	0.534599	0.0944526	1.84365e-09	9.27227e-07	1.65341e-59	9.28266e-34	1	1	1	2.72861e-07	0.00013723	2.44705e-57	0.413469	-0.0257701	-0.0392464	0.220612	-0.213997	-0.226001	0.976683	FALSE	FALSE	FALSE	FALSE	FALSE	FALSE	TRUE	73.4355	2.30074	12.9171	13.4365
P02753	Retinol-binding protein 4	9	DPNGLPPEAQK2+FSGTWYAMAK2+LIVHNGYC(UniMod:4)DGR3+M(UniMod:35)KYWGVASFLQK3+MKYWGVASFLQK2+MKYWGVASFLQK3+QRQEELC(UniMod:4)LAR3+VKENFDK2+YWGVASFLQK2	P02753;Q5VY30	RET4_HUMAN	RBP4	DPNGLPPEAQK+FSGTWYAMAK+LIVHNGYC(UniMod:4)DGR+M(UniMod:35)KYWGVASFLQK+MKYWGVASFLQK+QRQEELC(UniMod:4)LAR+VKENFDK+YWGVASFLQK	DPNGLPPEAQK+FSGTWYAMAK+LIVHNGYCDGR+MKYWGVASFLQK+QRQEELCLAR+VKENFDK+YWGVASFLQK	DPNGLPPEAQK2+FSGTWYAMAK2+LIVHNGYC(UniMod:4)DGR3+M(UniMod:35)KYWGVASFLQK3+MKYWGVASFLQK2+MKYWGVASFLQK3+QRQEELC(UniMod:4)LAR3+VKENFDK2+YWGVASFLQK2	9.4833	-0.305752	0.00323417	0.0139555	0.048719	0.0396006	-0.0125847	0.251548	2.09967e-154	0.345292	0.510859	0.271425	0.000906335	0.415138	2.96498e-36	3.10752e-152	1	1	1	0.134138	1	4.38817e-34	-0.908321	0.00960799	0.0414587	0.144733	0.117644	-0.0373863	0.747291	TRUE	FALSE	FALSE	FALSE	FALSE	FALSE	TRUE	23.9015	2.52038	13.3501	13.079
P49908	Selenoprotein P	1	LPTDSELAPR2	P49908;A0A182DWH7	SEPP1_HUMAN	SELENOP	LPTDSELAPR	LPTDSELAPR	LPTDSELAPR2	29.3623	-0.144124	-0.017684	0.0499429	-0.0705267	-0.0505752	-0.0858333	0.0514379	1.08373e-11	0.0074289	0.222046	0.408628	0.0277858	0.00394014	0.177161	1.60392e-09	1	1	1	1	0.583141	1	-0.246492	-0.0302445	0.0854162	-0.12062	-0.0864976	-0.146799	0.0879729	FALSE	FALSE	FALSE	FALSE	FALSE	FALSE	FALSE	36.225	1.23372	11.144	11.0176
P01009	Alpha-1-antitrypsin	61	AVLTIDEK1+AVLTIDEK2+AVLTIDEKGTEAAGAMFLEAIPMSIPPEVK4+FLEDVKK2+FLENEDR2+FLENEDRR2+FNKPFVFLMIEQNTK3+FNKPFVFLMIEQNTK4+FNKPFVFLMIEQNTKSPLFMGK4+GKWERPFEVK3+GKWERPFEVKDTEEEDFHVDQVTTVK4+GKWERPFEVKDTEEEDFHVDQVTTVK5+GTEAAGAM(UniMod:35)FLEAIPMSIPPEVK3+GTEAAGAMFLEAIPMSIPPEVK3+ITPNLAEFAFSLYR2+ITPNLAEFAFSLYR3+IVDLVKELDR3+KLSSWVLLM(UniMod:35)K3+KLSSWVLLMK2+KLSSWVLLMK3+KLYHSEAFTVNFGDTEEAKK4+KLYHSEAFTVNFGDTEEAKK5…	P01009;A0A024R6I7+P01009;P01009-2;P01009-3;G3V2B9;A0A0G2JRN3;A0A024R6I7+P01009;P01009-2;P01009-3;A0A0G2JRN3;A0A024R6I7+P01009;P01009-2;P01009-3+P01009;P01009-2;P01009-3;G3V544;G3V5R8;A0A0G2JRN3;A0A024R6I7;A0A0B4J278;G3V387+P01009;P01009-2;A0A0G2JRN3;A0A024R6I7+P01009;P01009-2;P01009-3;G3V2B9;G3V544;A0A0G2JRN3;A0A024R6I7	A1AT_HUMAN	SERPINA1	AVLTIDEK+AVLTIDEKGTEAAGAMFLEAIPMSIPPEVK+FLEDVKK+FLENEDR+FLENEDRR+FNKPFVFLMIEQNTK+FNKPFVFLMIEQNTKSPLFMGK+GKWERPFEVK+GKWERPFEVKDTEEEDFHVDQVTTVK+GTEAAGAM(UniMod:35)FLEAIPMSIPPEVK+GTEAAGAMFLEAIPMSIPPEVK+ITPNLAEFAFSLYR+IVDLVKELDR+KLSSWVLLM(UniMod:35)K+KLSSWVLLMK+KLYHSEAFTVNFGDTEEAKK+KQINDYVEK+KQINDYVEKGTQGK+LGMFNIQHC(UniMod:4)K+LGMFNIQHC(UniMod:4)KK+LQHLENELTHDIITK+LSITGTYDLK+LSSWVLLMK+LVDKFLEDVK+LVDK…	AVLTIDEK+AVLTIDEKGTEAAGAMFLEAIPMSIPPEVK+FLEDVKK+FLENEDR+FLENEDRR+FNKPFVFLMIEQNTK+FNKPFVFLMIEQNTKSPLFMGK+GKWERPFEVK+GKWERPFEVKDTEEEDFHVDQVTTVK+GTEAAGAMFLEAIPMSIPPEVK+ITPNLAEFAFSLYR+IVDLVKELDR+KLSSWVLLMK+KLYHSEAFTVNFGDTEEAKK+KQINDYVEK+KQINDYVEKGTQGK+LGMFNIQHCK+LGMFNIQHCKK+LQHLENELTHDIITK+LSITGTYDLK+LSSWVLLMK+LVDKFLEDVK+LVDKFLEDVKK+LYHSEAFTVNFGDTEEAK+LYHSEAFTVNFGDTEEAKK+LYHSEAFTVNFGDTEEAKKQINDYVEK+Q…	AVLTIDEK1+AVLTIDEK2+AVLTIDEKGTEAAGAMFLEAIPMSIPPEVK4+FLEDVKK2+FLENEDR2+FLENEDRR2+FNKPFVFLMIEQNTK3+FNKPFVFLMIEQNTK4+FNKPFVFLMIEQNTKSPLFMGK4+GKWERPFEVK3+GKWERPFEVKDTEEEDFHVDQVTTVK4+GKWERPFEVKDTEEEDFHVDQVTTVK5+GTEAAGAM(UniMod:35)FLEAIPMSIPPEVK3+GTEAAGAMFLEAIPMSIPPEVK3+ITPNLAEFAFSLYR2+ITPNLAEFAFSLYR3+IVDLVKELDR3+KLSSWVLLM(UniMod:35)K3+KLSSWVLLMK2+KLSSWVLLMK3+KLYHSEAFTVNFGDTEEAKK4+KLYHSEAFTVNFGDTEEAKK5…	7.95028	0.0733833	-0.0079515	0.0212477	0.110918	-0.0534954	-0.0859856	0.391657	2.3971e-13	0.0107786	0.271136	0.00593514	8.52638e-07	1.02998e-09	1.34884e-98	3.5477e-11	1	1	0.878401	0.00012619	1.52437e-07	1.99629e-96	0.237012	-0.0256816	0.0686254	0.35824	-0.172779	-0.277715	1.26497	FALSE	FALSE	FALSE	FALSE	FALSE	FALSE	TRUE	21.3781	2.68898	14.1923	14.3422
P01011	Alpha-1-antichymotrypsin	25	ADLSGITGAR2+AKWEM(UniMod:35)PFDPQDTHQSR4+AKWEMPFDPQDTHQSR3+AKWEMPFDPQDTHQSR4+AVLDVFEEGTEASAATAVK3+DYNLNDILLQLGIEEAFTSK3+DYNLNDILLQLGIEEAFTSKADLSGITGAR5+EIGELYLPK2+EQLSLLDR2+EQLSLLDRFTEDAK2+EQLSLLDRFTEDAK3+EQLSLLDRFTEDAKR3+EQLSLLDRFTEDAKR4+FNRPFLMIIVPTDTQNIFFM(UniMod:35)SK3+FNRPFLMIIVPTDTQNIFFMSK3+FNRPFLMIIVPTDTQNIFFMSK4+GTHVDLGLASANVDFAFSLYK3+ITLLSALVETR2+KLINDYVK2+LINDYVK2+LYGSEAFATDFQDSAAAKK3+N…	P01011;G3V3A0+P01011;G3V595+P01011;P01011-2;G3V595+P01011;P01011-2;P01011-3;G3V595+P01011;A0A087WY93;G3V3A0	AACT_HUMAN	SERPINA3	ADLSGITGAR+AKWEM(UniMod:35)PFDPQDTHQSR+AKWEMPFDPQDTHQSR+AVLDVFEEGTEASAATAVK+DYNLNDILLQLGIEEAFTSK+DYNLNDILLQLGIEEAFTSKADLSGITGAR+EIGELYLPK+EQLSLLDR+EQLSLLDRFTEDAK+EQLSLLDRFTEDAKR+FNRPFLMIIVPTDTQNIFFM(UniMod:35)SK+FNRPFLMIIVPTDTQNIFFMSK+GTHVDLGLASANVDFAFSLYK+ITLLSALVETR+KLINDYVK+LINDYVK+LYGSEAFATDFQDSAAAKK+NLAVSQVVHK+RLYGSEAFATDFQDSAAAK+WRDSLEFR+WRDSLEFREIGELYLPK	ADLSGITGAR+AKWEMPFDPQDTHQSR+AVLDVFEEGTEASAATAVK+DYNLNDILLQLGIEEAFTSK+DYNLNDILLQLGIEEAFTSKADLSGITGAR+EIGELYLPK+EQLSLLDR+EQLSLLDRFTEDAK+EQLSLLDRFTEDAKR+FNRPFLMIIVPTDTQNIFFMSK+GTHVDLGLASANVDFAFSLYK+ITLLSALVETR+KLINDYVK+LINDYVK+LYGSEAFATDFQDSAAAKK+NLAVSQVVHK+RLYGSEAFATDFQDSAAAK+WRDSLEFR+WRDSLEFREIGELYLPK	ADLSGITGAR2+AKWEM(UniMod:35)PFDPQDTHQSR4+AKWEMPFDPQDTHQSR3+AKWEMPFDPQDTHQSR4+AVLDVFEEGTEASAATAVK3+DYNLNDILLQLGIEEAFTSK3+DYNLNDILLQLGIEEAFTSKADLSGITGAR5+EIGELYLPK2+EQLSLLDR2+EQLSLLDRFTEDAK2+EQLSLLDRFTEDAK3+EQLSLLDRFTEDAKR3+EQLSLLDRFTEDAKR4+FNRPFLMIIVPTDTQNIFFM(UniMod:35)SK3+FNRPFLMIIVPTDTQNIFFMSK3+FNRPFLMIIVPTDTQNIFFMSK4+GTHVDLGLASANVDFAFSLYK3+ITLLSALVETR2+KLINDYVK2+LINDYVK2+LYGSEAFATDFQDSAAAKK3+N…	10.9896	0.0270918	0.0246872	-0.023694	-0.0175728	-0.00122946	-0.0142963	-0.1447	0.00624173	1.9106e-15	0.216116	0.660216	0.909044	0.304995	7.09566e-16	0.923777	2.82769e-13	1	1	1	1	1.05016e-13	0.0971032	0.0884844	-0.0849245	-0.062985	-0.00440668	-0.0512412	-0.518636	FALSE	TRUE	FALSE	FALSE	FALSE	FALSE	FALSE	19.4711	1.77177	13.4923	13.4952
P29622	Kallistatin	4	LGFTDLFSK2+VGSALFLSHNLK3+WADLSGITK2+WNNLLR2	P29622	KAIN_HUMAN	SERPINA4	LGFTDLFSK+VGSALFLSHNLK+WADLSGITK+WNNLLR	LGFTDLFSK+VGSALFLSHNLK+WADLSGITK+WNNLLR	LGFTDLFSK2+VGSALFLSHNLK3+WADLSGITK2+WNNLLR2	16.8057	-0.12578	-0.00920752	0.0620733	0.21135	-0.00409408	-0.0452255	0.119545	7.7055e-13	0.0918834	0.0665762	0.00277359	0.829455	0.0662081	0.000151699	1.14041e-10	1	1	0.410491	1	1	0.0224515	-0.259559	-0.0190005	0.128094	0.436139	-0.00844849	-0.0933268	0.246691	FALSE	FALSE	FALSE	FALSE	FALSE	FALSE	FALSE	34.1084	2.02958	11.7434	11.642
P05154	Plasma serine protease inhibitor	1	AVVEVDESGTR2	P05154;G3V5I3	IPSP_HUMAN	SERPINA5	AVVEVDESGTR	AVVEVDESGTR	AVVEVDESGTR2	39.7507	-0.20213	-0.00998893	0.0299508	0.0522307	0.0486034	0.138191	4.65255e-05	3.31208e-12	0.268885	0.592469	0.654679	0.122174	0.000695003	0.999288	4.90188e-10	1	1	1	1	0.102861	1	-0.25271	-0.0124885	0.0374456	0.0653007	0.0607657	0.172772	5.81679e-05	FALSE	FALSE	FALSE	FALSE	FALSE	FALSE	FALSE	47.4709	1.19422	10.2996	10.0881
P08185	Transcortin	3	HLVALSPK1+ITQDAQLK2+MNTVIAALSR2	P08185;G3V350;G3V4V7+P08185	CBG_HUMAN	SERPINA6	HLVALSPK+ITQDAQLK+MNTVIAALSR	HLVALSPK+ITQDAQLK+MNTVIAALSR	HLVALSPK1+ITQDAQLK2+MNTVIAALSR2	17.0599	0.13954	-0.0462661	-0.0424909	0.122439	-0.0959905	-0.166006	0.852248	2.33784e-16	3.22405e-18	0.194488	0.0732651	1.91975e-07	3.83458e-12	5.33421e-155	3.46e-14	4.7716e-16	1	1	2.84123e-05	5.67517e-10	7.89463e-153	0.245845	-0.0815129	-0.0748615	0.215715	-0.169119	-0.292473	1.50151	FALSE	TRUE	FALSE	FALSE	FALSE	FALSE	TRUE	48.3068	2.83161	13.3662	13.6674
P05543	Thyroxine-binding globulin	5	AVLHIGEK1+EGQMESVEAAMSSK2+NALALFVLPK2+SFMLLILER2+VVNPTEA1	P05543	THBG_HUMAN	SERPINA7	AVLHIGEK+EGQMESVEAAMSSK+NALALFVLPK+SFMLLILER+VVNPTEA	AVLHIGEK+EGQMESVEAAMSSK+NALALFVLPK+SFMLLILER+VVNPTEA	AVLHIGEK1+EGQMESVEAAMSSK2+NALALFVLPK2+SFMLLILER2+VVNPTEA1	18.2779	0.216321	-0.0200276	0.00439128	0.150584	-0.0142888	0.0152911	0.583434	5.72139e-38	0.00011315	0.891183	0.0246324	0.428213	0.512649	1.73264e-80	8.46766e-36	0.0167462	1	1	1	1	2.56431e-78	0.421912	-0.0390618	0.00856474	0.293699	-0.0278687	0.0298237	1.13793	FALSE	TRUE	FALSE	FALSE	FALSE	FALSE	TRUE	35.9065	1.96447	10.3059	10.6228
P01008	Antithrombin-III	39	AFLEVNEEGSEAAASTAVVIAGR3+ANRPFLVFIR2+ANRPFLVFIR3+ATEDEGSEQKIPEATNR3+ATEDEGSEQKIPEATNRR3+ATEDEGSEQKIPEATNRR4+DIPMNPMC(UniMod:4)IYR2+ELFYKADGESC(UniMod:4)SASMMYQEGK3+EQLQDM(UniMod:35)GLVDLFSPEK3+EQLQDMGLVDLFSPEK3+EVPLNTIIFMGR2+EVPLNTIIFMGR3+FDTISEK2+FRIEDGFSLK2+FRIEDGFSLK3+FRIEDGFSLKEQLQDMGLVDLFSPEK4+FSPENTR2+FSPENTRK2+KATEDEGSEQKIPEATNR3+LQPLDFK2+LQPLDFKENAEQSR2+LQPLDFKENAEQSR3+LVSANRLFGDK3+RVAEGT…	P01008;Q8TCE1+P01008	ANT3_HUMAN	SERPINC1	AFLEVNEEGSEAAASTAVVIAGR+ANRPFLVFIR+ATEDEGSEQKIPEATNR+ATEDEGSEQKIPEATNRR+DIPMNPMC(UniMod:4)IYR+ELFYKADGESC(UniMod:4)SASMMYQEGK+EQLQDM(UniMod:35)GLVDLFSPEK+EQLQDMGLVDLFSPEK+EVPLNTIIFMGR+FDTISEK+FRIEDGFSLK+FRIEDGFSLKEQLQDMGLVDLFSPEK+FSPENTR+FSPENTRK+KATEDEGSEQKIPEATNR+LQPLDFK+LQPLDFKENAEQSR+LVSANRLFGDK+RVAEGTQVLELPFKGDDITM(UniMod:35)VLILPKPEK+RVAEGTQVLELPFKGDDITMVLILPKPEK+RVWELSK+SKFSPENTRK+SKLPGIVA…	AFLEVNEEGSEAAASTAVVIAGR+ANRPFLVFIR+ATEDEGSEQKIPEATNR+ATEDEGSEQKIPEATNRR+DIPMNPMCIYR+ELFYKADGESCSASMMYQEGK+EQLQDMGLVDLFSPEK+EVPLNTIIFMGR+FDTISEK+FRIEDGFSLK+FRIEDGFSLKEQLQDMGLVDLFSPEK+FSPENTR+FSPENTRK+KATEDEGSEQKIPEATNR+LQPLDFK+LQPLDFKENAEQSR+LVSANRLFGDK+RVAEGTQVLELPFKGDDITMVLILPKPEK+RVWELSK+SKFSPENTRK+SKLPGIVAEGR+SKLPGIVAEGRDDLYVSDAFHK+SLNPNRVTFK+TSDQIHFFFAK+VAEGTQVLELPFKGDDITMVLILPKPEK+VANPCVK	AFLEVNEEGSEAAASTAVVIAGR3+ANRPFLVFIR2+ANRPFLVFIR3+ATEDEGSEQKIPEATNR3+ATEDEGSEQKIPEATNRR3+ATEDEGSEQKIPEATNRR4+DIPMNPMC(UniMod:4)IYR2+ELFYKADGESC(UniMod:4)SASMMYQEGK3+EQLQDM(UniMod:35)GLVDLFSPEK3+EQLQDMGLVDLFSPEK3+EVPLNTIIFMGR2+EVPLNTIIFMGR3+FDTISEK2+FRIEDGFSLK2+FRIEDGFSLK3+FRIEDGFSLKEQLQDMGLVDLFSPEK4+FSPENTR2+FSPENTRK2+KATEDEGSEQKIPEATNR3+LQPLDFK2+LQPLDFKENAEQSR2+LQPLDFKENAEQSR3+LVSANRLFGDK3+RVAEGT…	7.37489	-0.0493877	-0.0272614	0.00845751	0.0755054	-0.0498523	-0.151217	-0.283674	4.78967e-15	8.19324e-43	0.486183	0.00290872	3.3853e-13	4.22776e-63	1.39033e-127	7.08871e-13	1.2126e-40	1	0.43049	5.01024e-11	6.25709e-61	2.05768e-125	-0.246644	-0.136144	0.0422371	0.377077	-0.248964	-0.755183	-1.41668	FALSE	TRUE	FALSE	FALSE	FALSE	TRUE	TRUE	13.7476	1.8641	13.2909	13.208
P05546	Heparin cofactor 2	12	FTVDRPFLFLIYEHR4+IAIDLFK1+IAIDLFK2+LNEREVVK2+NFGYTLR2+NYNLVESLK2+QFPILLDFK2+SVNDLYIQK2+TLEAQLTPR2+VREYYFAEAQIADFSDPAFISK3+VSMMQTK1+VSMMQTK2	P05546	HEP2_HUMAN	SERPIND1	FTVDRPFLFLIYEHR+IAIDLFK+LNEREVVK+NFGYTLR+NYNLVESLK+QFPILLDFK+SVNDLYIQK+TLEAQLTPR+VREYYFAEAQIADFSDPAFISK+VSMMQTK	FTVDRPFLFLIYEHR+IAIDLFK+LNEREVVK+NFGYTLR+NYNLVESLK+QFPILLDFK+SVNDLYIQK+TLEAQLTPR+VREYYFAEAQIADFSDPAFISK+VSMMQTK	FTVDRPFLFLIYEHR4+IAIDLFK1+IAIDLFK2+LNEREVVK2+NFGYTLR2+NYNLVESLK2+QFPILLDFK2+SVNDLYIQK2+TLEAQLTPR2+VREYYFAEAQIADFSDPAFISK3+VSMMQTK1+VSMMQTK2	7.99436	0.0277334	-0.00827543	0.0124157	0.072071	0.0930222	0.150288	0.385012	0.0226468	0.029426	0.597729	0.142241	2.35742e-12	2.53419e-18	3.35577e-66	1	1	1	1	3.48898e-10	3.7506e-16	4.96654e-64	0.0780708	-0.0232957	0.0349508	0.202883	0.261862	0.42307	1.08383	FALSE	FALSE	FALSE	FALSE	FALSE	TRUE	TRUE	24.983	3.12507	12.8244	12.8978
P36955	Pigment epithelium-derived factor	11	ALYYDLISSPDIHGTYKELLDTVTAPQK4+IKSSFVAPLEK3+KTSLEDFYLDEER3+LAAAVSNFGYDLYR2+LAAAVSNFGYDLYR3+LQSLFDSPDFSK2+LSYEGEVTK2+STKEIPDEISILLLGVAHFK4+TESIIHR2+TVQAVLTVPK2+TVRVPMMSDPK3	P36955;I3L4Z0+P36955+P36955;I3L4F9;I3L107;I3L4N7+P36955;I3L1U4;I3L2R7;I3L3Z3;I3L425;I3L4Z0+P36955;I3L4N7+P36955;I3L4F9;I3L107+P36955;I3L2R7;I3L3Z3;I3L4Z0	PEDF_HUMAN	SERPINF1	ALYYDLISSPDIHGTYKELLDTVTAPQK+IKSSFVAPLEK+KTSLEDFYLDEER+LAAAVSNFGYDLYR+LQSLFDSPDFSK+LSYEGEVTK+STKEIPDEISILLLGVAHFK+TESIIHR+TVQAVLTVPK+TVRVPMMSDPK	ALYYDLISSPDIHGTYKELLDTVTAPQK+IKSSFVAPLEK+KTSLEDFYLDEER+LAAAVSNFGYDLYR+LQSLFDSPDFSK+LSYEGEVTK+STKEIPDEISILLLGVAHFK+TESIIHR+TVQAVLTVPK+TVRVPMMSDPK	ALYYDLISSPDIHGTYKELLDTVTAPQK4+IKSSFVAPLEK3+KTSLEDFYLDEER3+LAAAVSNFGYDLYR2+LAAAVSNFGYDLYR3+LQSLFDSPDFSK2+LSYEGEVTK2+STKEIPDEISILLLGVAHFK4+TESIIHR2+TVQAVLTVPK2+TVRVPMMSDPK3	13.0824	-0.202223	-0.00853034	0.0128049	-0.0509055	0.0673711	0.169802	-0.0192217	1.69324e-85	0.00652449	0.509527	0.208999	7.29194e-10	1.20084e-32	0.288046	2.506e-83	0.965625	1	1	1.07921e-07	1.77725e-30	1	-0.671234	-0.0283146	0.042503	-0.16897	0.223624	0.563622	-0.0638023	TRUE	FALSE	FALSE	FALSE	FALSE	FALSE	FALSE	20.9949	1.60482	11.642	11.4218
P08697	Alpha-2-antiplasmin	11	DSFHLDEQFTVPVEM(UniMod:35)MQAR3+DSFHLDEQFTVPVEMMQAR3+ELKEQQDSPGNKDFLQSLK3+ELKEQQDSPGNKDFLQSLK4+GDKLFGPDLK2+LGNQEPGGQTALK2+LQQVLHAGSGPC(UniMod:4)LPHLLSR4+NKFDPSLTQR2+NKFDPSLTQR3+NPNPSAPR2+WFLLEQPEIQVAHFPFK3	P08697;P08697-2;A0A0G2JPA8;A0A0J9YWQ3;C9JPV4+P08697;P08697-2;A0A0G2JPA8+P08697;A0A0J9YY65;C9JMH6;A0A0J9YWQ3;C9JPV4+P08697;P08697-2;A0A0J9YY65;A0A0G2JPA8;C9JMH6+P08697;P08697-2;A0A0J9YY65;A0A0G2JPA8;C9JMH6;A0A0J9YWQ3;C9JPV4	A2AP_HUMAN	SERPINF2	DSFHLDEQFTVPVEM(UniMod:35)MQAR+DSFHLDEQFTVPVEMMQAR+ELKEQQDSPGNKDFLQSLK+GDKLFGPDLK+LGNQEPGGQTALK+LQQVLHAGSGPC(UniMod:4)LPHLLSR+NKFDPSLTQR+NPNPSAPR+WFLLEQPEIQVAHFPFK	DSFHLDEQFTVPVEMMQAR+ELKEQQDSPGNKDFLQSLK+GDKLFGPDLK+LGNQEPGGQTALK+LQQVLHAGSGPCLPHLLSR+NKFDPSLTQR+NPNPSAPR+WFLLEQPEIQVAHFPFK	DSFHLDEQFTVPVEM(UniMod:35)MQAR3+DSFHLDEQFTVPVEMMQAR3+ELKEQQDSPGNKDFLQSLK3+ELKEQQDSPGNKDFLQSLK4+GDKLFGPDLK2+LGNQEPGGQTALK2+LQQVLHAGSGPC(UniMod:4)LPHLLSR4+NKFDPSLTQR2+NKFDPSLTQR3+NPNPSAPR2+WFLLEQPEIQVAHFPFK3	12.3114	0.0629163	-0.038954	0.0114091	0.0542867	0.000549977	-0.0304636	-0.0764577	9.00573e-11	3.56562e-37	0.542183	0.164677	0.958294	0.025349	1.20182e-05	1.33285e-08	5.27711e-35	1	1	1	1	0.00177869	0.229844	-0.142305	0.0416792	0.198318	0.00200916	-0.111289	-0.279313	FALSE	TRUE	FALSE	FALSE	FALSE	FALSE	FALSE	18.3017	1.48656	12.3707	12.4234
P05155;P05155-3	Plasma protease C1 inhibitor	14	AIMEKLEMSK2+AIMEKLEMSK3+FQPTLLTLPR2+FQPTLLTLPR3+GVTSVSQIFHSPDLAIR3+HRLEDMEQALSPSVFK4+LLDSLPSDTR2+LVLLNAIYLSAK2+LVLLNAIYLSAK3+MEPFHFK2+NSVIKVPMMNSK2+NSVIKVPMMNSK3+TLYSSSPR2+VPMMNSK2	P05155;P05155-2;P05155-3;E9PGN7;H9KV48+P05155;P05155-2;P05155-3;E9PGN7+P05155;P05155-2;P05155-3;H9KV48+P05155;P05155-2;P05155-3;H0YCA1;E9PGN7;H9KV48	IC1_HUMAN	SERPING1	AIMEKLEMSK+FQPTLLTLPR+GVTSVSQIFHSPDLAIR+HRLEDMEQALSPSVFK+LLDSLPSDTR+LVLLNAIYLSAK+MEPFHFK+NSVIKVPMMNSK+TLYSSSPR+VPMMNSK	AIMEKLEMSK+FQPTLLTLPR+GVTSVSQIFHSPDLAIR+HRLEDMEQALSPSVFK+LLDSLPSDTR+LVLLNAIYLSAK+MEPFHFK+NSVIKVPMMNSK+TLYSSSPR+VPMMNSK	AIMEKLEMSK2+AIMEKLEMSK3+FQPTLLTLPR2+FQPTLLTLPR3+GVTSVSQIFHSPDLAIR3+HRLEDMEQALSPSVFK4+LLDSLPSDTR2+LVLLNAIYLSAK2+LVLLNAIYLSAK3+MEPFHFK2+NSVIKVPMMNSK2+NSVIKVPMMNSK3+TLYSSSPR2+VPMMNSK2	16.4747	-0.176356	0.0239794	0.0615301	0.258265	-0.0430138	-0.0880172	-0.87448	3.95963e-08	0.0165998	0.32085	0.045918	0.2168	0.0510204	3.34435e-50	5.86026e-06	1	1	1	1	1	4.94963e-48	-0.190596	0.0259155	0.0664983	0.279118	-0.0464869	-0.095124	-0.945089	FALSE	FALSE	FALSE	FALSE	FALSE	FALSE	TRUE	55.6828	3.37991	12.8491	12.5425
P04278	Sex hormone-binding globulin	1	IALGGLLFPASNLR2	P04278;P04278-2;P04278-3;P04278-4;P04278-5;I3L1J1;A0A0C4DGN2;I3L145;B4DYU0	SHBG_HUMAN	SHBG	IALGGLLFPASNLR	IALGGLLFPASNLR	IALGGLLFPASNLR2	34.7165	0.633416	0.0126188	0.0293056	0.135574	-0.399857	-0.576612	1.94555	3.50396e-71	0.244256	0.66238	0.333127	7.07725e-26	1.41113e-31	1.39284e-187	5.18585e-69	1	1	1	1.04743e-23	2.08848e-29	2.06141e-185	0.512342	0.0102068	0.0237039	0.10966	-0.323426	-0.466396	1.57367	TRUE	FALSE	FALSE	FALSE	FALSE	TRUE	TRUE	123.313	3.55199	10.5225	11.5537
P02787	Serotransferrin	130	ADRDQYELLC(UniMod:4)LDNTR3+APNHAVVTR2+APNHAVVTRK2+ASYLDC(UniMod:4)IR2+AVGNLRK1+C(UniMod:4)LKDGAGDVAFVK2+C(UniMod:4)LKDGAGDVAFVK3+C(UniMod:4)LVEKGDVAFVK2+C(UniMod:4)LVEKGDVAFVK3+C(UniMod:4)QSFRDHMK2+C(UniMod:4)QSFRDHMK3+C(UniMod:4)STSSLLEAC(UniMod:4)TFR2+C(UniMod:4)STSSLLEAC(UniMod:4)TFR3+C(UniMod:4)STSSLLEAC(UniMod:4)TFRRP3+DDTVC(UniMod:4)LAK2+DGAGDVAFVK2+DKSKEFQLFSSPHGK4+DLLFKDSAHGFLK2+DLLFKDSAH…	P02787;C9JVG0+P02787+P02787;F8WCI6;C9JB55;F8WEK9+P02787;H7C5E8+P02787;F8WC57;F8WCI6;F8WEK9	TRFE_HUMAN	TF	ADRDQYELLC(UniMod:4)LDNTR+APNHAVVTR+APNHAVVTRK+ASYLDC(UniMod:4)IR+AVGNLRK+C(UniMod:4)LKDGAGDVAFVK+C(UniMod:4)LVEKGDVAFVK+C(UniMod:4)QSFRDHMK+C(UniMod:4)STSSLLEAC(UniMod:4)TFR+C(UniMod:4)STSSLLEAC(UniMod:4)TFRRP+DDTVC(UniMod:4)LAK+DGAGDVAFVK+DKSKEFQLFSSPHGK+DLLFKDSAHGFLK+DLLFKDSAHGFLKVPPR+DLLFRDDTVC(UniMod:4)LAK+DSAHGFLK+DSAHGFLKVPPR+DSGFQMNQLR+DYELLC(UniMod:4)LDGTRKPVEEYANC(UniMod:4)HLAR+EDPQTFYY…	ADRDQYELLCLDNTR+APNHAVVTR+APNHAVVTRK+ASYLDCIR+AVGNLRK+CLKDGAGDVAFVK+CLVEKGDVAFVK+CQSFRDHMK+CSTSSLLEACTFR+CSTSSLLEACTFRRP+DDTVCLAK+DGAGDVAFVK+DKSKEFQLFSSPHGK+DLLFKDSAHGFLK+DLLFKDSAHGFLKVPPR+DLLFRDDTVCLAK+DSAHGFLK+DSAHGFLKVPPR+DSGFQMNQLR+DYELLCLDGTRKPVEEYANCHLAR+EDPQTFYYAVAVVK+EDPQTFYYAVAVVKK+EFQLFSSPHGK+EFQLFSSPHGKDLLFK+EGTCPEAPTDECKPVK+EGTCPEAPTDECKPVKWCALSHHER+EGYYGYTGAFR+FDEFFSEGCAPGSK+FDEFFSEG…	ADRDQYELLC(UniMod:4)LDNTR3+APNHAVVTR2+APNHAVVTRK2+ASYLDC(UniMod:4)IR2+AVGNLRK1+C(UniMod:4)LKDGAGDVAFVK2+C(UniMod:4)LKDGAGDVAFVK3+C(UniMod:4)LVEKGDVAFVK2+C(UniMod:4)LVEKGDVAFVK3+C(UniMod:4)QSFRDHMK2+C(UniMod:4)QSFRDHMK3+C(UniMod:4)STSSLLEAC(UniMod:4)TFR2+C(UniMod:4)STSSLLEAC(UniMod:4)TFR3+C(UniMod:4)STSSLLEAC(UniMod:4)TFRRP3+DDTVC(UniMod:4)LAK2+DGAGDVAFVK2+DKSKEFQLFSSPHGK4+DLLFKDSAHGFLK2+DLLFKDSAH…	7.59094	0.0182808	-0.0454053	0.00608969	0.0144202	-0.0234739	-0.073911	0.133555	0.0287638	4.68689e-65	0.706415	0.669095	0.00979504	3.71369e-10	1.19507e-18	1	6.9366e-63	1	1	1	5.49626e-08	1.7687e-16	0.0724185	-0.179871	0.024124	0.0571248	-0.0929908	-0.292795	0.52907	FALSE	TRUE	FALSE	FALSE	FALSE	FALSE	TRUE	17.8148	2.34685	14.2387	14.2854
P02766	Transthyretin	4	AADDTWEPFASGK2+GSPAINVAVHVFR2+GSPAINVAVHVFR3+KAADDTWEPFASGK3	P02766;A0A087WT59;A0A087WV45	TTHY_HUMAN	TTR	AADDTWEPFASGK+GSPAINVAVHVFR+KAADDTWEPFASGK	AADDTWEPFASGK+GSPAINVAVHVFR+KAADDTWEPFASGK	AADDTWEPFASGK2+GSPAINVAVHVFR2+GSPAINVAVHVFR3+KAADDTWEPFASGK3	20.0336	-0.386996	-0.047457	0.024706	-0.0643167	0.0187511	-0.0952494	0.154525	8.6378e-84	6.59468e-15	0.510679	0.41193	0.374264	0.000496843	1.0396e-05	1.27839e-81	9.76013e-13	1	1	1	0.0735327	0.00153861	-0.6761	-0.0829096	0.0431625	-0.112364	0.0327591	-0.166405	0.269962	TRUE	TRUE	FALSE	FALSE	FALSE	FALSE	FALSE	42.9751	2.14515	11.465	11.1011
P04004	Vitronectin	23	AVRPGYPK1+AVRPGYPK2+C(UniMod:4)TEGFNVDKK2+DVWGIEGPIDAAFTR2+DVWGIEGPIDAAFTR3+DWHGVPGQVDAAMAGR2+DWHGVPGQVDAAMAGR3+FEDGVLDPDYPR2+IYISGMAPR2+IYISGMAPRPSLAK2+IYISGMAPRPSLAK3+IYISGMAPRPSLAKK2+IYISGMAPRPSLAKK3+IYISGMAPRPSLAKK4+LIRDVWGIEGPIDAAFTR3+QPQFISR2+RVDTVDPPYPR3+SIAQYWLGC(UniMod:4)PAPGHL2+SIAQYWLGC(UniMod:4)PAPGHL3+TRRVDTVDPPYPR3+TRRVDTVDPPYPR4+TSAGTRQPQFISR3+VDTVDPPYPR2	P04004+P04004;F5GX75+P04004;H0YJW9	VTNC_HUMAN	VTN	AVRPGYPK+C(UniMod:4)TEGFNVDKK+DVWGIEGPIDAAFTR+DWHGVPGQVDAAMAGR+FEDGVLDPDYPR+IYISGMAPR+IYISGMAPRPSLAK+IYISGMAPRPSLAKK+LIRDVWGIEGPIDAAFTR+QPQFISR+RVDTVDPPYPR+SIAQYWLGC(UniMod:4)PAPGHL+TRRVDTVDPPYPR+TSAGTRQPQFISR+VDTVDPPYPR	AVRPGYPK+CTEGFNVDKK+DVWGIEGPIDAAFTR+DWHGVPGQVDAAMAGR+FEDGVLDPDYPR+IYISGMAPR+IYISGMAPRPSLAK+IYISGMAPRPSLAKK+LIRDVWGIEGPIDAAFTR+QPQFISR+RVDTVDPPYPR+SIAQYWLGCPAPGHL+TRRVDTVDPPYPR+TSAGTRQPQFISR+VDTVDPPYPR	AVRPGYPK1+AVRPGYPK2+C(UniMod:4)TEGFNVDKK2+DVWGIEGPIDAAFTR2+DVWGIEGPIDAAFTR3+DWHGVPGQVDAAMAGR2+DWHGVPGQVDAAMAGR3+FEDGVLDPDYPR2+IYISGMAPR2+IYISGMAPRPSLAK2+IYISGMAPRPSLAK3+IYISGMAPRPSLAKK2+IYISGMAPRPSLAKK3+IYISGMAPRPSLAKK4+LIRDVWGIEGPIDAAFTR3+QPQFISR2+RVDTVDPPYPR3+SIAQYWLGC(UniMod:4)PAPGHL2+SIAQYWLGC(UniMod:4)PAPGHL3+TRRVDTVDPPYPR3+TRRVDTVDPPYPR4+TSAGTRQPQFISR3+VDTVDPPYPR2	8.55328	-0.0109814	-0.0574273	0.00814943	-0.010331	0.0871906	0.178902	0.284676	0.160506	1.8603e-113	0.590285	0.743622	2.52996e-24	2.93574e-57	9.47714e-86	1	2.75325e-111	1	1	3.74434e-22	4.34489e-55	1.40262e-83	-0.0428172	-0.223912	0.031775	-0.040281	0.33996	0.697548	1.10996	FALSE	TRUE	FALSE	FALSE	FALSE	TRUE	TRUE	18.3775	2.14859	13.3287	13.3478
[truncated: 4 more columns]

## Sheet: Legend
Supplementary Data 1: Results from the association analyses.
name	description
Uniprot	Uniprot identifier of the protein
Description	Name and description of the protein.
PeptideNN	Number of peptides on which quantification of the protein abundance bases.
PeptideNames	Names of the individual peptides (separated by "+")
Protein.Ids	Identifiers for the individual proteins.
Protein.Names	Uniprot protein names.
Genes	HGNC symbols of the protein's gene.
Modified.Sequence	Peptide sequences
Stripped.Sequence	Peptide sequences
Precursor.Id	Identifiers for the precursors
cv_qc_chris	Coefficient of variation (CV) calculated on the study-internal QC samples (pool of all study samples).
coef_SexFemale	Coefficient for Sex from the multiple linear regression analysis: represents the (log2) difference in mean protein abundance between female and male individuals.
coef_Age_10	Coefficient for Age (10 year age).
coef_FastingNo	Coefficient representing the (log2) average difference in protein abundance between non-fasting and fasting participants.
coef_BMIcat1	Coefficient representing the (log2) average difference in protein abundance between participants with BMI category 1 to BMI category 2.
coef_BMIcat3	Coefficient representing the (log2) average difference in protein abundance between participants with BMI category 3 to BMI category 2.
coef_BMIcat4	Coefficient representing the (log2) average difference in protein abundance between participants with BMI category 4 to BMI category 2.
coef_HCUYes	Coefficient representing the (log2) average difference in protein abundance between participants taking hormonal contraceptives and others.
p.value_SexFemale	p-value for significance of the coefficient for sex being different from 0.
p.value_Age_10	p-value for the significance of the coefficient for Age being different from 0.
p.value_FastingNo	p-value for the significance of the coefficient for fasting being different from 0.
p.value_BMIcat1	p-value for the significance of the coefficient for BMI category 1 being different from 0.
p.value_BMIcat3	p-value for the significance of the coefficient for BMI category 3 being different from 0.
p.value_BMIcat4	p-value for the significance of the coefficient for BMI category 4 being different from 0.
p.value_HCUYes	p-value for the significance of the coefficient for HCU being different from 0.
p.adj_SexFemale	p-value for significance of association with Sex adjusted for multiple hypothesis testing with the method from Bonferroni.
p.adj_Age_10	p-value for significance of association with Age adjusted for multiple hypothesis testing with the method from Bonferroni.
p.adj_FastingNo	p-value for significance of association for fasting status adjusted for multiple hypothesis testing with the method from Bonferroni.
p.adj_BMIcat1	p-value for significance of association with BMI category 1 adjusted for multiple hypothesis testing with the method from Bonferroni.
p.adj_BMIcat3	p-value for significance of association with BMI category 3 adjusted for multiple hypothesis testing with the method from Bonferroni.
p.adj_BMIcat4	p-value for significance of association with BMI category 4 adjusted for multiple hypothesis testing with the method from Bonferroni.
p.adj_HCUYes	p-value for significance of association with HCU adjusted for multiple hypothesis testing with the method from Bonferroni.
effect_size_SexFemale	Effect size for Sex association.
effect_size_Age_10	Effect size for Age association.
effect_size_FastingNo	Effect size for association with Fasting status.
effect_size_BMIcat1	Effect size for association with BMI category 1.
effect_size_BMIcat3	Effect size for association with BMI category 3.
effect_size_BMIcat4	Effect size for association with BMI category 4.
effect_size_HCUYes	Effect size for association with HCU.
significant_SexFemale	Whether a protein was defined significantly associated with Sex (combining statistical significance and difference in abundance relative to the CV in QC samples).
significant_Age_10	Whether a protein was statistically significantly associated with age.
significant_FastingNo	Whether a protein was defined significantly associated with fasting status (combining statistical significance and difference in abundance relative to the CV in QC samples).
significant_BMIcat1	Whether a protein was defined significantly associated with BMI category 1 (combining statistical significance and difference in abundance relative to the CV in QC samples).
significant_BMIcat3	Whether a protein was defined significantly associated with BMI category 3 (combining statistical significance and difference in abundance relative to the CV in QC samples).
significant_BMIcat4	Whether a protein was defined significantly associated with BMI category 4 (combining statistical significance and difference in abundance relative to the CV in QC samples).
significant_HCUYes	Whether a protein was defined significantly associated with HCU (combining statistical significance and difference in abundance relative to the CV in QC samples).
cv_study	Coefficient of variation calculated across study samples.
relative_cv	Coefficient of variation in study samples relative to the CV in QC samples.
Avg_Male	Average (log2) protein abundance in men.
Avg_Female	Average (log2) protein abundance in women.
Avg_BMI1	Average (log2) protein abundance in participants with BMI category 1.
Avg_BMI2	Average (log2) protein abundance in participants with BMI category 2.
Avg_BMI3	Average (log2) protein abundance in participants with BMI category 3.
Avg_BMI4	Average (log2) protein abundance in participants with BMI category 4.
Uniprot
Description
PeptideNN
PeptideNames
Protein.Ids
Protein.Names
Genes
Modified.Sequence
Stripped.Sequence
Precursor.Id
cv_qc_chris
coef_SexFemale
coef_Age_10
coef_FastingNo
coef_BMIcat1
coef_BMIcat3
coef_BMIcat4
coef_HCUYes
p.value_SexFemale
p.value_Age_10
p.value_FastingNo
p.value_BMIcat1
p.value_BMIcat3
p.value_BMIcat4
p.value_HCUYes
p.adj_SexFemale
p.adj_Age_10
p.adj_FastingNo
p.adj_BMIcat1
p.adj_BMIcat3
p.adj_BMIcat4
p.adj_HCUYes
effect_size_SexFemale
effect_size_Age_10
effect_size_FastingNo
effect_size_BMIcat1
effect_size_BMIcat3
effect_size_BMIcat4
effect_size_HCUYes
diff_perc_SexFemale
diff_perc_Age_10
diff_perc_FastingNo
diff_perc_BMIcat1
diff_perc_BMIcat3
diff_perc_BMIcat4
diff_perc_HCUYes
significant_SexFemale
significant_Age_10
significant_FastingNo
significant_BMIcat1
significant_BMIcat3
significant_BMIcat4
significant_HCUYes
cv_study
relative_cv
Avg_Male
Avg_Female
Avg_BMI1
Avg_BMI2
Avg_BMI3
Avg_BMI4
Uniprot
Description
PeptideNN
PeptideNames
Protein.Ids
Protein.Names
Genes
Modified.Sequence
Stripped.Sequence
Precursor.Id
cv_qc_chris
coef_SexFemale
coef_Age_10
coef_FastingNo
coef_BMIcat1
coef_BMIcat3
coef_BMIcat4
coef_HCUYes
p.value_SexFemale
p.value_Age_10
p.value_FastingNo
p.value_BMIcat1
p.value_BMIcat3
p.value_BMIcat4
p.value_HCUYes
p.adj_SexFemale
p.adj_Age_10
p.adj_FastingNo
p.adj_BMIcat1
p.adj_BMIcat3
p.adj_BMIcat4
p.adj_HCUYes
effect_size_SexFemale
effect_size_Age_10
effect_size_FastingNo
effect_size_BMIcat1
effect_size_BMIcat3
effect_size_BMIcat4
effect_size_HCUYes
diff_perc_SexFemale
diff_perc_Age_10
diff_perc_FastingNo
diff_perc_BMIcat1
diff_perc_BMIcat3
diff_perc_BMIcat4
diff_perc_HCUYes
significant_SexFemale
significant_Age_10
significant_FastingNo
significant_BMIcat1
significant_BMIcat3
significant_BMIcat4
significant_HCUYes
cv_study
relative_cv
Avg_Male
Avg_Female
Avg_BMI1
Avg_BMI2
Avg_BMI3
Avg_BMI4
Uniprot
Description
PeptideNN
PeptideNames
Protein.Ids
Protein.Names
Genes
Modified.Sequence
Stripped.Sequence
Precursor.Id
cv_qc_chris
coef_SexFemale
coef_Age_10
coef_FastingNo
coef_BMIcat1
coef_BMIcat3
coef_BMIcat4
coef_HCUYes
p.value_SexFemale
p.value_Age_10
p.value_FastingNo
p.value_BMIcat1
p.value_BMIcat3
p.value_BMIcat4
p.value_HCUYes
p.adj_SexFemale
p.adj_Age_10
p.adj_FastingNo
p.adj_BMIcat1
p.adj_BMIcat3
p.adj_BMIcat4
p.adj_HCUYes
effect_size_SexFemale
effect_size_Age_10
effect_size_FastingNo
effect_size_BMIcat1
effect_size_BMIcat3
effect_size_BMIcat4
effect_size_HCUYes
diff_perc_SexFemale
diff_perc_Age_10
diff_perc_FastingNo
diff_perc_BMIcat1
diff_perc_BMIcat3
diff_perc_BMIcat4
diff_perc_HCUYes
significant_SexFemale
significant_Age_10
significant_FastingNo
significant_BMIcat1
significant_BMIcat3
significant_BMIcat4
significant_HCUYes
cv_study
relative_cv
Avg_Male
Avg_Female
Avg_BMI1
Avg_BMI2
Avg_BMI3
Avg_BMI4
Uniprot
Description
PeptideNN
PeptideNames
Protein.Ids
Protein.Names
Genes
Modified.Sequence
Stripped.Sequence
Precursor.Id
cv_qc_chris
coef_SexFemale
coef_Age_10
coef_FastingNo
coef_BMIcat1
coef_BMIcat3
coef_BMIcat4
coef_HCUYes
p.value_SexFemale
p.value_Age_10
p.value_FastingNo
p.value_BMIcat1
p.value_BMIcat3
p.value_BMIcat4
p.value_HCUYes
p.adj_SexFemale
p.adj_Age_10
p.adj_FastingNo
p.adj_BMIcat1
p.adj_BMIcat3
p.adj_BMIcat4
p.adj_HCUYes
effect_size_SexFemale
effect_size_Age_10
effect_size_FastingNo
effect_size_BMIcat1
effect_size_BMIcat3
effect_size_BMIcat4
effect_size_HCUYes
diff_perc_SexFemale
diff_perc_Age_10
diff_perc_FastingNo
diff_perc_BMIcat1
diff_perc_BMIcat3
diff_perc_BMIcat4
diff_perc_HCUYes
significant_SexFemale
significant_Age_10
significant_FastingNo
significant_BMIcat1
significant_BMIcat3
significant_BMIcat4
significant_HCUYes
cv_study
relative_cv
Avg_Male
Avg_Female
Avg_BMI1
Avg_BMI2
Avg_BMI3
Avg_BMI4
Uniprot
Description
PeptideNN
PeptideNames
Protein.Ids
Protein.Names
Genes
Modified.Sequence
Stripped.Sequence
Precursor.Id
cv_qc_chris
coef_SexFemale
coef_Age_10
coef_FastingNo
coef_BMIcat1
coef_BMIcat3
coef_BMIcat4
coef_HCUYes
p.value_SexFemale
p.value_Age_10
p.value_FastingNo
p.value_BMIcat1
p.value_BMIcat3
p.value_BMIcat4
p.value_HCUYes
p.adj_SexFemale
p.adj_Age_10
p.adj_FastingNo
p.adj_BMIcat1
p.adj_BMIcat3
p.adj_BMIcat4
p.adj_HCUYes
effect_size_SexFemale
effect_size_Age_10
effect_size_FastingNo
effect_size_BMIcat1
effect_size_BMIcat3
effect_size_BMIcat4
effect_size_HCUYes
diff_perc_SexFemale
diff_perc_Age_10
diff_perc_FastingNo
diff_perc_BMIcat1
diff_perc_BMIcat3
diff_perc_BMIcat4
diff_perc_HCUYes
significant_SexFemale
significant_Age_10
significant_FastingNo
significant_BMIcat1
significant_BMIcat3
significant_BMIcat4
significant_HCUYes
cv_study
relative_cv
Avg_Male
Avg_Female
Avg_BMI1
Avg_BMI2
Avg_BMI3
Avg_BMI4
Uniprot
Description
PeptideNN
PeptideNames
Protein.Ids
Protein.Names
Genes
Modified.Sequence
Stripped.Sequence
Precursor.Id
cv_qc_chris
coef_SexFemale
coef_Age_10
coef_FastingNo
coef_BMIcat1
coef_BMIcat3
coef_BMIcat4
coef_HCUYes
p.value_SexFemale
p.value_Age_10
p.value_FastingNo
p.value_BMIcat1
p.value_BMIcat3
p.value_BMIcat4
p.value_HCUYes
p.adj_SexFemale
p.adj_Age_10
p.adj_FastingNo
p.adj_BMIcat1
p.adj_BMIcat3
p.adj_BMIcat4
p.adj_HCUYes
effect_size_SexFemale
effect_size_Age_10
effect_size_FastingNo
effect_size_BMIcat1
effect_size_BMIcat3
effect_size_BMIcat4
effect_size_HCUYes
diff_perc_SexFemale
diff_perc_Age_10
diff_perc_FastingNo
diff_perc_BMIcat1
diff_perc_BMIcat3
diff_perc_BMIcat4
diff_perc_HCUYes
significant_SexFemale
significant_Age_10
significant_FastingNo
significant_BMIcat1
significant_BMIcat3
significant_BMIcat4
significant_HCUYes
cv_study
relative_cv
Avg_Male
Avg_Female
Avg_BMI1
Avg_BMI2
Avg_BMI3
Avg_BMI4
Uniprot
Description
PeptideNN
PeptideNames
Protein.Ids
Protein.Names
Genes
Modified.Sequence
Stripped.Sequence
Precursor.Id
cv_qc_chris
coef_SexFemale
coef_Age_10
coef_FastingNo
coef_BMIcat1
coef_BMIcat3
coef_BMIcat4
coef_HCUYes
p.value_SexFemale
p.value_Age_10
p.value_FastingNo
p.value_BMIcat1
p.value_BMIcat3
p.value_BMIcat4
p.value_HCUYes
p.adj_SexFemale
p.adj_Age_10
p.adj_FastingNo
p.adj_BMIcat1
p.adj_BMIcat3
p.adj_BMIcat4
p.adj_HCUYes
effect_size_SexFemale
effect_size_Age_10
effect_size_FastingNo
effect_size_BMIcat1
effect_size_BMIcat3
effect_size_BMIcat4
effect_size_HCUYes
diff_perc_SexFemale
diff_perc_Age_10
diff_perc_FastingNo
diff_perc_BMIcat1
diff_perc_BMIcat3
diff_perc_BMIcat4
diff_perc_HCUYes
significant_SexFemale
significant_Age_10
significant_FastingNo
significant_BMIcat1
significant_BMIcat3
significant_BMIcat4
significant_HCUYes
cv_study
relative_cv
Avg_Male
Avg_Female
Avg_BMI1
Avg_BMI2
Avg_BMI3
Avg_BMI4
Uniprot
Description
PeptideNN
PeptideNames
Protein.Ids
Protein.Names
Genes
Modified.Sequence
Stripped.Sequence
Precursor.Id
cv_qc_chris
coef_SexFemale
coef_Age_10
coef_FastingNo
coef_BMIcat1
coef_BMIcat3
coef_BMIcat4
coef_HCUYes
p.value_SexFemale
p.value_Age_10
p.value_FastingNo
p.value_BMIcat1
p.value_BMIcat3
p.value_BMIcat4
p.value_HCUYes
p.adj_SexFemale
p.adj_Age_10
p.adj_FastingNo
p.adj_BMIcat1
p.adj_BMIcat3
p.adj_BMIcat4
p.adj_HCUYes
effect_size_SexFemale
effect_size_Age_10
effect_size_FastingNo
effect_size_BMIcat1
effect_size_BMIcat3
effect_size_BMIcat4
effect_size_HCUYes
diff_perc_SexFemale
diff_perc_Age_10
diff_perc_FastingNo
diff_perc_BMIcat1
diff_perc_BMIcat3
diff_perc_BMIcat4
diff_perc_HCUYes
significant_SexFemale
significant_Age_10
significant_FastingNo
significant_BMIcat1
significant_BMIcat3
significant_BMIcat4
significant_HCUYes
cv_study
relative_cv
Avg_Male
Avg_Female
Avg_BMI1
Avg_BMI2
Avg_BMI3
Avg_BMI4
Uniprot
Description
PeptideNN
PeptideNames
Protein.Ids
Protein.Names
Genes
Modified.Sequence
Stripped.Sequence
Precursor.Id
cv_qc_chris
coef_SexFemale
coef_Age_10
coef_FastingNo
coef_BMIcat1
coef_BMIcat3
coef_BMIcat4
coef_HCUYes
p.value_SexFemale
p.value_Age_10
p.value_FastingNo
p.value_BMIcat1
p.value_BMIcat3
p.value_BMIcat4
p.value_HCUYes
p.adj_SexFemale
p.adj_Age_10
p.adj_FastingNo
p.adj_BMIcat1
p.adj_BMIcat3
p.adj_BMIcat4
p.adj_HCUYes
effect_size_SexFemale
effect_size_Age_10
effect_size_FastingNo
effect_size_BMIcat1
effect_size_BMIcat3
effect_size_BMIcat4
effect_size_HCUYes
diff_perc_SexFemale
diff_perc_Age_10
diff_perc_FastingNo
diff_perc_BMIcat1
diff_perc_BMIcat3
diff_perc_BMIcat4
diff_perc_HCUYes
significant_SexFemale
significant_Age_10
significant_FastingNo
significant_BMIcat1
significant_BMIcat3
significant_BMIcat4
significant_HCUYes
cv_study
relative_cv
Avg_Male
Avg_Female
Avg_BMI1
Avg_BMI2
Avg_BMI3
Avg_BMI4
Uniprot
Description
PeptideNN
PeptideNames
Protein.Ids
Protein.Names
Genes
Modified.Sequence
Stripped.Sequence
Precursor.Id
cv_qc_chris
coef_SexFemale
coef_Age_10
coef_FastingNo
coef_BMIcat1
coef_BMIcat3
coef_BMIcat4
coef_HCUYes
p.value_SexFemale
p.value_Age_10
p.value_FastingNo
p.value_BMIcat1
p.value_BMIcat3
p.value_BMIcat4
p.value_HCUYes
p.adj_SexFemale
p.adj_Age_10
p.adj_FastingNo
p.adj_BMIcat1
p.adj_BMIcat3
p.adj_BMIcat4
p.adj_HCUYes
effect_size_SexFemale
effect_size_Age_10
effect_size_FastingNo
effect_size_BMIcat1
effect_size_BMIcat3
effect_size_BMIcat4
effect_size_HCUYes
diff_perc_SexFemale
diff_perc_Age_10
diff_perc_FastingNo
diff_perc_BMIcat1
diff_perc_BMIcat3
diff_perc_BMIcat4
diff_perc_HCUYes
significant_SexFemale
significant_Age_10
significant_FastingNo
significant_BMIcat1
significant_BMIcat3
significant_BMIcat4
significant_HCUYes
cv_study
relative_cv
Avg_Male
Avg_Female
Avg_BMI1
Avg_BMI2
Avg_BMI3
Avg_BMI4
Uniprot
Description
PeptideNN
PeptideNames
Protein.Ids
Protein.Names
Genes
Modified.Sequence
Stripped.Sequence
Precursor.Id
cv_qc_chris
coef_SexFemale
coef_Age_10
coef_FastingNo
coef_BMIcat1
coef_BMIcat3
coef_BMIcat4
coef_HCUYes
p.value_SexFemale
p.value_Age_10
p.value_FastingNo
p.value_BMIcat1
p.value_BMIcat3
p.value_BMIcat4
p.value_HCUYes
p.adj_SexFemale
p.adj_Age_10
p.adj_FastingNo
p.adj_BMIcat1
p.adj_BMIcat3
p.adj_BMIcat4
p.adj_HCUYes
effect_size_SexFemale
effect_size_Age_10
effect_size_FastingNo
effect_size_BMIcat1
effect_size_BMIcat3
effect_size_BMIcat4
effect_size_HCUYes
diff_perc_SexFemale
diff_perc_Age_10
diff_perc_FastingNo
diff_perc_BMIcat1
diff_perc_BMIcat3
diff_perc_BMIcat4
diff_perc_HCUYes
significant_SexFemale
significant_Age_10
significant_FastingNo
significant_BMIcat1
significant_BMIcat3
significant_BMIcat4
significant_HCUYes
cv_study
relative_cv
Avg_Male
Avg_Female
Avg_BMI1
Avg_BMI2
Avg_BMI3
Avg_BMI4
Uniprot
Description
PeptideNN
PeptideNames
Protein.Ids
Protein.Names
Genes
Modified.Sequence
Stripped.Sequence
Precursor.Id
cv_qc_chris
coef_SexFemale
coef_Age_10
coef_FastingNo
coef_BMIcat1
coef_BMIcat3
coef_BMIcat4
coef_HCUYes
p.value_SexFemale
p.value_Age_10
p.value_FastingNo
p.value_BMIcat1
p.value_BMIcat3
p.value_BMIcat4
p.value_HCUYes
p.adj_SexFemale
p.adj_Age_10
p.adj_FastingNo
p.adj_BMIcat1
p.adj_BMIcat3
p.adj_BMIcat4
p.adj_HCUYes
effect_size_SexFemale
effect_size_Age_10
effect_size_FastingNo
effect_size_BMIcat1
effect_size_BMIcat3
effect_size_BMIcat4
effect_size_HCUYes
diff_perc_SexFemale
diff_perc_Age_10
diff_perc_FastingNo
diff_perc_BMIcat1
diff_perc_BMIcat3
diff_perc_BMIcat4
diff_perc_HCUYes
significant_SexFemale
significant_Age_10
significant_FastingNo
significant_BMIcat1
significant_BMIcat3
significant_BMIcat4
significant_HCUYes
cv_study
relative_cv
Avg_Male
Avg_Female
Avg_BMI1
Avg_BMI2
Avg_BMI3
Avg_BMI4
Uniprot
Description
PeptideNN
PeptideNames
Protein.Ids
Protein.Names
Genes
Modified.Sequence
Stripped.Sequence
Precursor.Id
cv_qc_chris
coef_SexFemale
coef_Age_10
coef_FastingNo
coef_BMIcat1
coef_BMIcat3
coef_BMIcat4
coef_HCUYes
p.value_SexFemale
p.value_Age_10
p.value_FastingNo
p.value_BMIcat1
p.value_BMIcat3
p.value_BMIcat4
p.value_HCUYes
p.adj_SexFemale
p.adj_Age_10
p.adj_FastingNo
p.adj_BMIcat1
p.adj_BMIcat3
p.adj_BMIcat4
p.adj_HCUYes
effect_size_SexFemale
effect_size_Age_10
effect_size_FastingNo
effect_size_BMIcat1
effect_size_BMIcat3
effect_size_BMIcat4
effect_size_HCUYes
diff_perc_SexFemale
diff_perc_Age_10
diff_perc_FastingNo
diff_perc_BMIcat1
diff_perc_BMIcat3
diff_perc_BMIcat4
diff_perc_HCUYes
significant_SexFemale
significant_Age_10
significant_FastingNo
significant_BMIcat1
significant_BMIcat3
significant_BMIcat4
significant_HCUYes
cv_study
relative_cv
Avg_Male
Avg_Female
Avg_BMI1
Avg_BMI2
Avg_BMI3
Avg_BMI4
Uniprot
Description
PeptideNN
PeptideNames
Protein.Ids
Protein.Names
Genes
Modified.Sequence
Stripped.Sequence
Precursor.Id
cv_qc_chris
coef_SexFemale
coef_Age_10
coef_FastingNo
coef_BMIcat1
coef_BMIcat3
coef_BMIcat4
coef_HCUYes
p.value_SexFemale
p.value_Age_10
p.value_FastingNo
p.value_BMIcat1
p.value_BMIcat3
p.value_BMIcat4
p.value_HCUYes
p.adj_SexFemale
p.adj_Age_10
p.adj_FastingNo
p.adj_BMIcat1
p.adj_BMIcat3
p.adj_BMIcat4
p.adj_HCUYes
effect_size_SexFemale
effect_size_Age_10
effect_size_FastingNo
effect_size_BMIcat1
effect_size_BMIcat3
effect_size_BMIcat4
effect_size_HCUYes
diff_perc_SexFemale
diff_perc_Age_10
diff_perc_FastingNo
diff_perc_BMIcat1
diff_perc_BMIcat3
diff_perc_BMIcat4
diff_perc_HCUYes
significant_SexFemale
significant_Age_10
significant_FastingNo
significant_BMIcat1
significant_BMIcat3
significant_BMIcat4
significant_HCUYes
cv_study
relative_cv
Avg_Male
Avg_Female
Avg_BMI1
Avg_BMI2
Avg_BMI3
Avg_BMI4
Uniprot
Description
PeptideNN
PeptideNames
Protein.Ids
Protein.Names
Genes
Modified.Sequence
Stripped.Sequence
Precursor.Id
cv_qc_chris
coef_SexFemale
coef_Age_10
coef_FastingNo
coef_BMIcat1
coef_BMIcat3
coef_BMIcat4
coef_HCUYes
p.value_SexFemale
p.value_Age_10
p.value_FastingNo
p.value_BMIcat1
p.value_BMIcat3
p.value_BMIcat4
p.value_HCUYes
p.adj_SexFemale
p.adj_Age_10
p.adj_FastingNo
p.adj_BMIcat1
p.adj_BMIcat3
p.adj_BMIcat4
p.adj_HCUYes
effect_size_SexFemale
effect_size_Age_10
effect_size_FastingNo
effect_size_BMIcat1
effect_size_BMIcat3
effect_size_BMIcat4
effect_size_HCUYes
diff_perc_SexFemale
diff_perc_Age_10
diff_perc_FastingNo
diff_perc_BMIcat1
diff_perc_BMIcat3
diff_perc_BMIcat4
diff_perc_HCUYes
significant_SexFemale
significant_Age_10
significant_FastingNo
significant_BMIcat1
significant_BMIcat3
significant_BMIcat4
significant_HCUYes
cv_study
relative_cv
Avg_Male
Avg_Female
Avg_BMI1
Avg_BMI2
Avg_BMI3
Avg_BMI4
Uniprot
Description
PeptideNN
PeptideNames
Protein.Ids
Protein.Names
Genes
Modified.Sequence
Stripped.Sequence
Precursor.Id
cv_qc_chris
coef_SexFemale
coef_Age_10
coef_FastingNo
coef_BMIcat1
coef_BMIcat3
coef_BMIcat4
coef_HCUYes
p.value_SexFemale
p.value_Age_10
p.value_FastingNo
p.value_BMIcat1
p.value_BMIcat3
p.value_BMIcat4
p.value_HCUYes
p.adj_SexFemale
p.adj_Age_10
p.adj_FastingNo
p.adj_BMIcat1
p.adj_BMIcat3
p.adj_BMIcat4
p.adj_HCUYes
effect_size_SexFemale
effect_size_Age_10
effect_size_FastingNo
effect_size_BMIcat1
effect_size_BMIcat3
effect_size_BMIcat4
effect_size_HCUYes
diff_perc_SexFemale
diff_perc_Age_10
diff_perc_FastingNo
diff_perc_BMIcat1
diff_perc_BMIcat3
diff_perc_BMIcat4
diff_perc_HCUYes
significant_SexFemale
significant_Age_10
significant_FastingNo
significant_BMIcat1
significant_BMIcat3
significant_BMIcat4
significant_HCUYes
cv_study
relative_cv
Avg_Male
Avg_Female
Avg_BMI1
Avg_BMI2
Avg_BMI3
Avg_BMI4
Uniprot
Description
PeptideNN
PeptideNames
Protein.Ids
Protein.Names
Genes
Modified.Sequence
Stripped.Sequence
Precursor.Id
cv_qc_chris
coef_SexFemale
coef_Age_10
coef_FastingNo
coef_BMIcat1
coef_BMIcat3
coef_BMIcat4
coef_HCUYes
p.value_SexFemale
p.value_Age_10
p.value_FastingNo
p.value_BMIcat1
p.value_BMIcat3
p.value_BMIcat4
p.value_HCUYes
p.adj_SexFemale
p.adj_Age_10
p.adj_FastingNo
p.adj_BMIcat1
p.adj_BMIcat3
p.adj_BMIcat4
p.adj_HCUYes
effect_size_SexFemale
effect_size_Age_10
effect_size_FastingNo
effect_size_BMIcat1
effect_size_BMIcat3
effect_size_BMIcat4
effect_size_HCUYes
diff_perc_SexFemale
diff_perc_Age_10
diff_perc_FastingNo
diff_perc_BMIcat1
diff_perc_BMIcat3
diff_perc_BMIcat4
diff_perc_HCUYes
significant_SexFemale
significant_Age_10
significant_FastingNo
significant_BMIcat1
significant_BMIcat3
significant_BMIcat4
significant_HCUYes
cv_study
relative_cv
Avg_Male
Avg_Female
Avg_BMI1
Avg_BMI2
Avg_BMI3
Avg_BMI4
Uniprot
Description
PeptideNN
PeptideNames
Protein.Ids
Protein.Names
Genes
Modified.Sequence
Stripped.Sequence
Precursor.Id
cv_qc_chris
coef_SexFemale
coef_Age_10
coef_FastingNo
coef_BMIcat1
coef_BMIcat3
coef_BMIcat4
coef_HCUYes
p.value_SexFemale
p.value_Age_10
p.value_FastingNo
p.value_BMIcat1
p.value_BMIcat3
p.value_BMIcat4
p.value_HCUYes
p.adj_SexFemale
p.adj_Age_10
p.adj_FastingNo
p.adj_BMIcat1
p.adj_BMIcat3
p.adj_BMIcat4
p.adj_HCUYes
effect_size_SexFemale
effect_size_Age_10
effect_size_FastingNo
effect_size_BMIcat1
effect_size_BMIcat3
effect_size_BMIcat4
effect_size_HCUYes
diff_perc_SexFemale
diff_perc_Age_10
diff_perc_FastingNo
diff_perc_BMIcat1
diff_perc_BMIcat3
diff_perc_BMIcat4
diff_perc_HCUYes
significant_SexFemale
significant_Age_10
significant_FastingNo
significant_BMIcat1
significant_BMIcat3
significant_BMIcat4
significant_HCUYes
cv_study
relative_cv
Avg_Male
Avg_Female
Avg_BMI1
Avg_BMI2
Avg_BMI3
Avg_BMI4
Uniprot
Description
PeptideNN
PeptideNames
Protein.Ids
Protein.Names
Genes
Modified.Sequence
Stripped.Sequence
Precursor.Id
cv_qc_chris
coef_SexFemale
coef_Age_10
coef_FastingNo
coef_BMIcat1
coef_BMIcat3
coef_BMIcat4
coef_HCUYes
p.value_SexFemale
p.value_Age_10
p.value_FastingNo
p.value_BMIcat1
p.value_BMIcat3
p.value_BMIcat4
p.value_HCUYes
p.adj_SexFemale
p.adj_Age_10
p.adj_FastingNo
p.adj_BMIcat1
p.adj_BMIcat3
p.adj_BMIcat4
p.adj_HCUYes
effect_size_SexFemale
effect_size_Age_10
effect_size_FastingNo
effect_size_BMIcat1
effect_size_BMIcat3
effect_size_BMIcat4
effect_size_HCUYes
diff_perc_SexFemale
diff_perc_Age_10
diff_perc_FastingNo
diff_perc_BMIcat1
diff_perc_BMIcat3
diff_perc_BMIcat4
diff_perc_HCUYes
significant_SexFemale
significant_Age_10
significant_FastingNo
significant_BMIcat1
significant_BMIcat3
significant_BMIcat4
significant_HCUYes
cv_study
relative_cv
Avg_Male
Avg_Female
Avg_BMI1
Avg_BMI2
Avg_BMI3
Avg_BMI4
Uniprot
Description
PeptideNN
PeptideNames
Protein.Ids
Protein.Names
Genes
Modified.Sequence
Stripped.Sequence
Precursor.Id
cv_qc_chris
coef_SexFemale
coef_Age_10
coef_FastingNo
coef_BMIcat1
coef_BMIcat3
coef_BMIcat4
coef_HCUYes
p.value_SexFemale
p.value_Age_10
p.value_FastingNo
p.value_BMIcat1
p.value_BMIcat3
p.value_BMIcat4
p.value_HCUYes
p.adj_SexFemale
p.adj_Age_10
p.adj_FastingNo
p.adj_BMIcat1
p.adj_BMIcat3
p.adj_BMIcat4
p.adj_HCUYes
effect_size_SexFemale
effect_size_Age_10
effect_size_FastingNo
effect_size_BMIcat1
effect_size_BMIcat3
effect_size_BMIcat4
effect_size_HCUYes
diff_perc_SexFemale
diff_perc_Age_10
diff_perc_FastingNo
diff_perc_BMIcat1
diff_perc_BMIcat3
diff_perc_BMIcat4
diff_perc_HCUYes
significant_SexFemale
significant_Age_10
significant_FastingNo
significant_BMIcat1
significant_BMIcat3
significant_BMIcat4
significant_HCUYes
cv_study
relative_cv
Avg_Male
Avg_Female
Avg_BMI1
Avg_BMI2
Avg_BMI3
Avg_BMI4
Uniprot
Description
PeptideNN
PeptideNames
Protein.Ids
Protein.Names
Genes
Modified.Sequence
Stripped.Sequence
Precursor.Id
cv_qc_chris
coef_SexFemale
coef_Age_10
coef_FastingNo
coef_BMIcat1
coef_BMIcat3
coef_BMIcat4
coef_HCUYes
p.value_SexFemale
p.value_Age_10
p.value_FastingNo
p.value_BMIcat1
p.value_BMIcat3
p.value_BMIcat4
p.value_HCUYes
p.adj_SexFemale
p.adj_Age_10
p.adj_FastingNo
p.adj_BMIcat1
p.adj_BMIcat3
p.adj_BMIcat4
p.adj_HCUYes
effect_size_SexFemale
effect_size_Age_10
effect_size_FastingNo
effect_size_BMIcat1
effect_size_BMIcat3
effect_size_BMIcat4
effect_size_HCUYes
diff_perc_SexFemale
diff_perc_Age_10
diff_perc_FastingNo
diff_perc_BMIcat1
diff_perc_BMIcat3
diff_perc_BMIcat4
diff_perc_HCUYes
significant_SexFemale
significant_Age_10
significant_FastingNo
significant_BMIcat1
significant_BMIcat3
significant_BMIcat4
significant_HCUYes
cv_study
relative_cv
Avg_Male
Avg_Female
Avg_BMI1
Avg_BMI2
Avg_BMI3
Avg_BMI4
Uniprot
Description
PeptideNN
PeptideNames
Protein.Ids
Protein.Names
Genes
Modified.Sequence
Stripped.Sequence
Precursor.Id
cv_qc_chris
coef_SexFemale
coef_Age_10
coef_FastingNo
coef_BMIcat1
coef_BMIcat3
coef_BMIcat4
coef_HCUYes
p.value_SexFemale
p.value_Age_10
p.value_FastingNo
p.value_BMIcat1
p.value_BMIcat3
p.value_BMIcat4
p.value_HCUYes
p.adj_SexFemale
p.adj_Age_10
p.adj_FastingNo
p.adj_BMIcat1
p.adj_BMIcat3
p.adj_BMIcat4
p.adj_HCUYes
effect_size_SexFemale
effect_size_Age_10
effect_size_FastingNo
effect_size_BMIcat1
effect_size_BMIcat3
effect_size_BMIcat4
effect_size_HCUYes
diff_perc_SexFemale
diff_perc_Age_10
diff_perc_FastingNo
diff_perc_BMIcat1
diff_perc_BMIcat3
diff_perc_BMIcat4
diff_perc_HCUYes
significant_SexFemale
significant_Age_10
significant_FastingNo
significant_BMIcat1
significant_BMIcat3
significant_BMIcat4
significant_HCUYes
cv_study
relative_cv
Avg_Male
Avg_Female
Avg_BMI1
Avg_BMI2
Avg_BMI3
Avg_BMI4
Uniprot
Description
PeptideNN
PeptideNames
Protein.Ids
Protein.Names
Genes
Modified.Sequence
Stripped.Sequence
Precursor.Id
cv_qc_chris
coef_SexFemale
coef_Age_10
coef_FastingNo
coef_BMIcat1
coef_BMIcat3
coef_BMIcat4
coef_HCUYes
p.value_SexFemale
p.value_Age_10
p.value_FastingNo
p.value_BMIcat1
p.value_BMIcat3
p.value_BMIcat4
p.value_HCUYes
p.adj_SexFemale
p.adj_Age_10
p.adj_FastingNo
p.adj_BMIcat1
p.adj_BMIcat3
p.adj_BMIcat4
p.adj_HCUYes
effect_size_SexFemale
effect_size_Age_10
effect_size_FastingNo
effect_size_BMIcat1
effect_size_BMIcat3
effect_size_BMIcat4
effect_size_HCUYes
diff_perc_SexFemale
diff_perc_Age_10
diff_perc_FastingNo
diff_perc_BMIcat1
diff_perc_BMIcat3
diff_perc_BMIcat4
diff_perc_HCUYes
significant_SexFemale
significant_Age_10
significant_FastingNo
significant_BMIcat1
significant_BMIcat3
significant_BMIcat4
significant_HCUYes
cv_study
relative_cv
Avg_Male
Avg_Female
Avg_BMI1
Avg_BMI2
Avg_BMI3
Avg_BMI4
Uniprot
Description
PeptideNN
PeptideNames
Protein.Ids
Protein.Names
Genes
Modified.Sequence
Stripped.Sequence
Precursor.Id
cv_qc_chris
coef_SexFemale
coef_Age_10
coef_FastingNo
coef_BMIcat1
coef_BMIcat3
coef_BMIcat4
coef_HCUYes
p.value_SexFemale
p.value_Age_10
p.value_FastingNo
p.value_BMIcat1
p.value_BMIcat3
p.value_BMIcat4
p.value_HCUYes
p.adj_SexFemale
p.adj_Age_10
p.adj_FastingNo
p.adj_BMIcat1
p.adj_BMIcat3
p.adj_BMIcat4
p.adj_HCUYes
effect_size_SexFemale
effect_size_Age_10
effect_size_FastingNo
effect_size_BMIcat1
effect_size_BMIcat3
effect_size_BMIcat4
effect_size_HCUYes
diff_perc_SexFemale
diff_perc_Age_10
diff_perc_FastingNo
diff_perc_BMIcat1
diff_perc_BMIcat3
diff_perc_BMIcat4
diff_perc_HCUYes
significant_SexFemale
significant_Age_10
significant_FastingNo
significant_BMIcat1
significant_BMIcat3
significant_BMIcat4
significant_HCUYes
cv_study
relative_cv
Avg_Male
Avg_Female
Avg_BMI1
Avg_BMI2
Avg_BMI3
Avg_BMI4
Uniprot
Description
PeptideNN
PeptideNames
Protein.Ids
Protein.Names
Genes
Modified.Sequence
Stripped.Sequence
Precursor.Id
cv_qc_chris
coef_SexFemale
coef_Age_10
coef_FastingNo
coef_BMIcat1
coef_BMIcat3
coef_BMIcat4
coef_HCUYes
p.value_SexFemale
p.value_Age_10
p.value_FastingNo
p.value_BMIcat1
p.value_BMIcat3
p.value_BMIcat4
p.value_HCUYes
p.adj_SexFemale
p.adj_Age_10
p.adj_FastingNo
p.adj_BMIcat1
p.adj_BMIcat3
p.adj_BMIcat4
p.adj_HCUYes
effect_size_SexFemale
effect_size_Age_10
effect_size_FastingNo
effect_size_BMIcat1
effect_size_BMIcat3
effect_size_BMIcat4
effect_size_HCUYes
diff_perc_SexFemale
diff_perc_Age_10
diff_perc_FastingNo
diff_perc_BMIcat1
diff_perc_BMIcat3
diff_perc_BMIcat4
diff_perc_HCUYes
significant_SexFemale
significant_Age_10
significant_FastingNo
significant_BMIcat1
significant_BMIcat3
significant_BMIcat4
significant_HCUYes
cv_study
relative_cv
Avg_Male
Avg_Female
Avg_BMI1
Avg_BMI2
Avg_BMI3
Avg_BMI4
Uniprot
Description
PeptideNN
PeptideNames
Protein.Ids
Protein.Names
Genes
Modified.Sequence
Stripped.Sequence
Precursor.Id
cv_qc_chris
coef_SexFemale
coef_Age_10
coef_FastingNo
coef_BMIcat1
coef_BMIcat3
coef_BMIcat4
coef_HCUYes
p.value_SexFemale
p.value_Age_10
p.value_FastingNo
p.value_BMIcat1
p.value_BMIcat3
p.value_BMIcat4
p.value_HCUYes
p.adj_SexFemale
p.adj_Age_10
p.adj_FastingNo
p.adj_BMIcat1
p.adj_BMIcat3
p.adj_BMIcat4
p.adj_HCUYes
effect_size_SexFemale
effect_size_Age_10
effect_size_FastingNo
effect_size_BMIcat1
effect_size_BMIcat3
effect_size_BMIcat4
effect_size_HCUYes
diff_perc_SexFemale
diff_perc_Age_10
diff_perc_FastingNo
diff_perc_BMIcat1
diff_perc_BMIcat3
diff_perc_BMIcat4
diff_perc_HCUYes
significant_SexFemale
significant_Age_10
significant_FastingNo
significant_BMIcat1
significant_BMIcat3
significant_BMIcat4
significant_HCUYes
cv_study
relative_cv
Avg_Male
Avg_Female
Avg_BMI1
Avg_BMI2
Avg_BMI3
Avg_BMI4
Uniprot
Description
PeptideNN
PeptideNames
Protein.Ids
Protein.Names
Genes
Modified.Sequence
Stripped.Sequence
Precursor.Id
cv_qc_chris
coef_SexFemale
coef_Age_10
coef_FastingNo
coef_BMIcat1
coef_BMIcat3
coef_BMIcat4
coef_HCUYes
p.value_SexFemale
p.value_Age_10
p.value_FastingNo
p.value_BMIcat1
p.value_BMIcat3
p.value_BMIcat4
p.value_HCUYes
p.adj_SexFemale
p.adj_Age_10
p.adj_FastingNo
p.adj_BMIcat1
p.adj_BMIcat3
p.adj_BMIcat4
p.adj_HCUYes
effect_size_SexFemale
effect_size_Age_10
effect_size_FastingNo
effect_size_BMIcat1
effect_size_BMIcat3
effect_size_BMIcat4
effect_size_HCUYes
diff_perc_SexFemale
diff_perc_Age_10
diff_perc_FastingNo
diff_perc_BMIcat1
diff_perc_BMIcat3
diff_perc_BMIcat4
diff_perc_HCUYes
significant_SexFemale
significant_Age_10
significant_FastingNo
significant_BMIcat1
significant_BMIcat3
significant_BMIcat4
significant_HCUYes
cv_study
relative_cv
Avg_Male
Avg_Female
Avg_BMI1
Avg_BMI2
Avg_BMI3
Avg_BMI4
Uniprot
Description
PeptideNN
PeptideNames
Protein.Ids
Protein.Names
Genes
Modified.Sequence
Stripped.Sequence
Precursor.Id
cv_qc_chris
coef_SexFemale
coef_Age_10
coef_FastingNo
coef_BMIcat1
coef_BMIcat3
coef_BMIcat4
coef_HCUYes
p.value_SexFemale
p.value_Age_10
p.value_FastingNo
p.value_BMIcat1
p.value_BMIcat3
p.value_BMIcat4
p.value_HCUYes
p.adj_SexFemale
p.adj_Age_10
p.adj_FastingNo
p.adj_BMIcat1
p.adj_BMIcat3
p.adj_BMIcat4
p.adj_HCUYes
effect_size_SexFemale
effect_size_Age_10
effect_size_FastingNo
effect_size_BMIcat1
effect_size_BMIcat3
effect_size_BMIcat4
effect_size_HCUYes
diff_perc_SexFemale
diff_perc_Age_10
diff_perc_FastingNo
diff_perc_BMIcat1
diff_perc_BMIcat3
diff_perc_BMIcat4
diff_perc_HCUYes
significant_SexFemale
significant_Age_10
significant_FastingNo
significant_BMIcat1
significant_BMIcat3
significant_BMIcat4
significant_HCUYes
cv_study
relative_cv
Avg_Male
Avg_Female
Avg_BMI1
Avg_BMI2
Avg_BMI3
Avg_BMI4
Uniprot
Description
PeptideNN
PeptideNames
Protein.Ids
Protein.Names
Genes
Modified.Sequence
Stripped.Sequence
Precursor.Id
cv_qc_chris
coef_SexFemale
coef_Age_10
coef_FastingNo
coef_BMIcat1
coef_BMIcat3
coef_BMIcat4
coef_HCUYes
p.value_SexFemale
p.value_Age_10
p.value_FastingNo
p.value_BMIcat1
p.value_BMIcat3
p.value_BMIcat4
p.value_HCUYes
p.adj_SexFemale
p.adj_Age_10
p.adj_FastingNo
p.adj_BMIcat1
p.adj_BMIcat3
p.adj_BMIcat4
p.adj_HCUYes
effect_size_SexFemale
effect_size_Age_10
effect_size_FastingNo
effect_size_BMIcat1
effect_size_BMIcat3
effect_size_BMIcat4
effect_size_HCUYes
diff_perc_SexFemale
diff_perc_Age_10
diff_perc_FastingNo
diff_perc_BMIcat1
diff_perc_BMIcat3
diff_perc_BMIcat4
diff_perc_HCUYes
significant_SexFemale
significant_Age_10
significant_FastingNo
significant_BMIcat1
significant_BMIcat3
significant_BMIcat4
significant_HCUYes
cv_study
relative_cv
Avg_Male
Avg_Female
Avg_BMI1
Avg_BMI2
Avg_BMI3
Avg_BMI4
Uniprot
Description
PeptideNN
PeptideNames
Protein.Ids
Protein.Names
Genes
Modified.Sequence
Stripped.Sequence
Precursor.Id
cv_qc_chris
coef_SexFemale
coef_Age_10
coef_FastingNo
coef_BMIcat1
coef_BMIcat3
coef_BMIcat4
coef_HCUYes
p.value_SexFemale
p.value_Age_10
p.value_FastingNo
p.value_BMIcat1
p.value_BMIcat3
p.value_BMIcat4
p.value_HCUYes
p.adj_SexFemale
p.adj_Age_10
p.adj_FastingNo
p.adj_BMIcat1
p.adj_BMIcat3
p.adj_BMIcat4
p.adj_HCUYes
effect_size_SexFemale
effect_size_Age_10
effect_size_FastingNo
effect_size_BMIcat1
effect_size_BMIcat3
effect_size_BMIcat4
effect_size_HCUYes
diff_perc_SexFemale
diff_perc_Age_10
diff_perc_FastingNo
diff_perc_BMIcat1
diff_perc_BMIcat3
diff_perc_BMIcat4
diff_perc_HCUYes
significant_SexFemale
significant_Age_10
significant_FastingNo
significant_BMIcat1
significant_BMIcat3
significant_BMIcat4
significant_HCUYes
cv_study
relative_cv
Avg_Male
Avg_Female
Avg_BMI1
Avg_BMI2
Avg_BMI3
Avg_BMI4
Uniprot
Description
PeptideNN
PeptideNames
Protein.Ids
Protein.Names
Genes
Modified.Sequence
Stripped.Sequence
Precursor.Id
cv_qc_chris
coef_SexFemale
coef_Age_10
coef_FastingNo
coef_BMIcat1
coef_BMIcat3
coef_BMIcat4
coef_HCUYes
p.value_SexFemale
p.value_Age_10
p.value_FastingNo
p.value_BMIcat1
p.value_BMIcat3
p.value_BMIcat4
p.value_HCUYes
p.adj_SexFemale
p.adj_Age_10
p.adj_FastingNo
p.adj_BMIcat1
p.adj_BMIcat3
p.adj_BMIcat4
p.adj_HCUYes
effect_size_SexFemale
effect_size_Age_10
effect_size_FastingNo
effect_size_BMIcat1
effect_size_BMIcat3
effect_size_BMIcat4
effect_size_HCUYes
diff_perc_SexFemale
diff_perc_Age_10
diff_perc_FastingNo
diff_perc_BMIcat1
diff_perc_BMIcat3
diff_perc_BMIcat4
diff_perc_HCUYes
significant_SexFemale
significant_Age_10
significant_FastingNo
significant_BMIcat1
significant_BMIcat3
significant_BMIcat4
significant_HCUYes
cv_study
relative_cv
Avg_Male
Avg_Female
Avg_BMI1
Avg_BMI2
Avg_BMI3
Avg_BMI4
Uniprot
Description
PeptideNN
PeptideNames
Protein.Ids
Protein.Names
Genes
Modified.Sequence
Stripped.Sequence
Precursor.Id
cv_qc_chris
coef_SexFemale
coef_Age_10
coef_FastingNo
coef_BMIcat1
coef_BMIcat3
coef_BMIcat4
coef_HCUYes
p.value_SexFemale
p.value_Age_10
p.value_FastingNo
p.value_BMIcat1
p.value_BMIcat3
p.value_BMIcat4
p.value_HCUYes
p.adj_SexFemale
p.adj_Age_10
p.adj_FastingNo
p.adj_BMIcat1
p.adj_BMIcat3
p.adj_BMIcat4
p.adj_HCUYes
effect_size_SexFemale
effect_size_Age_10
effect_size_FastingNo
effect_size_BMIcat1
effect_size_BMIcat3
effect_size_BMIcat4
effect_size_HCUYes
diff_perc_SexFemale
diff_perc_Age_10
diff_perc_FastingNo
diff_perc_BMIcat1
diff_perc_BMIcat3
diff_perc_BMIcat4
diff_perc_HCUYes
significant_SexFemale
significant_Age_10
significant_FastingNo
significant_BMIcat1
significant_BMIcat3
significant_BMIcat4
significant_HCUYes
[truncated: 1,899 more rows]
