# Supplementary material for: Extensive modulation of the circulating blood proteome by hormonal contraceptive use across two population studies
Source: Commun Med (Lond). 2025 Apr 22;5:131. doi: 10.1038/s43856-025-00856-0 (PMC12015301; doi:10.1038/s43856-025-00856-0)
Supplement: Supplementary file 5 — Supplementary Data 2 [file 43856_2025_856_MOESM5_ESM.xlsx]

## Sheet: Supplementary Data 2
Uniprot ID	Gene Name	PANTHER Protein Class	GO ID	GO Name
P04217	A1BG	immunoglobulin receptor superfamily(PC00124)	[]	[]
P04217;P04217-2	A1BG	immunoglobulin receptor superfamily(PC00124)	[]	[]
P01023	A2M	protease inhibitor(PC00191)	['GO:0006956', 'GO:0006959', 'GO:0006952', 'GO:0006955', 'GO:0002376', 'GO:0006950', 'GO:0002252', 'GO:0002253', 'GO:0098542', 'GO:0045087', 'GO:0050776', 'GO:0050778', 'GO:0044419', 'GO:0051707', 'GO:0043207', 'GO:0009607', 'GO:0009605', 'GO:0002682', 'GO:0050896', 'GO:0002684', 'GO:0048584', 'GO:0051346', 'GO:0010466', 'GO:0006508', 'GO:0045861', 'GO:0002526', 'GO:0048583', 'GO:0030162', 'GO:00…	['complement activation', 'humoral immune response', 'defense response', 'immune response', 'immune system process', 'response to stress', 'immune effector process', 'activation of immune response', 'defense response to other organism', 'innate immune response', 'regulation of immune response', 'positive regulation of immune response', 'biological process involved in interspecies interaction betw…
P43652	AFM	transfer/carrier protein(PC00219)	['GO:0065007', 'GO:0006810', 'GO:0051234', 'GO:0051179', 'GO:0065008', 'GO:0035592', 'GO:0071692', 'GO:0051180', 'GO:0031647', 'GO:0071693', 'GO:0071702']	['biological regulation', 'transport', 'establishment of localization', 'localization', 'regulation of biological quality', 'establishment of protein localization to extracellular region', 'protein localization to extracellular region', 'vitamin transport', 'regulation of protein stability', 'protein transport within extracellular region', 'organic substance transport']
P01019	AGT	protease inhibitor(PC00191)	['GO:0006952', 'GO:0006950', 'GO:0009605', 'GO:0050896', 'GO:0048584', 'GO:0051346', 'GO:0010466', 'GO:0006508', 'GO:0045861', 'GO:0048583', 'GO:0030162', 'GO:0052547', 'GO:0043086', 'GO:0051239', 'GO:0010951', 'GO:0006954', 'GO:0051240', 'GO:0051336', 'GO:0048518', 'GO:0051241', 'GO:0034369', 'GO:0034368', 'GO:0044092', 'GO:0051248', 'GO:0034367', 'GO:0052548', 'GO:0071827', 'GO:0071825', 'GO:00…	['defense response', 'response to stress', 'response to external stimulus', 'response to stimulus', 'positive regulation of response to stimulus', 'negative regulation of hydrolase activity', 'negative regulation of peptidase activity', 'proteolysis', 'negative regulation of proteolysis', 'regulation of response to stimulus', 'regulation of proteolysis', 'regulation of peptidase activity', 'negat…
P02765	AHSG	protease inhibitor(PC00191)	['GO:0006952', 'GO:0006950', 'GO:0009605', 'GO:0050896', 'GO:0006909', 'GO:0051346', 'GO:0010466', 'GO:0006897', 'GO:0006508', 'GO:0045861', 'GO:0002526', 'GO:0048583', 'GO:0030162', 'GO:0052547', 'GO:0043086', 'GO:0051239', 'GO:0010951', 'GO:0006954', 'GO:0006953', 'GO:0051336', 'GO:0016192', 'GO:0048518', 'GO:0051241', 'GO:0044092', 'GO:0051248', 'GO:0052548', 'GO:0032101', 'GO:0065007', 'GO:00…	['defense response', 'response to stress', 'response to external stimulus', 'response to stimulus', 'phagocytosis', 'negative regulation of hydrolase activity', 'negative regulation of peptidase activity', 'endocytosis', 'proteolysis', 'negative regulation of proteolysis', 'acute inflammatory response', 'regulation of response to stimulus', 'regulation of proteolysis', 'regulation of peptidase ac…
P02768	ALB	transfer/carrier protein(PC00219)	['GO:0006950', 'GO:0009605', 'GO:0050896', 'GO:0065007', 'GO:0032501', 'GO:0050789', 'GO:0051179', 'GO:0098869', 'GO:1990748', 'GO:0097237', 'GO:0098754', 'GO:0001895', 'GO:0009636', 'GO:0048519', 'GO:0001894', 'GO:0060249', 'GO:0051235', 'GO:0042592', 'GO:0042221']	['response to stress', 'response to external stimulus', 'response to stimulus', 'biological regulation', 'multicellular organismal process', 'regulation of biological process', 'localization', 'cellular oxidant detoxification', 'cellular detoxification', 'cellular response to toxic substance', 'detoxification', 'retina homeostasis', 'response to toxic substance', 'negative regulation of biologica…
P02760	AMBP	0	['GO:0006955', 'GO:0002376', 'GO:0006950', 'GO:0050776', 'GO:0002682', 'GO:0050896', 'GO:0051346', 'GO:0010466', 'GO:0006508', 'GO:0045861', 'GO:0048583', 'GO:0030162', 'GO:0052547', 'GO:0043086', 'GO:0051336', 'GO:0044092', 'GO:0051248', 'GO:0065007', 'GO:0032501', 'GO:0019538', 'GO:0050790', 'GO:0050789', 'GO:0051246', 'GO:0080134', 'GO:1901564', 'GO:0048585', 'GO:0065009', 'GO:0051172', 'GO:00…	['immune response', 'immune system process', 'response to stress', 'regulation of immune response', 'regulation of immune system process', 'response to stimulus', 'negative regulation of hydrolase activity', 'negative regulation of peptidase activity', 'proteolysis', 'negative regulation of proteolysis', 'regulation of response to stimulus', 'regulation of proteolysis', 'regulation of peptidase a…
P02647	APOA1	apolipoprotein(PC00052)	['GO:0006952', 'GO:0006955', 'GO:0002376', 'GO:0006950', 'GO:0002252', 'GO:0009605', 'GO:0002682', 'GO:0050896', 'GO:0006909', 'GO:0048584', 'GO:0051346', 'GO:0006897', 'GO:0048583', 'GO:0043086', 'GO:0051239', 'GO:0006954', 'GO:0051336', 'GO:0016192', 'GO:0048518', 'GO:0051241', 'GO:0034369', 'GO:0034368', 'GO:0044092', 'GO:0034367', 'GO:0034377', 'GO:0034375', 'GO:0065005', 'GO:0071827', 'GO:00…	['defense response', 'immune response', 'immune system process', 'response to stress', 'immune effector process', 'response to external stimulus', 'regulation of immune system process', 'response to stimulus', 'phagocytosis', 'positive regulation of response to stimulus', 'negative regulation of hydrolase activity', 'endocytosis', 'regulation of response to stimulus', 'negative regulation of cata…
P02652	APOA2	apolipoprotein(PC00052)	['GO:0006952', 'GO:0006955', 'GO:0002376', 'GO:0006950', 'GO:0002252', 'GO:0002682', 'GO:0050896', 'GO:0006909', 'GO:0051346', 'GO:0006897', 'GO:0002526', 'GO:0043086', 'GO:0051239', 'GO:0006954', 'GO:0051240', 'GO:0051336', 'GO:0016192', 'GO:0048518', 'GO:0051241', 'GO:0034369', 'GO:0034368', 'GO:0044092', 'GO:0034367', 'GO:0034377', 'GO:0034375', 'GO:0065005', 'GO:0071827', 'GO:0043691', 'GO:00…	['defense response', 'immune response', 'immune system process', 'response to stress', 'immune effector process', 'regulation of immune system process', 'response to stimulus', 'phagocytosis', 'negative regulation of hydrolase activity', 'endocytosis', 'acute inflammatory response', 'negative regulation of catalytic activity', 'regulation of multicellular organismal process', 'inflammatory respon…
P06727	APOA4	apolipoprotein(PC00052)	['GO:0006952', 'GO:0006955', 'GO:0002376', 'GO:0006950', 'GO:0098542', 'GO:0045087', 'GO:0044419', 'GO:0051707', 'GO:0043207', 'GO:0009607', 'GO:0009605', 'GO:0050896', 'GO:0051239', 'GO:0009611', 'GO:0051336', 'GO:0048518', 'GO:0051241', 'GO:0034369', 'GO:0034368', 'GO:0034367', 'GO:0034377', 'GO:0034375', 'GO:0065005', 'GO:0071827', 'GO:0043691', 'GO:0071825', 'GO:0061024', 'GO:0097006', 'GO:00…	['defense response', 'immune response', 'immune system process', 'response to stress', 'defense response to other organism', 'innate immune response', 'biological process involved in interspecies interaction between organisms', 'response to other organism', 'response to external biotic stimulus', 'response to biotic stimulus', 'response to external stimulus', 'response to stimulus', 'regulation o…
P04114	APOB	apolipoprotein(PC00052)	['GO:0044419', 'GO:0051707', 'GO:0043207', 'GO:0009607', 'GO:0009605', 'GO:0050896', 'GO:0009617', 'GO:0048518', 'GO:0034369', 'GO:0034368', 'GO:0034367', 'GO:0034377', 'GO:0065005', 'GO:0071827', 'GO:0071825', 'GO:0061024', 'GO:0097006', 'GO:0065007', 'GO:0032501', 'GO:0033344', 'GO:0019538', 'GO:0034381', 'GO:0006810', 'GO:0010876', 'GO:0006869', 'GO:0051234', 'GO:0006641', 'GO:0042157', 'GO:00…	['biological process involved in interspecies interaction between organisms', 'response to other organism', 'response to external biotic stimulus', 'response to biotic stimulus', 'response to external stimulus', 'response to stimulus', 'response to bacterium', 'positive regulation of biological process', 'plasma lipoprotein particle remodeling', 'protein-lipid complex remodeling', 'protein-contai…
P02654	APOC1	apolipoprotein(PC00052)	['GO:0051346', 'GO:0006897', 'GO:0043086', 'GO:0051239', 'GO:0051336', 'GO:0016192', 'GO:0051241', 'GO:0034369', 'GO:0034368', 'GO:0044092', 'GO:0034367', 'GO:0034377', 'GO:0034375', 'GO:0065005', 'GO:0071827', 'GO:0071825', 'GO:0097006', 'GO:0065007', 'GO:0032501', 'GO:0033344', 'GO:0019538', 'GO:0034381', 'GO:0033700', 'GO:0006810', 'GO:0050790', 'GO:0010876', 'GO:0006869', 'GO:0051234', 'GO:00…	['negative regulation of hydrolase activity', 'endocytosis', 'negative regulation of catalytic activity', 'regulation of multicellular organismal process', 'regulation of hydrolase activity', 'vesicle-mediated transport', 'negative regulation of multicellular organismal process', 'plasma lipoprotein particle remodeling', 'protein-lipid complex remodeling', 'negative regulation of molecular functi…
P02656	APOC3	apolipoprotein(PC00052)	['GO:0050896', 'GO:0051346', 'GO:0006897', 'GO:0048583', 'GO:0043086', 'GO:0051239', 'GO:0051336', 'GO:0016192', 'GO:0051241', 'GO:0034369', 'GO:0034368', 'GO:0044092', 'GO:0034367', 'GO:0034377', 'GO:0034375', 'GO:0065005', 'GO:0071827', 'GO:0043691', 'GO:0071825', 'GO:0034384', 'GO:0097006', 'GO:0065007', 'GO:0032501', 'GO:0033344', 'GO:0019538', 'GO:0034381', 'GO:0033700', 'GO:0006810', 'GO:00…	['response to stimulus', 'negative regulation of hydrolase activity', 'endocytosis', 'regulation of response to stimulus', 'negative regulation of catalytic activity', 'regulation of multicellular organismal process', 'regulation of hydrolase activity', 'vesicle-mediated transport', 'negative regulation of multicellular organismal process', 'plasma lipoprotein particle remodeling', 'protein-lipid…
P05090	APOD	apolipoprotein(PC00052)	['GO:0006952', 'GO:0002376', 'GO:0006950', 'GO:0002682', 'GO:0050896', 'GO:0048583', 'GO:0051239', 'GO:0009611', 'GO:0006954', 'GO:0051241', 'GO:0051248', 'GO:0065007', 'GO:0032501', 'GO:0019538', 'GO:0006810', 'GO:0010876', 'GO:0006869', 'GO:0051234', 'GO:0042157', 'GO:0050789', 'GO:0051246', 'GO:1901564', 'GO:0051179', 'GO:0007166', 'GO:0048585', 'GO:0010810', 'GO:0019216', 'GO:0001817', 'GO:00…	['defense response', 'immune system process', 'response to stress', 'regulation of immune system process', 'response to stimulus', 'regulation of response to stimulus', 'regulation of multicellular organismal process', 'response to wounding', 'inflammatory response', 'negative regulation of multicellular organismal process', 'negative regulation of protein metabolic process', 'biological regulati…
P02649	APOE	apolipoprotein(PC00052)	['GO:0006952', 'GO:0006955', 'GO:0002376', 'GO:0006950', 'GO:0098542', 'GO:0045087', 'GO:0050776', 'GO:0044419', 'GO:0051707', 'GO:0043207', 'GO:0009607', 'GO:0009605', 'GO:0002682', 'GO:0050896', 'GO:0048584', 'GO:0007596', 'GO:0050817', 'GO:0007599', 'GO:0006897', 'GO:0006508', 'GO:0030195', 'GO:1900047', 'GO:0050819', 'GO:0050878', 'GO:0030193', 'GO:1900046', 'GO:0050818', 'GO:0048583', 'GO:00…	['defense response', 'immune response', 'immune system process', 'response to stress', 'defense response to other organism', 'innate immune response', 'regulation of immune response', 'biological process involved in interspecies interaction between organisms', 'response to other organism', 'response to external biotic stimulus', 'response to biotic stimulus', 'response to external stimulus', 'reg…
P02749	APOH	complement component(PC00078)	['GO:0006950', 'GO:0009605', 'GO:0050896', 'GO:0048584', 'GO:0007596', 'GO:0050817', 'GO:0007599', 'GO:0006508', 'GO:0042730', 'GO:0030195', 'GO:1900047', 'GO:0050819', 'GO:0050878', 'GO:0030193', 'GO:1900046', 'GO:0050818', 'GO:0048583', 'GO:0072376', 'GO:0061045', 'GO:0042060', 'GO:0072378', 'GO:0051239', 'GO:0009611', 'GO:1903035', 'GO:0051240', 'GO:0061041', 'GO:0051336', 'GO:1903034', 'GO:00…	['response to stress', 'response to external stimulus', 'response to stimulus', 'positive regulation of response to stimulus', 'blood coagulation', 'coagulation', 'hemostasis', 'proteolysis', 'fibrinolysis', 'negative regulation of blood coagulation', 'negative regulation of hemostasis', 'negative regulation of coagulation', 'regulation of body fluid levels', 'regulation of blood coagulation', 'r…
O14791; O14791-2; O14791-3	APOL1		['GO:0006952', 'GO:0006955', 'GO:0002376', 'GO:0006950', 'GO:0098542', 'GO:0045087', 'GO:0044419', 'GO:0051707', 'GO:0043207', 'GO:0009607', 'GO:0009605', 'GO:0050896', 'GO:0019538', 'GO:0006810', 'GO:0010876', 'GO:0006869', 'GO:0051234', 'GO:0042157', 'GO:1901564', 'GO:0051179', 'GO:0008203', 'GO:1902652', 'GO:0016125', 'GO:0051838', 'GO:0044403', 'GO:0008202', 'GO:0051702', 'GO:0006066', 'GO:00…	['defense response', 'immune response', 'immune system process', 'response to stress', 'defense response to other organism', 'innate immune response', 'biological process involved in interspecies interaction between organisms', 'response to other organism', 'response to external biotic stimulus', 'response to biotic stimulus', 'response to external stimulus', 'response to stimulus', 'protein meta…
O95445	APOM	apolipoprotein(PC00052)	['GO:0050896', 'GO:0051239', 'GO:0051241', 'GO:0034369', 'GO:0034368', 'GO:0034367', 'GO:0034377', 'GO:0034375', 'GO:0065005', 'GO:0071827', 'GO:0043691', 'GO:0071825', 'GO:0034384', 'GO:0097006', 'GO:0065007', 'GO:0032501', 'GO:0033344', 'GO:0019538', 'GO:0034381', 'GO:0006810', 'GO:0010876', 'GO:0006869', 'GO:0051234', 'GO:0042157', 'GO:0030301', 'GO:0050789', 'GO:0015918', 'GO:1901564', 'GO:00…	['response to stimulus', 'regulation of multicellular organismal process', 'negative regulation of multicellular organismal process', 'plasma lipoprotein particle remodeling', 'protein-lipid complex remodeling', 'protein-containing complex remodeling', 'plasma lipoprotein particle assembly', 'high-density lipoprotein particle remodeling', 'protein-lipid complex assembly', 'plasma lipoprotein part…
O75882-2	ATRN		[]	[]
P25311	AZGP1	major histocompatibility complex protein(PC00149)	['GO:0002376', 'GO:0050896', 'GO:0065007', 'GO:0032501', 'GO:0006810', 'GO:0051234', 'GO:0050789', 'GO:0051179', 'GO:0001895', 'GO:0048519', 'GO:0001894', 'GO:0060249', 'GO:0007155', 'GO:0042592', 'GO:0008285', 'GO:0042221', 'GO:0071702']	['immune system process', 'response to stimulus', 'biological regulation', 'multicellular organismal process', 'transport', 'establishment of localization', 'regulation of biological process', 'localization', 'retina homeostasis', 'negative regulation of biological process', 'tissue homeostasis', 'anatomical structure homeostasis', 'cell adhesion', 'homeostatic process', 'negative regulation of c…
P06276	BCHE	esterase(PC00097)	['GO:0009605', 'GO:0050896', 'GO:0006508', 'GO:0051604', 'GO:0065007', 'GO:0032501', 'GO:0016485', 'GO:0019538', 'GO:0050789', 'GO:1901564', 'GO:0065008', 'GO:0048519', 'GO:0033993', 'GO:1901700', 'GO:0010033', 'GO:0051384', 'GO:0010817', 'GO:0031960', 'GO:0050783', 'GO:0046448', 'GO:0008285', 'GO:0042221']	['response to external stimulus', 'response to stimulus', 'proteolysis', 'protein maturation', 'biological regulation', 'multicellular organismal process', 'protein processing', 'protein metabolic process', 'regulation of biological process', 'organonitrogen compound metabolic process', 'regulation of biological quality', 'negative regulation of biological process', 'response to lipid', 'response…
P02745	C1QA	scaffold/adaptor protein(PC00226)	['GO:0006956', 'GO:0006959', 'GO:0006958', 'GO:0002455', 'GO:0006952', 'GO:0016064', 'GO:0019724', 'GO:0002250', 'GO:0006955', 'GO:0002376', 'GO:0006950', 'GO:0002252', 'GO:0002253', 'GO:0002449', 'GO:0002460', 'GO:0098542', 'GO:0045087', 'GO:0050776', 'GO:0050778', 'GO:0044419', 'GO:0002443', 'GO:0051707', 'GO:0043207', 'GO:0009607', 'GO:0009605', 'GO:0002682', 'GO:0050896', 'GO:0002684', 'GO:00…	['complement activation', 'humoral immune response', 'complement activation, classical pathway', 'humoral immune response mediated by circulating immunoglobulin', 'defense response', 'immunoglobulin mediated immune response', 'B cell mediated immunity', 'adaptive immune response', 'immune response', 'immune system process', 'response to stress', 'immune effector process', 'activation of immune re…
P02746	C1QB	scaffold/adaptor protein(PC00226)	[]	[]
P02747	C1QC	scaffold/adaptor protein(PC00226)	['GO:0006956', 'GO:0006959', 'GO:0006958', 'GO:0002455', 'GO:0006952', 'GO:0016064', 'GO:0019724', 'GO:0002250', 'GO:0006955', 'GO:0002376', 'GO:0006950', 'GO:0002252', 'GO:0002253', 'GO:0002449', 'GO:0002460', 'GO:0098542', 'GO:0045087', 'GO:0050776', 'GO:0050778', 'GO:0044419', 'GO:0002443', 'GO:0051707', 'GO:0043207', 'GO:0009607', 'GO:0009605', 'GO:0002682', 'GO:0050896', 'GO:0002684', 'GO:00…	['complement activation', 'humoral immune response', 'complement activation, classical pathway', 'humoral immune response mediated by circulating immunoglobulin', 'defense response', 'immunoglobulin mediated immune response', 'B cell mediated immunity', 'adaptive immune response', 'immune response', 'immune system process', 'response to stress', 'immune effector process', 'activation of immune re…
P00736	C1R	serine protease(PC00203)	[]	[]
P09871	C1S	serine protease(PC00203)	['GO:0006956', 'GO:0006959', 'GO:0006958', 'GO:0002455', 'GO:0006952', 'GO:0016064', 'GO:0019724', 'GO:0002250', 'GO:0006955', 'GO:0002376', 'GO:0006950', 'GO:0002252', 'GO:0002253', 'GO:0002449', 'GO:0002460', 'GO:0098542', 'GO:0045087', 'GO:0050776', 'GO:0050778', 'GO:0044419', 'GO:0002443', 'GO:0051707', 'GO:0043207', 'GO:0009607', 'GO:0009605', 'GO:0002682', 'GO:0050896', 'GO:0002684', 'GO:00…	['complement activation', 'humoral immune response', 'complement activation, classical pathway', 'humoral immune response mediated by circulating immunoglobulin', 'defense response', 'immunoglobulin mediated immune response', 'B cell mediated immunity', 'adaptive immune response', 'immune response', 'immune system process', 'response to stress', 'immune effector process', 'activation of immune re…
P06681	C2	0	['GO:0006956', 'GO:0006959', 'GO:0006958', 'GO:0002455', 'GO:0006952', 'GO:0016064', 'GO:0019724', 'GO:0002250', 'GO:0006955', 'GO:0002376', 'GO:0006950', 'GO:0002252', 'GO:0002253', 'GO:0002449', 'GO:0002460', 'GO:0098542', 'GO:0045087', 'GO:0050776', 'GO:0050778', 'GO:0044419', 'GO:0002443', 'GO:0051707', 'GO:0043207', 'GO:0009607', 'GO:0009605', 'GO:0002682', 'GO:0050896', 'GO:0002684', 'GO:00…	['complement activation', 'humoral immune response', 'complement activation, classical pathway', 'humoral immune response mediated by circulating immunoglobulin', 'defense response', 'immunoglobulin mediated immune response', 'B cell mediated immunity', 'adaptive immune response', 'immune response', 'immune system process', 'response to stress', 'immune effector process', 'activation of immune re…
P01024	C3	protease inhibitor(PC00191)	['GO:0006956', 'GO:0006959', 'GO:0006958', 'GO:0002455', 'GO:0006952', 'GO:0016064', 'GO:0019724', 'GO:0002250', 'GO:0006955', 'GO:0002376', 'GO:0006950', 'GO:0002252', 'GO:0002253', 'GO:0002449', 'GO:0002460', 'GO:0098542', 'GO:0045087', 'GO:0050776', 'GO:0050778', 'GO:0044419', 'GO:0002443', 'GO:0051707', 'GO:0043207', 'GO:0009607', 'GO:0009605', 'GO:0002682', 'GO:0050896', 'GO:0002684', 'GO:00…	['complement activation', 'humoral immune response', 'complement activation, classical pathway', 'humoral immune response mediated by circulating immunoglobulin', 'defense response', 'immunoglobulin mediated immune response', 'B cell mediated immunity', 'adaptive immune response', 'immune response', 'immune system process', 'response to stress', 'immune effector process', 'activation of immune re…
P0C0L4	C4A	protease inhibitor(PC00191)	['GO:0006956', 'GO:0006959', 'GO:0006958', 'GO:0002455', 'GO:0006952', 'GO:0016064', 'GO:0019724', 'GO:0002250', 'GO:0006955', 'GO:0002376', 'GO:0006950', 'GO:0002252', 'GO:0002253', 'GO:0002449', 'GO:0002460', 'GO:0098542', 'GO:0045087', 'GO:0050776', 'GO:0050778', 'GO:0044419', 'GO:0002443', 'GO:0051707', 'GO:0043207', 'GO:0009607', 'GO:0009605', 'GO:0002682', 'GO:0050896', 'GO:0002684', 'GO:00…	['complement activation', 'humoral immune response', 'complement activation, classical pathway', 'humoral immune response mediated by circulating immunoglobulin', 'defense response', 'immunoglobulin mediated immune response', 'B cell mediated immunity', 'adaptive immune response', 'immune response', 'immune system process', 'response to stress', 'immune effector process', 'activation of immune re…
P04003	C4BPA	complement component(PC00078)	['GO:0006956', 'GO:0006959', 'GO:0006958', 'GO:0002455', 'GO:0006952', 'GO:0016064', 'GO:0019724', 'GO:0002250', 'GO:0006955', 'GO:0002376', 'GO:0006950', 'GO:0002252', 'GO:0002253', 'GO:0002449', 'GO:0002460', 'GO:0098542', 'GO:0045087', 'GO:0050776', 'GO:0050778', 'GO:0044419', 'GO:0002443', 'GO:0051707', 'GO:0043207', 'GO:0009607', 'GO:0009605', 'GO:0002682', 'GO:0050896', 'GO:0002684', 'GO:00…	['complement activation', 'humoral immune response', 'complement activation, classical pathway', 'humoral immune response mediated by circulating immunoglobulin', 'defense response', 'immunoglobulin mediated immune response', 'B cell mediated immunity', 'adaptive immune response', 'immune response', 'immune system process', 'response to stress', 'immune effector process', 'activation of immune re…
P20851;P20851-2	C4BPB		['GO:0006956', 'GO:0006959', 'GO:0006958', 'GO:0002455', 'GO:0006952', 'GO:0016064', 'GO:0019724', 'GO:0002250', 'GO:0006955', 'GO:0002376', 'GO:0006950', 'GO:0002252', 'GO:0002253', 'GO:0002449', 'GO:0002460', 'GO:0098542', 'GO:0045087', 'GO:0050776', 'GO:0050778', 'GO:0044419', 'GO:0002443', 'GO:0051707', 'GO:0043207', 'GO:0009607', 'GO:0009605', 'GO:0002682', 'GO:0050896', 'GO:0002684', 'GO:00…	['complement activation', 'humoral immune response', 'complement activation, classical pathway', 'humoral immune response mediated by circulating immunoglobulin', 'defense response', 'immunoglobulin mediated immune response', 'B cell mediated immunity', 'adaptive immune response', 'immune response', 'immune system process', 'response to stress', 'immune effector process', 'activation of immune re…
P01031	C5	protease inhibitor(PC00191)	['GO:0006956', 'GO:0006959', 'GO:0006958', 'GO:0002455', 'GO:0006952', 'GO:0016064', 'GO:0019724', 'GO:0002250', 'GO:0006955', 'GO:0002376', 'GO:0006950', 'GO:0002252', 'GO:0002253', 'GO:0002449', 'GO:0002460', 'GO:0098542', 'GO:0045087', 'GO:0050776', 'GO:0050778', 'GO:0044419', 'GO:0002443', 'GO:0051707', 'GO:0043207', 'GO:0009607', 'GO:0009605', 'GO:0002682', 'GO:0050896', 'GO:0002684', 'GO:00…	['complement activation', 'humoral immune response', 'complement activation, classical pathway', 'humoral immune response mediated by circulating immunoglobulin', 'defense response', 'immunoglobulin mediated immune response', 'B cell mediated immunity', 'adaptive immune response', 'immune response', 'immune system process', 'response to stress', 'immune effector process', 'activation of immune re…
P13671	C6	complement component(PC00078)	['GO:0006956', 'GO:0006959', 'GO:0006958', 'GO:0002455', 'GO:0006952', 'GO:0016064', 'GO:0019724', 'GO:0002250', 'GO:0006955', 'GO:0002376', 'GO:0006950', 'GO:0002252', 'GO:0002253', 'GO:0002449', 'GO:0002460', 'GO:0098542', 'GO:0045087', 'GO:0050776', 'GO:0050778', 'GO:0044419', 'GO:0002443', 'GO:0051707', 'GO:0043207', 'GO:0009607', 'GO:0009605', 'GO:0002682', 'GO:0050896', 'GO:0002684', 'GO:00…	['complement activation', 'humoral immune response', 'complement activation, classical pathway', 'humoral immune response mediated by circulating immunoglobulin', 'defense response', 'immunoglobulin mediated immune response', 'B cell mediated immunity', 'adaptive immune response', 'immune response', 'immune system process', 'response to stress', 'immune effector process', 'activation of immune re…
P10643	C7	complement component(PC00078)	['GO:0006956', 'GO:0006959', 'GO:0006958', 'GO:0002455', 'GO:0006952', 'GO:0016064', 'GO:0019724', 'GO:0002250', 'GO:0006955', 'GO:0002376', 'GO:0006950', 'GO:0002252', 'GO:0002253', 'GO:0002449', 'GO:0002460', 'GO:0098542', 'GO:0045087', 'GO:0050776', 'GO:0050778', 'GO:0044419', 'GO:0002443', 'GO:0051707', 'GO:0043207', 'GO:0009607', 'GO:0009605', 'GO:0002682', 'GO:0050896', 'GO:0002684', 'GO:00…	['complement activation', 'humoral immune response', 'complement activation, classical pathway', 'humoral immune response mediated by circulating immunoglobulin', 'defense response', 'immunoglobulin mediated immune response', 'B cell mediated immunity', 'adaptive immune response', 'immune response', 'immune system process', 'response to stress', 'immune effector process', 'activation of immune re…
P07357	C8A	complement component(PC00078)	['GO:0006956', 'GO:0006959', 'GO:0006958', 'GO:0002455', 'GO:0006952', 'GO:0016064', 'GO:0019724', 'GO:0002250', 'GO:0006955', 'GO:0002376', 'GO:0006950', 'GO:0002252', 'GO:0002253', 'GO:0002449', 'GO:0002460', 'GO:0098542', 'GO:0045087', 'GO:0050776', 'GO:0050778', 'GO:0044419', 'GO:0002443', 'GO:0051707', 'GO:0043207', 'GO:0009607', 'GO:0009605', 'GO:0002682', 'GO:0050896', 'GO:0002684', 'GO:00…	['complement activation', 'humoral immune response', 'complement activation, classical pathway', 'humoral immune response mediated by circulating immunoglobulin', 'defense response', 'immunoglobulin mediated immune response', 'B cell mediated immunity', 'adaptive immune response', 'immune response', 'immune system process', 'response to stress', 'immune effector process', 'activation of immune re…
P07358	C8B	complement component(PC00078)	['GO:0006956', 'GO:0006959', 'GO:0006958', 'GO:0002455', 'GO:0006952', 'GO:0016064', 'GO:0019724', 'GO:0002250', 'GO:0006955', 'GO:0002376', 'GO:0006950', 'GO:0002252', 'GO:0002253', 'GO:0002449', 'GO:0002460', 'GO:0098542', 'GO:0045087', 'GO:0050776', 'GO:0050778', 'GO:0044419', 'GO:0002443', 'GO:0051707', 'GO:0043207', 'GO:0009607', 'GO:0009605', 'GO:0002682', 'GO:0050896', 'GO:0002684', 'GO:00…	['complement activation', 'humoral immune response', 'complement activation, classical pathway', 'humoral immune response mediated by circulating immunoglobulin', 'defense response', 'immunoglobulin mediated immune response', 'B cell mediated immunity', 'adaptive immune response', 'immune response', 'immune system process', 'response to stress', 'immune effector process', 'activation of immune re…
P07360	C8G	complement component(PC00078)	['GO:0006956', 'GO:0006959', 'GO:0006958', 'GO:0002455', 'GO:0006952', 'GO:0016064', 'GO:0019724', 'GO:0002250', 'GO:0006955', 'GO:0002376', 'GO:0006950', 'GO:0002252', 'GO:0002253', 'GO:0002449', 'GO:0002460', 'GO:0098542', 'GO:0045087', 'GO:0050776', 'GO:0050778', 'GO:0044419', 'GO:0002443', 'GO:0051707', 'GO:0043207', 'GO:0009607', 'GO:0009605', 'GO:0002682', 'GO:0050896', 'GO:0002684', 'GO:00…	['complement activation', 'humoral immune response', 'complement activation, classical pathway', 'humoral immune response mediated by circulating immunoglobulin', 'defense response', 'immunoglobulin mediated immune response', 'B cell mediated immunity', 'adaptive immune response', 'immune response', 'immune system process', 'response to stress', 'immune effector process', 'activation of immune re…
P02748	C9	complement component(PC00078)	['GO:0006956', 'GO:0006959', 'GO:0006958', 'GO:0002455', 'GO:0006952', 'GO:0016064', 'GO:0019724', 'GO:0002250', 'GO:0006955', 'GO:0002376', 'GO:0006950', 'GO:0002252', 'GO:0002253', 'GO:0002449', 'GO:0002460', 'GO:0098542', 'GO:0045087', 'GO:0050776', 'GO:0050778', 'GO:0044419', 'GO:0002443', 'GO:0051707', 'GO:0043207', 'GO:0009607', 'GO:0009605', 'GO:0002682', 'GO:0050896', 'GO:0002684', 'GO:00…	['complement activation', 'humoral immune response', 'complement activation, classical pathway', 'humoral immune response mediated by circulating immunoglobulin', 'defense response', 'immunoglobulin mediated immune response', 'B cell mediated immunity', 'adaptive immune response', 'immune response', 'immune system process', 'response to stress', 'immune effector process', 'activation of immune re…
P08571	CD14	transmembrane signal receptor(PC00197)	['GO:0006952', 'GO:0006955', 'GO:0002376', 'GO:0006950', 'GO:0002253', 'GO:0098542', 'GO:0045087', 'GO:0050776', 'GO:0050778', 'GO:0044419', 'GO:0051707', 'GO:0043207', 'GO:0009607', 'GO:0009605', 'GO:0002682', 'GO:0050896', 'GO:0002684', 'GO:0006909', 'GO:0048584', 'GO:0006897', 'GO:0009617', 'GO:0048583', 'GO:0051239', 'GO:0006954', 'GO:0051240', 'GO:0002429', 'GO:0002768', 'GO:0016192', 'GO:00…	['defense response', 'immune response', 'immune system process', 'response to stress', 'activation of immune response', 'defense response to other organism', 'innate immune response', 'regulation of immune response', 'positive regulation of immune response', 'biological process involved in interspecies interaction between organisms', 'response to other organism', 'response to external biotic stim…
O43866	CD5L	0	['GO:0006956', 'GO:0006959', 'GO:0006952', 'GO:0006955', 'GO:0002376', 'GO:0006950', 'GO:0002252', 'GO:0002253', 'GO:0050776', 'GO:0050778', 'GO:0002682', 'GO:0050896', 'GO:0002684', 'GO:0048584', 'GO:0006897', 'GO:0006508', 'GO:0048583', 'GO:0006954', 'GO:0031638', 'GO:0016192', 'GO:0048518', 'GO:0051604', 'GO:0030449', 'GO:0065007', 'GO:0016485', 'GO:0019538', 'GO:0006810', 'GO:0002920', 'GO:00…	['complement activation', 'humoral immune response', 'defense response', 'immune response', 'immune system process', 'response to stress', 'immune effector process', 'activation of immune response', 'regulation of immune response', 'positive regulation of immune response', 'regulation of immune system process', 'response to stimulus', 'positive regulation of immune system process', 'positive regu…
Q9HCU4	CELSR2	cadherin(PC00057)	['GO:0050896', 'GO:0050878', 'GO:0065007', 'GO:0032501', 'GO:0006810', 'GO:0051234', 'GO:0050789', 'GO:0051179', 'GO:0007166', 'GO:0065008', 'GO:0032879', 'GO:0030155', 'GO:0007155', 'GO:0019222', 'GO:0048870', 'GO:0016477', 'GO:0080090']	['response to stimulus', 'regulation of body fluid levels', 'biological regulation', 'multicellular organismal process', 'transport', 'establishment of localization', 'regulation of biological process', 'localization', 'cell surface receptor signaling pathway', 'regulation of biological quality', 'regulation of localization', 'regulation of cell adhesion', 'cell adhesion', 'regulation of metaboli…
P00751	CFB	0	['GO:0006956', 'GO:0006959', 'GO:0006958', 'GO:0002455', 'GO:0006952', 'GO:0016064', 'GO:0019724', 'GO:0002250', 'GO:0006955', 'GO:0002376', 'GO:0006950', 'GO:0002252', 'GO:0002253', 'GO:0002449', 'GO:0002460', 'GO:0098542', 'GO:0045087', 'GO:0050776', 'GO:0050778', 'GO:0044419', 'GO:0002443', 'GO:0051707', 'GO:0043207', 'GO:0009607', 'GO:0009605', 'GO:0002682', 'GO:0050896', 'GO:0002684', 'GO:00…	['complement activation', 'humoral immune response', 'complement activation, classical pathway', 'humoral immune response mediated by circulating immunoglobulin', 'defense response', 'immunoglobulin mediated immune response', 'B cell mediated immunity', 'adaptive immune response', 'immune response', 'immune system process', 'response to stress', 'immune effector process', 'activation of immune re…
P00746	CFD	serine protease(PC00203)	['GO:0006956', 'GO:0006959', 'GO:0006952', 'GO:0006955', 'GO:0002376', 'GO:0006950', 'GO:0002252', 'GO:0002253', 'GO:0098542', 'GO:0045087', 'GO:0050776', 'GO:0050778', 'GO:0044419', 'GO:0051707', 'GO:0043207', 'GO:0009607', 'GO:0009605', 'GO:0002682', 'GO:0050896', 'GO:0002684', 'GO:0048584', 'GO:0006508', 'GO:0009617', 'GO:0048583', 'GO:0006957', 'GO:0048518', 'GO:0065007', 'GO:0019538', 'GO:00…	['complement activation', 'humoral immune response', 'defense response', 'immune response', 'immune system process', 'response to stress', 'immune effector process', 'activation of immune response', 'defense response to other organism', 'innate immune response', 'regulation of immune response', 'positive regulation of immune response', 'biological process involved in interspecies interaction betw…
P08603	CFH	complement component(PC00078)	['GO:0006956', 'GO:0006959', 'GO:0006952', 'GO:0006955', 'GO:0002376', 'GO:0006950', 'GO:0002252', 'GO:0002253', 'GO:0098542', 'GO:0045087', 'GO:0050776', 'GO:0050778', 'GO:0044419', 'GO:0051707', 'GO:0043207', 'GO:0009607', 'GO:0009605', 'GO:0002682', 'GO:0050896', 'GO:0002684', 'GO:0048584', 'GO:0006508', 'GO:0048583', 'GO:0006957', 'GO:0048518', 'GO:0032101', 'GO:0030449', 'GO:0065007', 'GO:00…	['complement activation', 'humoral immune response', 'defense response', 'immune response', 'immune system process', 'response to stress', 'immune effector process', 'activation of immune response', 'defense response to other organism', 'innate immune response', 'regulation of immune response', 'positive regulation of immune response', 'biological process involved in interspecies interaction betw…
P05156	CFI	serine protease(PC00203)	['GO:0006956', 'GO:0006959', 'GO:0006958', 'GO:0002455', 'GO:0006952', 'GO:0016064', 'GO:0019724', 'GO:0002250', 'GO:0006955', 'GO:0002376', 'GO:0006950', 'GO:0002252', 'GO:0002253', 'GO:0002449', 'GO:0002460', 'GO:0098542', 'GO:0045087', 'GO:0050776', 'GO:0050778', 'GO:0044419', 'GO:0002443', 'GO:0051707', 'GO:0043207', 'GO:0009607', 'GO:0009605', 'GO:0002682', 'GO:0050896', 'GO:0002684', 'GO:00…	['complement activation', 'humoral immune response', 'complement activation, classical pathway', 'humoral immune response mediated by circulating immunoglobulin', 'defense response', 'immunoglobulin mediated immune response', 'B cell mediated immunity', 'adaptive immune response', 'immune response', 'immune system process', 'response to stress', 'immune effector process', 'activation of immune re…
P05452	CLEC3B	intercellular signal molecule(PC00207)	['GO:0050896', 'GO:0006508', 'GO:0030162', 'GO:0031638', 'GO:0048518', 'GO:0051604', 'GO:0031639', 'GO:0065007', 'GO:0032501', 'GO:0016485', 'GO:0019538', 'GO:0050789', 'GO:0051246', 'GO:1901564', 'GO:1903317', 'GO:0010954', 'GO:1903319', 'GO:0010628', 'GO:0070613', 'GO:0010755', 'GO:0010756', 'GO:0010033', 'GO:0019222', 'GO:0042221', 'GO:0045862', 'GO:0080090']	['response to stimulus', 'proteolysis', 'regulation of proteolysis', 'zymogen activation', 'positive regulation of biological process', 'protein maturation', 'plasminogen activation', 'biological regulation', 'multicellular organismal process', 'protein processing', 'protein metabolic process', 'regulation of biological process', 'regulation of protein metabolic process', 'organonitrogen compound…
P10909;P10909-2;P10909-4;P10909-5	CLU		['GO:0006956', 'GO:0006959', 'GO:0006958', 'GO:0002455', 'GO:0006952', 'GO:0016064', 'GO:0019724', 'GO:0002250', 'GO:0006955', 'GO:0002376', 'GO:0006950', 'GO:0002252', 'GO:0002253', 'GO:0002449', 'GO:0002460', 'GO:0098542', 'GO:0045087', 'GO:0050776', 'GO:0050778', 'GO:0044419', 'GO:0002443', 'GO:0051707', 'GO:0043207', 'GO:0009607', 'GO:0009605', 'GO:0002682', 'GO:0050896', 'GO:0002684', 'GO:00…	['complement activation', 'humoral immune response', 'complement activation, classical pathway', 'humoral immune response mediated by circulating immunoglobulin', 'defense response', 'immunoglobulin mediated immune response', 'B cell mediated immunity', 'adaptive immune response', 'immune response', 'immune system process', 'response to stress', 'immune effector process', 'activation of immune re…
P00450	CP	oxidase(PC00175)	['GO:0051248', 'GO:0065007', 'GO:0019538', 'GO:0006810', 'GO:0051234', 'GO:0050789', 'GO:0051246', 'GO:1901564', 'GO:0051179', 'GO:0051172', 'GO:0048519', 'GO:0009892', 'GO:0010605', 'GO:0006826', 'GO:0048878', 'GO:0042592', 'GO:0000041', 'GO:0019222', 'GO:0006879', 'GO:0080090']	['negative regulation of protein metabolic process', 'biological regulation', 'protein metabolic process', 'transport', 'establishment of localization', 'regulation of biological process', 'regulation of protein metabolic process', 'organonitrogen compound metabolic process', 'localization', 'negative regulation of nitrogen compound metabolic process', 'negative regulation of biological process',…
P15169	CPN1	protease(PC00190)	['GO:0050896', 'GO:0006508', 'GO:0051604', 'GO:0016485', 'GO:0019538', 'GO:1901564', 'GO:0033993', 'GO:0010033', 'GO:0051384', 'GO:0031960', 'GO:0042221']	['response to stimulus', 'proteolysis', 'protein maturation', 'protein processing', 'protein metabolic process', 'organonitrogen compound metabolic process', 'response to lipid', 'response to organic substance', 'response to glucocorticoid', 'response to corticosteroid', 'response to chemical']
P22792	CPN2	transmembrane signal receptor(PC00197)	['GO:0065007', 'GO:0065008', 'GO:0031647']	['biological regulation', 'regulation of biological quality', 'regulation of protein stability']
Q16610;Q16610-4	ECM1		['GO:0006952', 'GO:0006955', 'GO:0002376', 'GO:0006950', 'GO:0050776', 'GO:0002682', 'GO:0050896', 'GO:0048584', 'GO:0051346', 'GO:0010466', 'GO:0006508', 'GO:0045861', 'GO:0048583', 'GO:0030162', 'GO:0052547', 'GO:0043086', 'GO:0051239', 'GO:0006954', 'GO:0051240', 'GO:0051336', 'GO:0048518', 'GO:0051241', 'GO:0044092', 'GO:0051248', 'GO:0065007', 'GO:0032501', 'GO:0019538', 'GO:0050790', 'GO:00…	['defense response', 'immune response', 'immune system process', 'response to stress', 'regulation of immune response', 'regulation of immune system process', 'response to stimulus', 'positive regulation of response to stimulus', 'negative regulation of hydrolase activity', 'negative regulation of peptidase activity', 'proteolysis', 'negative regulation of proteolysis', 'regulation of response to…
P00742	F10	serine protease(PC00203)	['GO:0006950', 'GO:0050896', 'GO:0048584', 'GO:0007596', 'GO:0050817', 'GO:0007599', 'GO:0006508', 'GO:0050878', 'GO:0048583', 'GO:0042060', 'GO:0009611', 'GO:0048518', 'GO:0065007', 'GO:0032501', 'GO:0019538', 'GO:0050789', 'GO:1901564', 'GO:0065008', 'GO:0048522', 'GO:2000145', 'GO:0030334', 'GO:0040012', 'GO:0048870', 'GO:0040011', 'GO:0016477']	['response to stress', 'response to stimulus', 'positive regulation of response to stimulus', 'blood coagulation', 'coagulation', 'hemostasis', 'proteolysis', 'regulation of body fluid levels', 'regulation of response to stimulus', 'wound healing', 'response to wounding', 'positive regulation of biological process', 'biological regulation', 'multicellular organismal process', 'protein metabolic p…
P00748	F12	serine protease(PC00203)	['GO:0006952', 'GO:0006955', 'GO:0002376', 'GO:0006950', 'GO:0098542', 'GO:0045087', 'GO:0044419', 'GO:0051707', 'GO:0043207', 'GO:0009607', 'GO:0009605', 'GO:0050896', 'GO:0048584', 'GO:0007596', 'GO:0050817', 'GO:0007599', 'GO:0006508', 'GO:0042730', 'GO:0030195', 'GO:1900047', 'GO:0050819', 'GO:0050878', 'GO:0030193', 'GO:1900046', 'GO:0050818', 'GO:0002526', 'GO:0048583', 'GO:0072376', 'GO:00…	['defense response', 'immune response', 'immune system process', 'response to stress', 'defense response to other organism', 'innate immune response', 'biological process involved in interspecies interaction between organisms', 'response to other organism', 'response to external biotic stimulus', 'response to biotic stimulus', 'response to external stimulus', 'response to stimulus', 'positive reg…
P00488	F13A1	transferase(PC00220)	['GO:0006950', 'GO:0050896', 'GO:0007596', 'GO:0050817', 'GO:0007599', 'GO:0050878', 'GO:0072376', 'GO:0042060', 'GO:0072378', 'GO:0009611', 'GO:0051604', 'GO:0065007', 'GO:0032501', 'GO:0019538', 'GO:1901564', 'GO:0065008', 'GO:0018149']	['response to stress', 'response to stimulus', 'blood coagulation', 'coagulation', 'hemostasis', 'regulation of body fluid levels', 'protein activation cascade', 'wound healing', 'blood coagulation, fibrin clot formation', 'response to wounding', 'protein maturation', 'biological regulation', 'multicellular organismal process', 'protein metabolic process', 'organonitrogen compound metabolic proce…
P05160	F13B	complement component(PC00078)	['GO:0006950', 'GO:0050896', 'GO:0007596', 'GO:0050817', 'GO:0007599', 'GO:0050878', 'GO:0072376', 'GO:0042060', 'GO:0072378', 'GO:0009611', 'GO:0051604', 'GO:0065007', 'GO:0032501', 'GO:0019538', 'GO:1901564', 'GO:0065008', 'GO:0018149']	['response to stress', 'response to stimulus', 'blood coagulation', 'coagulation', 'hemostasis', 'regulation of body fluid levels', 'protein activation cascade', 'wound healing', 'blood coagulation, fibrin clot formation', 'response to wounding', 'protein maturation', 'biological regulation', 'multicellular organismal process', 'protein metabolic process', 'organonitrogen compound metabolic proce…
P00734	F2	serine protease(PC00203)	['GO:0006959', 'GO:0006952', 'GO:0006955', 'GO:0002376', 'GO:0006950', 'GO:0002252', 'GO:0098542', 'GO:0044419', 'GO:0002443', 'GO:0051707', 'GO:0043207', 'GO:0009607', 'GO:0009605', 'GO:0050896', 'GO:0048584', 'GO:0007596', 'GO:0050817', 'GO:0007599', 'GO:0006508', 'GO:0042730', 'GO:0009617', 'GO:0030195', 'GO:1900047', 'GO:0045861', 'GO:0050819', 'GO:0050878', 'GO:0030193', 'GO:1900046', 'GO:00…	['humoral immune response', 'defense response', 'immune response', 'immune system process', 'response to stress', 'immune effector process', 'defense response to other organism', 'biological process involved in interspecies interaction between organisms', 'leukocyte mediated immunity', 'response to other organism', 'response to external biotic stimulus', 'response to biotic stimulus', 'response t…
P00740	F9	serine protease(PC00203)	['GO:0006950', 'GO:0050896', 'GO:0007596', 'GO:0050817', 'GO:0007599', 'GO:0006508', 'GO:0050878', 'GO:0042060', 'GO:0009611', 'GO:0031638', 'GO:0051604', 'GO:0065007', 'GO:0032501', 'GO:0016485', 'GO:0019538', 'GO:1901564', 'GO:0051179', 'GO:0065008', 'GO:0051235']	['response to stress', 'response to stimulus', 'blood coagulation', 'coagulation', 'hemostasis', 'proteolysis', 'regulation of body fluid levels', 'wound healing', 'response to wounding', 'zymogen activation', 'protein maturation', 'biological regulation', 'multicellular organismal process', 'protein processing', 'protein metabolic process', 'organonitrogen compound metabolic process', 'localizat…
P23142	FBLN1	0	['GO:0006950', 'GO:0006950', 'GO:0044419', 'GO:0044419', 'GO:0050896', 'GO:0050896', 'GO:0007596', 'GO:0007596', 'GO:0050817', 'GO:0050817', 'GO:0007599', 'GO:0007599', 'GO:0050878', 'GO:0050878', 'GO:0048583', 'GO:0048583', 'GO:0072376', 'GO:0072376', 'GO:0042060', 'GO:0042060', 'GO:0072378', 'GO:0072378', 'GO:0051239', 'GO:0051239', 'GO:0009611', 'GO:0009611', 'GO:0048518', 'GO:0048518', 'GO:00…	['response to stress', 'response to stress', 'biological process involved in interspecies interaction between organisms', 'biological process involved in interspecies interaction between organisms', 'response to stimulus', 'response to stimulus', 'blood coagulation', 'blood coagulation', 'coagulation', 'coagulation', 'hemostasis', 'hemostasis', 'regulation of body fluid levels', 'regulation of bo…
P23142;P23142-4	FBLN1	0	['GO:0006950', 'GO:0006950', 'GO:0044419', 'GO:0044419', 'GO:0050896', 'GO:0050896', 'GO:0007596', 'GO:0007596', 'GO:0050817', 'GO:0050817', 'GO:0007599', 'GO:0007599', 'GO:0050878', 'GO:0050878', 'GO:0048583', 'GO:0048583', 'GO:0072376', 'GO:0072376', 'GO:0042060', 'GO:0042060', 'GO:0072378', 'GO:0072378', 'GO:0051239', 'GO:0051239', 'GO:0009611', 'GO:0009611', 'GO:0048518', 'GO:0048518', 'GO:00…	['response to stress', 'response to stress', 'biological process involved in interspecies interaction between organisms', 'biological process involved in interspecies interaction between organisms', 'response to stimulus', 'response to stimulus', 'blood coagulation', 'blood coagulation', 'coagulation', 'coagulation', 'hemostasis', 'hemostasis', 'regulation of body fluid levels', 'regulation of bo…
O75636	FCN3	intercellular signal molecule(PC00207)	['GO:0006956', 'GO:0006959', 'GO:0006952', 'GO:0006955', 'GO:0002376', 'GO:0006950', 'GO:0002252', 'GO:0002253', 'GO:0098542', 'GO:0045087', 'GO:0050776', 'GO:0050778', 'GO:0044419', 'GO:0051707', 'GO:0043207', 'GO:0009607', 'GO:0009605', 'GO:0002682', 'GO:0050896', 'GO:0002684', 'GO:0006910', 'GO:0006909', 'GO:0048584', 'GO:0006897', 'GO:0006508', 'GO:0008037', 'GO:0048583', 'GO:0002429', 'GO:00…	['complement activation', 'humoral immune response', 'defense response', 'immune response', 'immune system process', 'response to stress', 'immune effector process', 'activation of immune response', 'defense response to other organism', 'innate immune response', 'regulation of immune response', 'positive regulation of immune response', 'biological process involved in interspecies interaction betw…
Q9UGM5	FETUB	protease inhibitor(PC00191)	['GO:0051346', 'GO:0010466', 'GO:0006508', 'GO:0045861', 'GO:0008037', 'GO:0030162', 'GO:0052547', 'GO:0043086', 'GO:0010951', 'GO:0051336', 'GO:0044092', 'GO:0051248', 'GO:0052548', 'GO:0065007', 'GO:0019538', 'GO:0050790', 'GO:0050789', 'GO:0051246', 'GO:1901564', 'GO:0065009', 'GO:0051172', 'GO:0048519', 'GO:0009892', 'GO:0010605', 'GO:0019222', 'GO:0080090']	['negative regulation of hydrolase activity', 'negative regulation of peptidase activity', 'proteolysis', 'negative regulation of proteolysis', 'cell recognition', 'regulation of proteolysis', 'regulation of peptidase activity', 'negative regulation of catalytic activity', 'negative regulation of endopeptidase activity', 'regulation of hydrolase activity', 'negative regulation of molecular functi…
P02671	FGA	0	['GO:0006959', 'GO:0006952', 'GO:0002250', 'GO:0006955', 'GO:0002376', 'GO:0006950', 'GO:0098542', 'GO:0045087', 'GO:0044419', 'GO:0051707', 'GO:0043207', 'GO:0009607', 'GO:0009605', 'GO:0050896', 'GO:0048584', 'GO:0007596', 'GO:0050817', 'GO:0007599', 'GO:0006508', 'GO:0042730', 'GO:0009617', 'GO:0030195', 'GO:1900047', 'GO:0050819', 'GO:0050878', 'GO:0030193', 'GO:1900046', 'GO:0050818', 'GO:00…	['humoral immune response', 'defense response', 'adaptive immune response', 'immune response', 'immune system process', 'response to stress', 'defense response to other organism', 'innate immune response', 'biological process involved in interspecies interaction between organisms', 'response to other organism', 'response to external biotic stimulus', 'response to biotic stimulus', 'response to ex…
P02675	FGB	intercellular signal molecule(PC00207)	['GO:0006959', 'GO:0006952', 'GO:0002250', 'GO:0006955', 'GO:0002376', 'GO:0006950', 'GO:0098542', 'GO:0045087', 'GO:0044419', 'GO:0051707', 'GO:0043207', 'GO:0009607', 'GO:0009605', 'GO:0050896', 'GO:0048584', 'GO:0007596', 'GO:0050817', 'GO:0007599', 'GO:0006508', 'GO:0042730', 'GO:0009617', 'GO:0030195', 'GO:1900047', 'GO:0050819', 'GO:0050878', 'GO:0030193', 'GO:1900046', 'GO:0050818', 'GO:00…	['humoral immune response', 'defense response', 'adaptive immune response', 'immune response', 'immune system process', 'response to stress', 'defense response to other organism', 'innate immune response', 'biological process involved in interspecies interaction between organisms', 'response to other organism', 'response to external biotic stimulus', 'response to biotic stimulus', 'response to ex…
P02679; P02679-2	FGG		['GO:0006950', 'GO:0009605', 'GO:0050896', 'GO:0048584', 'GO:0007596', 'GO:0050817', 'GO:0007599', 'GO:0006508', 'GO:0042730', 'GO:0030195', 'GO:1900047', 'GO:0050819', 'GO:0050878', 'GO:0030193', 'GO:1900046', 'GO:0050818', 'GO:0048583', 'GO:0072376', 'GO:0061045', 'GO:0042060', 'GO:0072378', 'GO:0051239', 'GO:0009611', 'GO:1903035', 'GO:0051240', 'GO:0061041', 'GO:1903034', 'GO:0031638', 'GO:00…	['response to stress', 'response to external stimulus', 'response to stimulus', 'positive regulation of response to stimulus', 'blood coagulation', 'coagulation', 'hemostasis', 'proteolysis', 'fibrinolysis', 'negative regulation of blood coagulation', 'negative regulation of hemostasis', 'negative regulation of coagulation', 'regulation of body fluid levels', 'regulation of blood coagulation', 'r…
P02751	FN1	extracellular matrix protein(PC00102)	['GO:0006952', 'GO:0002376', 'GO:0006950', 'GO:0044419', 'GO:0002682', 'GO:0050896', 'GO:0048584', 'GO:0007596', 'GO:0050817', 'GO:0007599', 'GO:0050878', 'GO:0002526', 'GO:0048583', 'GO:0072376', 'GO:0042060', 'GO:0072378', 'GO:0051239', 'GO:0009611', 'GO:0006954', 'GO:0051240', 'GO:0006953', 'GO:0048518', 'GO:0051604', 'GO:0051241', 'GO:0050865', 'GO:0001775', 'GO:0065007', 'GO:0032501', 'GO:00…	['defense response', 'immune system process', 'response to stress', 'biological process involved in interspecies interaction between organisms', 'regulation of immune system process', 'response to stimulus', 'positive regulation of response to stimulus', 'blood coagulation', 'coagulation', 'hemostasis', 'regulation of body fluid levels', 'acute inflammatory response', 'regulation of response to s…
P02774;P02774-3	GC		['GO:0006810', 'GO:0051234', 'GO:0051179', 'GO:0008202', 'GO:0006629', 'GO:1901615', 'GO:0051180']	['transport', 'establishment of localization', 'localization', 'steroid metabolic process', 'lipid metabolic process', 'organic hydroxy compound metabolic process', 'vitamin transport']
P80108	GPLD1	phospholipase(PC00186)	['GO:0006955', 'GO:0002376', 'GO:0002253', 'GO:0050776', 'GO:0050778', 'GO:0002682', 'GO:0050896', 'GO:0002684', 'GO:0048584', 'GO:0006508', 'GO:0048583', 'GO:0030162', 'GO:0051239', 'GO:0051240', 'GO:0002429', 'GO:0051336', 'GO:0002768', 'GO:0048518', 'GO:0002757', 'GO:0002764', 'GO:0034384', 'GO:0097006', 'GO:0065007', 'GO:0032501', 'GO:0019538', 'GO:0034381', 'GO:0006810', 'GO:0050790', 'GO:00…	['immune response', 'immune system process', 'activation of immune response', 'regulation of immune response', 'positive regulation of immune response', 'regulation of immune system process', 'response to stimulus', 'positive regulation of immune system process', 'positive regulation of response to stimulus', 'proteolysis', 'regulation of response to stimulus', 'regulation of proteolysis', 'regul…
P22352	GPX3	peroxidase(PC00180)	['GO:0006950', 'GO:0050896', 'GO:0098869', 'GO:1990748', 'GO:0042744', 'GO:0097237', 'GO:0098754', 'GO:0009636', 'GO:0042743', 'GO:0006982', 'GO:0072593', 'GO:0033993', 'GO:1901700', 'GO:0006979', 'GO:0010033', 'GO:0033194', 'GO:0042221']	['response to stress', 'response to stimulus', 'cellular oxidant detoxification', 'cellular detoxification', 'hydrogen peroxide catabolic process', 'cellular response to toxic substance', 'detoxification', 'response to toxic substance', 'hydrogen peroxide metabolic process', 'response to lipid hydroperoxide', 'reactive oxygen species metabolic process', 'response to lipid', 'response to oxygen-co…
P06396	GSN	non-motor actin binding protein(PC00165)	['GO:0006952', 'GO:0006952', 'GO:0006955', 'GO:0006955', 'GO:0002376', 'GO:0002376', 'GO:0006950', 'GO:0006950', 'GO:0098542', 'GO:0098542', 'GO:0045087', 'GO:0045087', 'GO:0044419', 'GO:0044419', 'GO:0051707', 'GO:0051707', 'GO:0043207', 'GO:0043207', 'GO:0009607', 'GO:0009607', 'GO:0009605', 'GO:0009605', 'GO:0050896', 'GO:0050896', 'GO:0006909', 'GO:0006909', 'GO:0006897', 'GO:0006897', 'GO:00…	['defense response', 'defense response', 'immune response', 'immune response', 'immune system process', 'immune system process', 'response to stress', 'response to stress', 'defense response to other organism', 'defense response to other organism', 'innate immune response', 'innate immune response', 'biological process involved in interspecies interaction between organisms', 'biological process i…
P06396;P06396-2	GSN	non-motor actin binding protein(PC00165)	['GO:0006952', 'GO:0006952', 'GO:0006955', 'GO:0006955', 'GO:0002376', 'GO:0002376', 'GO:0006950', 'GO:0006950', 'GO:0098542', 'GO:0098542', 'GO:0045087', 'GO:0045087', 'GO:0044419', 'GO:0044419', 'GO:0051707', 'GO:0051707', 'GO:0043207', 'GO:0043207', 'GO:0009607', 'GO:0009607', 'GO:0009605', 'GO:0009605', 'GO:0050896', 'GO:0050896', 'GO:0006909', 'GO:0006909', 'GO:0006897', 'GO:0006897', 'GO:00…	['defense response', 'defense response', 'immune response', 'immune response', 'immune system process', 'immune system process', 'response to stress', 'response to stress', 'defense response to other organism', 'defense response to other organism', 'innate immune response', 'innate immune response', 'biological process involved in interspecies interaction between organisms', 'biological process i…
P69905	HBA1	globin(PC00107)	['GO:0006950', 'GO:0050896', 'GO:0048518', 'GO:0065007', 'GO:0006810', 'GO:0051234', 'GO:0050789', 'GO:0051179', 'GO:0098869', 'GO:1990748', 'GO:0042744', 'GO:0097237', 'GO:0098754', 'GO:0009636', 'GO:0042743', 'GO:0048522', 'GO:0010035', 'GO:0030185', 'GO:0072593', 'GO:1901700', 'GO:0010942', 'GO:0000302', 'GO:0006979', 'GO:0010033', 'GO:0015670', 'GO:0015671', 'GO:0042221', 'GO:0015669', 'GO:00…	['response to stress', 'response to stimulus', 'positive regulation of biological process', 'biological regulation', 'transport', 'establishment of localization', 'regulation of biological process', 'localization', 'cellular oxidant detoxification', 'cellular detoxification', 'hydrogen peroxide catabolic process', 'cellular response to toxic substance', 'detoxification', 'response to toxic substa…
P68871	HBB	globin(PC00107)	['GO:0006950', 'GO:0050896', 'GO:0007596', 'GO:0050817', 'GO:0007599', 'GO:0050878', 'GO:0042060', 'GO:0009611', 'GO:0048518', 'GO:0001775', 'GO:0065007', 'GO:0032501', 'GO:0006810', 'GO:0051234', 'GO:0050789', 'GO:0051179', 'GO:0098869', 'GO:1990748', 'GO:0042744', 'GO:0097237', 'GO:0003014', 'GO:0030168', 'GO:0098754', 'GO:0065008', 'GO:0035296', 'GO:0097746', 'GO:0035150', 'GO:0009636', 'GO:00…	['response to stress', 'response to stimulus', 'blood coagulation', 'coagulation', 'hemostasis', 'regulation of body fluid levels', 'wound healing', 'response to wounding', 'positive regulation of biological process', 'cell activation', 'biological regulation', 'multicellular organismal process', 'transport', 'establishment of localization', 'regulation of biological process', 'localization', 'ce…
P00738	HP	serine protease(PC00203)	['GO:0006952', 'GO:0002376', 'GO:0006950', 'GO:0098542', 'GO:0044419', 'GO:0051707', 'GO:0043207', 'GO:0009607', 'GO:0009605', 'GO:0050896', 'GO:0006508', 'GO:0009617', 'GO:0042742', 'GO:0002526', 'GO:0043086', 'GO:0006954', 'GO:0006953', 'GO:0031638', 'GO:0048518', 'GO:0051604', 'GO:0044092', 'GO:0065007', 'GO:0016485', 'GO:0019538', 'GO:0050790', 'GO:0050789', 'GO:1901564', 'GO:0098869', 'GO:19…	['defense response', 'immune system process', 'response to stress', 'defense response to other organism', 'biological process involved in interspecies interaction between organisms', 'response to other organism', 'response to external biotic stimulus', 'response to biotic stimulus', 'response to external stimulus', 'response to stimulus', 'proteolysis', 'response to bacterium', 'defense response …
P00739	HPR	serine protease(PC00203)	['GO:0006952', 'GO:0006950', 'GO:0050896', 'GO:0006508', 'GO:0002526', 'GO:0006954', 'GO:0031638', 'GO:0048518', 'GO:0051604', 'GO:0065007', 'GO:0016485', 'GO:0019538', 'GO:0050789', 'GO:1901564', 'GO:0048522', 'GO:0010942']	['defense response', 'response to stress', 'response to stimulus', 'proteolysis', 'acute inflammatory response', 'inflammatory response', 'zymogen activation', 'positive regulation of biological process', 'protein maturation', 'biological regulation', 'protein processing', 'protein metabolic process', 'regulation of biological process', 'organonitrogen compound metabolic process', 'positive regul…
P02790	HPX	metalloprotease(PC00153)	['GO:0006959', 'GO:0002455', 'GO:0006952', 'GO:0016064', 'GO:0019724', 'GO:0002250', 'GO:0006955', 'GO:0002376', 'GO:0006950', 'GO:0002252', 'GO:0002449', 'GO:0002460', 'GO:0098542', 'GO:0045087', 'GO:0050776', 'GO:0050778', 'GO:0044419', 'GO:0002443', 'GO:0051707', 'GO:0043207', 'GO:0009607', 'GO:0009605', 'GO:0002682', 'GO:0050896', 'GO:0002684', 'GO:0048584', 'GO:0048583', 'GO:0048518', 'GO:00…	['humoral immune response', 'humoral immune response mediated by circulating immunoglobulin', 'defense response', 'immunoglobulin mediated immune response', 'B cell mediated immunity', 'adaptive immune response', 'immune response', 'immune system process', 'response to stress', 'immune effector process', 'lymphocyte mediated immunity', 'adaptive immune response based on somatic recombination of i…
P04196	HRG	protease inhibitor(PC00191)	['GO:0006959', 'GO:0006952', 'GO:0006955', 'GO:0002376', 'GO:0006950', 'GO:0098542', 'GO:0050776', 'GO:0050778', 'GO:0044419', 'GO:0051707', 'GO:0043207', 'GO:0009607', 'GO:0009605', 'GO:0002682', 'GO:0050896', 'GO:0002684', 'GO:0048584', 'GO:0007596', 'GO:0050817', 'GO:0007599', 'GO:0051346', 'GO:0010466', 'GO:0006508', 'GO:0042730', 'GO:0030195', 'GO:1900047', 'GO:0045861', 'GO:0050819', 'GO:00…	['humoral immune response', 'defense response', 'immune response', 'immune system process', 'response to stress', 'defense response to other organism', 'regulation of immune response', 'positive regulation of immune response', 'biological process involved in interspecies interaction between organisms', 'response to other organism', 'response to external biotic stimulus', 'response to biotic stimu…
P35858;P35858-2	IGFALS		['GO:0050896', 'GO:0065007', 'GO:0050789', 'GO:0007155']	['response to stimulus', 'biological regulation', 'regulation of biological process', 'cell adhesion']
P01876	IGHA1	immunoglobulin receptor superfamily(PC00124)	['GO:0006956', 'GO:0006959', 'GO:0006958', 'GO:0002455', 'GO:0006952', 'GO:0016064', 'GO:0019724', 'GO:0002250', 'GO:0006955', 'GO:0002376', 'GO:0006950', 'GO:0002252', 'GO:0002253', 'GO:0002449', 'GO:0002460', 'GO:0098542', 'GO:0045087', 'GO:0050776', 'GO:0050778', 'GO:0044419', 'GO:0002443', 'GO:0051707', 'GO:0043207', 'GO:0009607', 'GO:0009605', 'GO:0002682', 'GO:0050896', 'GO:0002684', 'GO:00…	['complement activation', 'humoral immune response', 'complement activation, classical pathway', 'humoral immune response mediated by circulating immunoglobulin', 'defense response', 'immunoglobulin mediated immune response', 'B cell mediated immunity', 'adaptive immune response', 'immune response', 'immune system process', 'response to stress', 'immune effector process', 'activation of immune re…
P01877	IGHA2	immunoglobulin receptor superfamily(PC00124)	['GO:0006956', 'GO:0006959', 'GO:0006958', 'GO:0002455', 'GO:0006952', 'GO:0016064', 'GO:0019724', 'GO:0002250', 'GO:0006955', 'GO:0002376', 'GO:0006950', 'GO:0002252', 'GO:0002253', 'GO:0002449', 'GO:0002460', 'GO:0098542', 'GO:0045087', 'GO:0050776', 'GO:0050778', 'GO:0044419', 'GO:0002443', 'GO:0051707', 'GO:0043207', 'GO:0009607', 'GO:0009605', 'GO:0002682', 'GO:0050896', 'GO:0002684', 'GO:00…	['complement activation', 'humoral immune response', 'complement activation, classical pathway', 'humoral immune response mediated by circulating immunoglobulin', 'defense response', 'immunoglobulin mediated immune response', 'B cell mediated immunity', 'adaptive immune response', 'immune response', 'immune system process', 'response to stress', 'immune effector process', 'activation of immune re…
P01857	IGHG1	immunoglobulin receptor superfamily(PC00124)	['GO:0006956', 'GO:0006959', 'GO:0006958', 'GO:0002455', 'GO:0006952', 'GO:0016064', 'GO:0019724', 'GO:0002250', 'GO:0006955', 'GO:0002376', 'GO:0006950', 'GO:0002252', 'GO:0002253', 'GO:0002449', 'GO:0002460', 'GO:0098542', 'GO:0045087', 'GO:0050776', 'GO:0050778', 'GO:0044419', 'GO:0002443', 'GO:0051707', 'GO:0043207', 'GO:0009607', 'GO:0009605', 'GO:0002682', 'GO:0050896', 'GO:0002684', 'GO:00…	['complement activation', 'humoral immune response', 'complement activation, classical pathway', 'humoral immune response mediated by circulating immunoglobulin', 'defense response', 'immunoglobulin mediated immune response', 'B cell mediated immunity', 'adaptive immune response', 'immune response', 'immune system process', 'response to stress', 'immune effector process', 'activation of immune re…
P01859	IGHG2	immunoglobulin receptor superfamily(PC00124)	['GO:0006956', 'GO:0006959', 'GO:0006958', 'GO:0002455', 'GO:0006952', 'GO:0016064', 'GO:0019724', 'GO:0002250', 'GO:0006955', 'GO:0002376', 'GO:0006950', 'GO:0002252', 'GO:0002253', 'GO:0002449', 'GO:0002460', 'GO:0098542', 'GO:0045087', 'GO:0050776', 'GO:0050778', 'GO:0044419', 'GO:0002443', 'GO:0051707', 'GO:0043207', 'GO:0009607', 'GO:0009605', 'GO:0002682', 'GO:0050896', 'GO:0002684', 'GO:00…	['complement activation', 'humoral immune response', 'complement activation, classical pathway', 'humoral immune response mediated by circulating immunoglobulin', 'defense response', 'immunoglobulin mediated immune response', 'B cell mediated immunity', 'adaptive immune response', 'immune response', 'immune system process', 'response to stress', 'immune effector process', 'activation of immune re…
P01860	IGHG3	immunoglobulin receptor superfamily(PC00124)	[]	[]
P01861	IGHG4	immunoglobulin receptor superfamily(PC00124)	['GO:0006956', 'GO:0006959', 'GO:0006958', 'GO:0002455', 'GO:0006952', 'GO:0016064', 'GO:0019724', 'GO:0002250', 'GO:0006955', 'GO:0002376', 'GO:0006950', 'GO:0002252', 'GO:0002253', 'GO:0002449', 'GO:0002460', 'GO:0098542', 'GO:0045087', 'GO:0050776', 'GO:0050778', 'GO:0044419', 'GO:0002443', 'GO:0051707', 'GO:0043207', 'GO:0009607', 'GO:0009605', 'GO:0002682', 'GO:0050896', 'GO:0002684', 'GO:00…	['complement activation', 'humoral immune response', 'complement activation, classical pathway', 'humoral immune response mediated by circulating immunoglobulin', 'defense response', 'immunoglobulin mediated immune response', 'B cell mediated immunity', 'adaptive immune response', 'immune response', 'immune system process', 'response to stress', 'immune effector process', 'activation of immune re…
P01871	IGHM	immunoglobulin receptor superfamily(PC00124)	['GO:0006956', 'GO:0006959', 'GO:0006958', 'GO:0002455', 'GO:0006952', 'GO:0016064', 'GO:0019724', 'GO:0002250', 'GO:0006955', 'GO:0002376', 'GO:0006950', 'GO:0002252', 'GO:0002253', 'GO:0002449', 'GO:0002460', 'GO:0098542', 'GO:0045087', 'GO:0050776', 'GO:0050778', 'GO:0044419', 'GO:0002443', 'GO:0051707', 'GO:0043207', 'GO:0009607', 'GO:0009605', 'GO:0002682', 'GO:0050896', 'GO:0002684', 'GO:00…	['complement activation', 'humoral immune response', 'complement activation, classical pathway', 'humoral immune response mediated by circulating immunoglobulin', 'defense response', 'immunoglobulin mediated immune response', 'B cell mediated immunity', 'adaptive immune response', 'immune response', 'immune system process', 'response to stress', 'immune effector process', 'activation of immune re…
A0A0C4DH31	IGHV1-18	immunoglobulin(PC00123)	['GO:0006956', 'GO:0006959', 'GO:0006958', 'GO:0002455', 'GO:0006952', 'GO:0016064', 'GO:0019724', 'GO:0002250', 'GO:0006955', 'GO:0002376', 'GO:0006950', 'GO:0002252', 'GO:0002253', 'GO:0002449', 'GO:0002460', 'GO:0098542', 'GO:0045087', 'GO:0050776', 'GO:0050778', 'GO:0044419', 'GO:0002443', 'GO:0051707', 'GO:0043207', 'GO:0009607', 'GO:0009605', 'GO:0002682', 'GO:0050896', 'GO:0002684', 'GO:00…	['complement activation', 'humoral immune response', 'complement activation, classical pathway', 'humoral immune response mediated by circulating immunoglobulin', 'defense response', 'immunoglobulin mediated immune response', 'B cell mediated immunity', 'adaptive immune response', 'immune response', 'immune system process', 'response to stress', 'immune effector process', 'activation of immune re…
A0A0C4DH29	IGHV1-3	immunoglobulin(PC00123)	['GO:0006956', 'GO:0006959', 'GO:0006958', 'GO:0002455', 'GO:0006952', 'GO:0016064', 'GO:0019724', 'GO:0002250', 'GO:0006955', 'GO:0002376', 'GO:0006950', 'GO:0002252', 'GO:0002253', 'GO:0002449', 'GO:0002460', 'GO:0098542', 'GO:0045087', 'GO:0050776', 'GO:0050778', 'GO:0044419', 'GO:0002443', 'GO:0051707', 'GO:0043207', 'GO:0009607', 'GO:0009605', 'GO:0002682', 'GO:0050896', 'GO:0002684', 'GO:00…	['complement activation', 'humoral immune response', 'complement activation, classical pathway', 'humoral immune response mediated by circulating immunoglobulin', 'defense response', 'immunoglobulin mediated immune response', 'B cell mediated immunity', 'adaptive immune response', 'immune response', 'immune system process', 'response to stress', 'immune effector process', 'activation of immune re…
A0A0B4J1V2	IGHV2-26	immunoglobulin(PC00123)	['GO:0006956', 'GO:0006959', 'GO:0006958', 'GO:0002455', 'GO:0006952', 'GO:0016064', 'GO:0019724', 'GO:0002250', 'GO:0006955', 'GO:0002376', 'GO:0006950', 'GO:0002252', 'GO:0002253', 'GO:0002449', 'GO:0002460', 'GO:0098542', 'GO:0045087', 'GO:0050776', 'GO:0050778', 'GO:0044419', 'GO:0002443', 'GO:0051707', 'GO:0043207', 'GO:0009607', 'GO:0009605', 'GO:0002682', 'GO:0050896', 'GO:0002684', 'GO:00…	['complement activation', 'humoral immune response', 'complement activation, classical pathway', 'humoral immune response mediated by circulating immunoglobulin', 'defense response', 'immunoglobulin mediated immune response', 'B cell mediated immunity', 'adaptive immune response', 'immune response', 'immune system process', 'response to stress', 'immune effector process', 'activation of immune re…
A0A0A0MS15	IGHV3-49	immunoglobulin(PC00123)	['GO:0006956', 'GO:0006959', 'GO:0006958', 'GO:0002455', 'GO:0006952', 'GO:0016064', 'GO:0019724', 'GO:0002250', 'GO:0006955', 'GO:0002376', 'GO:0006950', 'GO:0002252', 'GO:0002253', 'GO:0002449', 'GO:0002460', 'GO:0098542', 'GO:0045087', 'GO:0050776', 'GO:0050778', 'GO:0044419', 'GO:0002443', 'GO:0051707', 'GO:0043207', 'GO:0009607', 'GO:0009605', 'GO:0002682', 'GO:0050896', 'GO:0002684', 'GO:00…	['complement activation', 'humoral immune response', 'complement activation, classical pathway', 'humoral immune response mediated by circulating immunoglobulin', 'defense response', 'immunoglobulin mediated immune response', 'B cell mediated immunity', 'adaptive immune response', 'immune response', 'immune system process', 'response to stress', 'immune effector process', 'activation of immune re…
A0A0J9YX35	IGHV3-64D	immunoglobulin(PC00123)	['GO:0006956', 'GO:0006959', 'GO:0006958', 'GO:0002455', 'GO:0006952', 'GO:0016064', 'GO:0019724', 'GO:0002250', 'GO:0006955', 'GO:0002376', 'GO:0006950', 'GO:0002252', 'GO:0002253', 'GO:0002449', 'GO:0002460', 'GO:0098542', 'GO:0045087', 'GO:0050776', 'GO:0050778', 'GO:0044419', 'GO:0002443', 'GO:0051707', 'GO:0043207', 'GO:0009607', 'GO:0009605', 'GO:0002682', 'GO:0050896', 'GO:0002684', 'GO:00…	['complement activation', 'humoral immune response', 'complement activation, classical pathway', 'humoral immune response mediated by circulating immunoglobulin', 'defense response', 'immunoglobulin mediated immune response', 'B cell mediated immunity', 'adaptive immune response', 'immune response', 'immune system process', 'response to stress', 'immune effector process', 'activation of immune re…
P01780	IGHV3-7	immunoglobulin(PC00123)	['GO:0006956', 'GO:0006959', 'GO:0006958', 'GO:0002455', 'GO:0006952', 'GO:0016064', 'GO:0019724', 'GO:0002250', 'GO:0006955', 'GO:0002376', 'GO:0006950', 'GO:0002252', 'GO:0002253', 'GO:0002449', 'GO:0002460', 'GO:0098542', 'GO:0045087', 'GO:0050776', 'GO:0050778', 'GO:0044419', 'GO:0002443', 'GO:0051707', 'GO:0043207', 'GO:0009607', 'GO:0009605', 'GO:0002682', 'GO:0050896', 'GO:0002684', 'GO:00…	['complement activation', 'humoral immune response', 'complement activation, classical pathway', 'humoral immune response mediated by circulating immunoglobulin', 'defense response', 'immunoglobulin mediated immune response', 'B cell mediated immunity', 'adaptive immune response', 'immune response', 'immune system process', 'response to stress', 'immune effector process', 'activation of immune re…
A0A0B4J1Y9	IGHV3-72	immunoglobulin(PC00123)	['GO:0006956', 'GO:0006959', 'GO:0006958', 'GO:0002455', 'GO:0006952', 'GO:0016064', 'GO:0019724', 'GO:0002250', 'GO:0006955', 'GO:0002376', 'GO:0006950', 'GO:0002252', 'GO:0002253', 'GO:0002449', 'GO:0002460', 'GO:0098542', 'GO:0045087', 'GO:0050776', 'GO:0050778', 'GO:0044419', 'GO:0002443', 'GO:0051707', 'GO:0043207', 'GO:0009607', 'GO:0009605', 'GO:0002682', 'GO:0050896', 'GO:0002684', 'GO:00…	['complement activation', 'humoral immune response', 'complement activation, classical pathway', 'humoral immune response mediated by circulating immunoglobulin', 'defense response', 'immunoglobulin mediated immune response', 'B cell mediated immunity', 'adaptive immune response', 'immune response', 'immune system process', 'response to stress', 'immune effector process', 'activation of immune re…
A0A0C4DH34	IGHV4-28	immunoglobulin(PC00123)	['GO:0006956', 'GO:0006959', 'GO:0006958', 'GO:0002455', 'GO:0006952', 'GO:0016064', 'GO:0019724', 'GO:0002250', 'GO:0006955', 'GO:0002376', 'GO:0006950', 'GO:0002252', 'GO:0002253', 'GO:0002449', 'GO:0002460', 'GO:0098542', 'GO:0045087', 'GO:0050776', 'GO:0050778', 'GO:0044419', 'GO:0002443', 'GO:0051707', 'GO:0043207', 'GO:0009607', 'GO:0009605', 'GO:0002682', 'GO:0050896', 'GO:0002684', 'GO:00…	['complement activation', 'humoral immune response', 'complement activation, classical pathway', 'humoral immune response mediated by circulating immunoglobulin', 'defense response', 'immunoglobulin mediated immune response', 'B cell mediated immunity', 'adaptive immune response', 'immune response', 'immune system process', 'response to stress', 'immune effector process', 'activation of immune re…
A0A0J9YXX1	IGHV5-10-1	immunoglobulin(PC00123)	['GO:0006956', 'GO:0006959', 'GO:0006958', 'GO:0002455', 'GO:0006952', 'GO:0016064', 'GO:0019724', 'GO:0002250', 'GO:0006955', 'GO:0002376', 'GO:0006950', 'GO:0002252', 'GO:0002253', 'GO:0002449', 'GO:0002460', 'GO:0098542', 'GO:0045087', 'GO:0050776', 'GO:0050778', 'GO:0044419', 'GO:0002443', 'GO:0051707', 'GO:0043207', 'GO:0009607', 'GO:0009605', 'GO:0002682', 'GO:0050896', 'GO:0002684', 'GO:00…	['complement activation', 'humoral immune response', 'complement activation, classical pathway', 'humoral immune response mediated by circulating immunoglobulin', 'defense response', 'immunoglobulin mediated immune response', 'B cell mediated immunity', 'adaptive immune response', 'immune response', 'immune system process', 'response to stress', 'immune effector process', 'activation of immune re…
A0A0B4J1U7	IGHV6-1	immunoglobulin(PC00123)	['GO:0006956', 'GO:0006959', 'GO:0006958', 'GO:0002455', 'GO:0006952', 'GO:0016064', 'GO:0019724', 'GO:0002250', 'GO:0006955', 'GO:0002376', 'GO:0006950', 'GO:0002252', 'GO:0002253', 'GO:0002449', 'GO:0002460', 'GO:0098542', 'GO:0045087', 'GO:0050776', 'GO:0050778', 'GO:0044419', 'GO:0002443', 'GO:0051707', 'GO:0043207', 'GO:0009607', 'GO:0009605', 'GO:0002682', 'GO:0050896', 'GO:0002684', 'GO:00…	['complement activation', 'humoral immune response', 'complement activation, classical pathway', 'humoral immune response mediated by circulating immunoglobulin', 'defense response', 'immunoglobulin mediated immune response', 'B cell mediated immunity', 'adaptive immune response', 'immune response', 'immune system process', 'response to stress', 'immune effector process', 'activation of immune re…
P01834	IGKC	immunoglobulin(PC00123)	[]	[]
P01599	IGKV1-17	immunoglobulin(PC00123)	['GO:0002250', 'GO:0006955', 'GO:0002376', 'GO:0050896']	['adaptive immune response', 'immune response', 'immune system process', 'response to stimulus']
P01602	IGKV1-5	immunoglobulin(PC00123)	['GO:0002250', 'GO:0006955', 'GO:0002376', 'GO:0050896']	['adaptive immune response', 'immune response', 'immune system process', 'response to stimulus']
P06310	IGKV2-30	immunoglobulin(PC00123)	['GO:0002250', 'GO:0006955', 'GO:0002376', 'GO:0050896']	['adaptive immune response', 'immune response', 'immune system process', 'response to stimulus']
P01619	IGKV3-20	immunoglobulin(PC00123)	['GO:0006959', 'GO:0006952', 'GO:0002250', 'GO:0006955', 'GO:0002376', 'GO:0006950', 'GO:0098542', 'GO:0044419', 'GO:0051707', 'GO:0043207', 'GO:0009607', 'GO:0009605', 'GO:0050896', 'GO:0009617', 'GO:0042742', 'GO:0032501', 'GO:0019731', 'GO:0019730', 'GO:0003014', 'GO:0003094', 'GO:0097205']	['humoral immune response', 'defense response', 'adaptive immune response', 'immune response', 'immune system process', 'response to stress', 'defense response to other organism', 'biological process involved in interspecies interaction between organisms', 'response to other organism', 'response to external biotic stimulus', 'response to biotic stimulus', 'response to external stimulus', 'respons…
P06312	IGKV4-1	immunoglobulin(PC00123)	['GO:0002250', 'GO:0006955', 'GO:0002376', 'GO:0050896']	['adaptive immune response', 'immune response', 'immune system process', 'response to stimulus']
P15814	IGLL1	immunoglobulin(PC00123)	['GO:0006956', 'GO:0006959', 'GO:0006958', 'GO:0002455', 'GO:0006952', 'GO:0016064', 'GO:0019724', 'GO:0002250', 'GO:0006955', 'GO:0002376', 'GO:0006950', 'GO:0002252', 'GO:0002253', 'GO:0002449', 'GO:0002460', 'GO:0098542', 'GO:0045087', 'GO:0050776', 'GO:0050778', 'GO:0044419', 'GO:0002443', 'GO:0051707', 'GO:0043207', 'GO:0009607', 'GO:0009605', 'GO:0002682', 'GO:0050896', 'GO:0002684', 'GO:00…	['complement activation', 'humoral immune response', 'complement activation, classical pathway', 'humoral immune response mediated by circulating immunoglobulin', 'defense response', 'immunoglobulin mediated immune response', 'B cell mediated immunity', 'adaptive immune response', 'immune response', 'immune system process', 'response to stress', 'immune effector process', 'activation of immune re…
B9A064	IGLL5	immunoglobulin(PC00123)	['GO:0006956', 'GO:0006959', 'GO:0006958', 'GO:0002455', 'GO:0006952', 'GO:0016064', 'GO:0019724', 'GO:0002250', 'GO:0006955', 'GO:0002376', 'GO:0006950', 'GO:0002252', 'GO:0002253', 'GO:0002449', 'GO:0002460', 'GO:0098542', 'GO:0045087', 'GO:0050776', 'GO:0050778', 'GO:0044419', 'GO:0002443', 'GO:0051707', 'GO:0043207', 'GO:0009607', 'GO:0009605', 'GO:0002682', 'GO:0050896', 'GO:0002684', 'GO:00…	['complement activation', 'humoral immune response', 'complement activation, classical pathway', 'humoral immune response mediated by circulating immunoglobulin', 'defense response', 'immunoglobulin mediated immune response', 'B cell mediated immunity', 'adaptive immune response', 'immune response', 'immune system process', 'response to stress', 'immune effector process', 'activation of immune re…
P01703	IGLV1-40	immunoglobulin(PC00123)	['GO:0002250', 'GO:0006955', 'GO:0002376', 'GO:0050896']	['adaptive immune response', 'immune response', 'immune system process', 'response to stimulus']
P01701	IGLV1-51	immunoglobulin(PC00123)	['GO:0002250', 'GO:0006955', 'GO:0002376', 'GO:0050896']	['adaptive immune response', 'immune response', 'immune system process', 'response to stimulus']
A0A075B6J9	IGLV2-18	immunoglobulin(PC00123)	['GO:0002250', 'GO:0006955', 'GO:0002376', 'GO:0050896']	['adaptive immune response', 'immune response', 'immune system process', 'response to stimulus']
P01705	IGLV2-23	immunoglobulin(PC00123)	['GO:0002250', 'GO:0006955', 'GO:0002376', 'GO:0050896']	['adaptive immune response', 'immune response', 'immune system process', 'response to stimulus']
A0A075B6K4	IGLV3-10	immunoglobulin(PC00123)	['GO:0002250', 'GO:0006955', 'GO:0002376', 'GO:0050896']	['adaptive immune response', 'immune response', 'immune system process', 'response to stimulus']
P80748	IGLV3-21	immunoglobulin(PC00123)	['GO:0002250', 'GO:0006955', 'GO:0002376', 'GO:0050896']	['adaptive immune response', 'immune response', 'immune system process', 'response to stimulus']
A0A075B6H9	IGLV4-69	immunoglobulin(PC00123)	['GO:0002250', 'GO:0006955', 'GO:0002376', 'GO:0050896']	['adaptive immune response', 'immune response', 'immune system process', 'response to stimulus']
A0A075B6I0	IGLV8-61	immunoglobulin(PC00123)	['GO:0002250', 'GO:0006955', 'GO:0002376', 'GO:0050896']	['adaptive immune response', 'immune response', 'immune system process', 'response to stimulus']
P19827	ITIH1	protease inhibitor(PC00191)	['GO:0051346', 'GO:0010466', 'GO:0006508', 'GO:0045861', 'GO:0030162', 'GO:0052547', 'GO:0043086', 'GO:0051336', 'GO:0044092', 'GO:0051248', 'GO:0065007', 'GO:0019538', 'GO:0050790', 'GO:0050789', 'GO:0051246', 'GO:1901564', 'GO:0065009', 'GO:0051172', 'GO:0048519', 'GO:0009892', 'GO:0030212', 'GO:0010605', 'GO:0030203', 'GO:0006022', 'GO:1903510', 'GO:0019222', 'GO:0080090']	['negative regulation of hydrolase activity', 'negative regulation of peptidase activity', 'proteolysis', 'negative regulation of proteolysis', 'regulation of proteolysis', 'regulation of peptidase activity', 'negative regulation of catalytic activity', 'regulation of hydrolase activity', 'negative regulation of molecular function', 'negative regulation of protein metabolic process', 'biological …
P19823	ITIH2	protease inhibitor(PC00191)	['GO:0051346', 'GO:0010466', 'GO:0006508', 'GO:0045861', 'GO:0030162', 'GO:0052547', 'GO:0043086', 'GO:0051336', 'GO:0044092', 'GO:0051248', 'GO:0065007', 'GO:0019538', 'GO:0050790', 'GO:0050789', 'GO:0051246', 'GO:1901564', 'GO:0065009', 'GO:0051172', 'GO:0048519', 'GO:0009892', 'GO:0030212', 'GO:0010605', 'GO:0030203', 'GO:0006022', 'GO:1903510', 'GO:0019222', 'GO:0080090']	['negative regulation of hydrolase activity', 'negative regulation of peptidase activity', 'proteolysis', 'negative regulation of proteolysis', 'regulation of proteolysis', 'regulation of peptidase activity', 'negative regulation of catalytic activity', 'regulation of hydrolase activity', 'negative regulation of molecular function', 'negative regulation of protein metabolic process', 'biological …
Q06033;Q06033-2	ITIH3		['GO:0051346', 'GO:0010466', 'GO:0006508', 'GO:0045861', 'GO:0030162', 'GO:0052547', 'GO:0043086', 'GO:0051336', 'GO:0044092', 'GO:0051248', 'GO:0065007', 'GO:0019538', 'GO:0050790', 'GO:0050789', 'GO:0051246', 'GO:1901564', 'GO:0065009', 'GO:0051172', 'GO:0048519', 'GO:0009892', 'GO:0030212', 'GO:0010605', 'GO:0030203', 'GO:0006022', 'GO:1903510', 'GO:0019222', 'GO:0080090']	['negative regulation of hydrolase activity', 'negative regulation of peptidase activity', 'proteolysis', 'negative regulation of proteolysis', 'regulation of proteolysis', 'regulation of peptidase activity', 'negative regulation of catalytic activity', 'regulation of hydrolase activity', 'negative regulation of molecular function', 'negative regulation of protein metabolic process', 'biological …
Q14624	ITIH4	protease inhibitor(PC00191)	['GO:0006952', 'GO:0006952', 'GO:0006950', 'GO:0006950', 'GO:0050896', 'GO:0050896', 'GO:0051346', 'GO:0051346', 'GO:0010466', 'GO:0010466', 'GO:0006508', 'GO:0006508', 'GO:0045861', 'GO:0045861', 'GO:0002526', 'GO:0002526', 'GO:0030162', 'GO:0030162', 'GO:0052547', 'GO:0052547', 'GO:0043086', 'GO:0043086', 'GO:0006954', 'GO:0006954', 'GO:0006953', 'GO:0006953', 'GO:0051336', 'GO:0051336', 'GO:00…	['defense response', 'defense response', 'response to stress', 'response to stress', 'response to stimulus', 'response to stimulus', 'negative regulation of hydrolase activity', 'negative regulation of hydrolase activity', 'negative regulation of peptidase activity', 'negative regulation of peptidase activity', 'proteolysis', 'proteolysis', 'negative regulation of proteolysis', 'negative regulati…
Q14624;Q14624-2	ITIH4	protease inhibitor(PC00191)	['GO:0006952', 'GO:0006952', 'GO:0006950', 'GO:0006950', 'GO:0050896', 'GO:0050896', 'GO:0051346', 'GO:0051346', 'GO:0010466', 'GO:0010466', 'GO:0006508', 'GO:0006508', 'GO:0045861', 'GO:0045861', 'GO:0002526', 'GO:0002526', 'GO:0030162', 'GO:0030162', 'GO:0052547', 'GO:0052547', 'GO:0043086', 'GO:0043086', 'GO:0006954', 'GO:0006954', 'GO:0006953', 'GO:0006953', 'GO:0051336', 'GO:0051336', 'GO:00…	['defense response', 'defense response', 'response to stress', 'response to stress', 'response to stimulus', 'response to stimulus', 'negative regulation of hydrolase activity', 'negative regulation of hydrolase activity', 'negative regulation of peptidase activity', 'negative regulation of peptidase activity', 'proteolysis', 'proteolysis', 'negative regulation of proteolysis', 'negative regulati…
P01591	JCHAIN	immunoglobulin(PC00123)	['GO:0006959', 'GO:0006952', 'GO:0002250', 'GO:0006955', 'GO:0002376', 'GO:0006950', 'GO:0098542', 'GO:0045087', 'GO:0044419', 'GO:0051707', 'GO:0043207', 'GO:0009607', 'GO:0009605', 'GO:0050896', 'GO:0009617', 'GO:0042742', 'GO:0048518', 'GO:0065007', 'GO:0032501', 'GO:0050789', 'GO:0019731', 'GO:0019730', 'GO:0060267', 'GO:0003014', 'GO:0060263', 'GO:0001895', 'GO:0003094', 'GO:0097205', 'GO:00…	['humoral immune response', 'defense response', 'adaptive immune response', 'immune response', 'immune system process', 'response to stress', 'defense response to other organism', 'innate immune response', 'biological process involved in interspecies interaction between organisms', 'response to other organism', 'response to external biotic stimulus', 'response to biotic stimulus', 'response to ex…
P03952	KLKB1	serine protease(PC00203)	['GO:0006952', 'GO:0006950', 'GO:0009605', 'GO:0050896', 'GO:0007596', 'GO:0050817', 'GO:0007599', 'GO:0006508', 'GO:0042730', 'GO:0030195', 'GO:1900047', 'GO:0050819', 'GO:0050878', 'GO:0030193', 'GO:1900046', 'GO:0050818', 'GO:0002526', 'GO:0048583', 'GO:0072376', 'GO:0030162', 'GO:0061045', 'GO:0042060', 'GO:0051239', 'GO:0009611', 'GO:0006954', 'GO:1903035', 'GO:0061041', 'GO:1903034', 'GO:00…	['defense response', 'response to stress', 'response to external stimulus', 'response to stimulus', 'blood coagulation', 'coagulation', 'hemostasis', 'proteolysis', 'fibrinolysis', 'negative regulation of blood coagulation', 'negative regulation of hemostasis', 'negative regulation of coagulation', 'regulation of body fluid levels', 'regulation of blood coagulation', 'regulation of hemostasis', '…
P01042;P01042-2	KNG1		['GO:0006952', 'GO:0006950', 'GO:0009605', 'GO:0050896', 'GO:0007596', 'GO:0050817', 'GO:0007599', 'GO:0051346', 'GO:0010466', 'GO:0006508', 'GO:0030195', 'GO:1900047', 'GO:0045861', 'GO:0050819', 'GO:0050878', 'GO:0030193', 'GO:1900046', 'GO:0050818', 'GO:0048583', 'GO:0030162', 'GO:0061045', 'GO:0042060', 'GO:0052547', 'GO:0043086', 'GO:0051239', 'GO:0009611', 'GO:0010951', 'GO:0006954', 'GO:19…	['defense response', 'response to stress', 'response to external stimulus', 'response to stimulus', 'blood coagulation', 'coagulation', 'hemostasis', 'negative regulation of hydrolase activity', 'negative regulation of peptidase activity', 'proteolysis', 'negative regulation of blood coagulation', 'negative regulation of hemostasis', 'negative regulation of proteolysis', 'negative regulation of c…
P01042-2	KNG1		['GO:0006952', 'GO:0006950', 'GO:0009605', 'GO:0050896', 'GO:0007596', 'GO:0050817', 'GO:0007599', 'GO:0051346', 'GO:0010466', 'GO:0006508', 'GO:0030195', 'GO:1900047', 'GO:0045861', 'GO:0050819', 'GO:0050878', 'GO:0030193', 'GO:1900046', 'GO:0050818', 'GO:0048583', 'GO:0030162', 'GO:0061045', 'GO:0042060', 'GO:0052547', 'GO:0043086', 'GO:0051239', 'GO:0009611', 'GO:0010951', 'GO:0006954', 'GO:19…	['defense response', 'response to stress', 'response to external stimulus', 'response to stimulus', 'blood coagulation', 'coagulation', 'hemostasis', 'negative regulation of hydrolase activity', 'negative regulation of peptidase activity', 'proteolysis', 'negative regulation of blood coagulation', 'negative regulation of hemostasis', 'negative regulation of proteolysis', 'negative regulation of c…
P18428	LBP	defense/immunity protein(PC00090)	['GO:0006952', 'GO:0006955', 'GO:0002376', 'GO:0006950', 'GO:0002252', 'GO:0002253', 'GO:0098542', 'GO:0045087', 'GO:0050776', 'GO:0050778', 'GO:0044419', 'GO:0051707', 'GO:0043207', 'GO:0009607', 'GO:0009605', 'GO:0002682', 'GO:0050896', 'GO:0002684', 'GO:0006910', 'GO:0006909', 'GO:0048584', 'GO:0006897', 'GO:0009617', 'GO:0008037', 'GO:0042742', 'GO:0002526', 'GO:0048583', 'GO:0051239', 'GO:00…	['defense response', 'immune response', 'immune system process', 'response to stress', 'immune effector process', 'activation of immune response', 'defense response to other organism', 'innate immune response', 'regulation of immune response', 'positive regulation of immune response', 'biological process involved in interspecies interaction between organisms', 'response to other organism', 'respo…
P08519	LPA	serine protease(PC00203)	['GO:0006508', 'GO:0032501', 'GO:0019538', 'GO:0006810', 'GO:0010876', 'GO:0006869', 'GO:0051234', 'GO:1901564', 'GO:0051179', 'GO:0006629', 'GO:0008015', 'GO:0003013', 'GO:0071702']	['proteolysis', 'multicellular organismal process', 'protein metabolic process', 'transport', 'lipid localization', 'lipid transport', 'establishment of localization', 'organonitrogen compound metabolic process', 'localization', 'lipid metabolic process', 'blood circulation', 'circulatory system process', 'organic substance transport']
P02750	LRG1	scaffold/adaptor protein(PC00226)	['GO:0006950', 'GO:0044419', 'GO:0051707', 'GO:0043207', 'GO:0009607', 'GO:0009605', 'GO:0050896', 'GO:0048584', 'GO:0009617', 'GO:0048583', 'GO:0042060', 'GO:0051239', 'GO:0009611', 'GO:0051240', 'GO:0048518', 'GO:0065007', 'GO:0032501', 'GO:0050789', 'GO:0007166', 'GO:0048514', 'GO:0048522', 'GO:0001568', 'GO:0001944', 'GO:0045765', 'GO:1901342', 'GO:0001525', 'GO:0010631', 'GO:0090132', 'GO:00…	['response to stress', 'biological process involved in interspecies interaction between organisms', 'response to other organism', 'response to external biotic stimulus', 'response to biotic stimulus', 'response to external stimulus', 'response to stimulus', 'positive regulation of response to stimulus', 'response to bacterium', 'regulation of response to stimulus', 'wound healing', 'regulation of…
P51884	LUM	0	['GO:0051239', 'GO:0051240', 'GO:0048518', 'GO:0065007', 'GO:0032501', 'GO:0050789', 'GO:0001817', 'GO:0001816', 'GO:0048522', 'GO:0010628', 'GO:0071634', 'GO:0071604', 'GO:0001819', 'GO:0019222', 'GO:0071636', 'GO:0080090']	['regulation of multicellular organismal process', 'positive regulation of multicellular organismal process', 'positive regulation of biological process', 'biological regulation', 'multicellular organismal process', 'regulation of biological process', 'regulation of cytokine production', 'cytokine production', 'positive regulation of cellular process', 'positive regulation of gene expression', 'r…
P02763	ORM1	0	['GO:0006952', 'GO:0002376', 'GO:0006950', 'GO:0002682', 'GO:0050896', 'GO:0002526', 'GO:0051239', 'GO:0006954', 'GO:0051240', 'GO:0006953', 'GO:0048518', 'GO:0051241', 'GO:0065007', 'GO:0032501', 'GO:0050789', 'GO:0001817', 'GO:0001816', 'GO:0048519', 'GO:0009892', 'GO:0010628', 'GO:0001818', 'GO:0010605', 'GO:0001819', 'GO:0032760', 'GO:1903557', 'GO:0032640', 'GO:0032680', 'GO:1903555', 'GO:00…	['defense response', 'immune system process', 'response to stress', 'regulation of immune system process', 'response to stimulus', 'acute inflammatory response', 'regulation of multicellular organismal process', 'inflammatory response', 'positive regulation of multicellular organismal process', 'acute-phase response', 'positive regulation of biological process', 'negative regulation of multicellu…
P19652	ORM2	0	['GO:0006952', 'GO:0002376', 'GO:0006950', 'GO:0002682', 'GO:0050896', 'GO:0002526', 'GO:0051239', 'GO:0006954', 'GO:0051240', 'GO:0006953', 'GO:0048518', 'GO:0065007', 'GO:0032501', 'GO:0050789', 'GO:0001817', 'GO:0001816', 'GO:0010628', 'GO:0001819', 'GO:0032760', 'GO:1903557', 'GO:0032640', 'GO:0032680', 'GO:1903555', 'GO:0071706', 'GO:0019222']	['defense response', 'immune system process', 'response to stress', 'regulation of immune system process', 'response to stimulus', 'acute inflammatory response', 'regulation of multicellular organismal process', 'inflammatory response', 'positive regulation of multicellular organismal process', 'acute-phase response', 'positive regulation of biological process', 'biological regulation', 'multicel…
Q96PD5	PGLYRP2	defense/immunity protein(PC00090)	['GO:0006952', 'GO:0006955', 'GO:0002376', 'GO:0006950', 'GO:0002252', 'GO:0098542', 'GO:0045087', 'GO:0050776', 'GO:0044419', 'GO:0051707', 'GO:0043207', 'GO:0009607', 'GO:0009605', 'GO:0002682', 'GO:0050896', 'GO:0009617', 'GO:0042742', 'GO:0048583', 'GO:0051239', 'GO:0006954', 'GO:0051241', 'GO:0050865', 'GO:0001775', 'GO:0032101', 'GO:0065007', 'GO:0032501', 'GO:0002694', 'GO:0050789', 'GO:00…	['defense response', 'immune response', 'immune system process', 'response to stress', 'immune effector process', 'defense response to other organism', 'innate immune response', 'regulation of immune response', 'biological process involved in interspecies interaction between organisms', 'response to other organism', 'response to external biotic stimulus', 'response to biotic stimulus', 'response …
P00747	PLG	serine protease(PC00203)	['GO:0006950', 'GO:0044419', 'GO:0009605', 'GO:0050896', 'GO:0048584', 'GO:0007596', 'GO:0050817', 'GO:0007599', 'GO:0006508', 'GO:0042730', 'GO:0030195', 'GO:1900047', 'GO:0050819', 'GO:0050878', 'GO:0030193', 'GO:1900046', 'GO:0050818', 'GO:0048583', 'GO:0061045', 'GO:0042060', 'GO:0051239', 'GO:0009611', 'GO:1903035', 'GO:0051240', 'GO:0061041', 'GO:1903034', 'GO:0048518', 'GO:0051917', 'GO:00…	['response to stress', 'biological process involved in interspecies interaction between organisms', 'response to external stimulus', 'response to stimulus', 'positive regulation of response to stimulus', 'blood coagulation', 'coagulation', 'hemostasis', 'proteolysis', 'fibrinolysis', 'negative regulation of blood coagulation', 'negative regulation of hemostasis', 'negative regulation of coagulati…
P27169	PON1	0	['GO:0044419', 'GO:0051707', 'GO:0043207', 'GO:0009607', 'GO:0009605', 'GO:0050896', 'GO:0009617', 'GO:0048518', 'GO:0065007', 'GO:0033344', 'GO:0006810', 'GO:0010876', 'GO:0006869', 'GO:0051234', 'GO:0030301', 'GO:0050789', 'GO:0015918', 'GO:1901564', 'GO:0051179', 'GO:1905952', 'GO:0032371', 'GO:0032374', 'GO:0015850', 'GO:0065009', 'GO:0051050', 'GO:0032368', 'GO:0008203', 'GO:1902652', 'GO:00…	['biological process involved in interspecies interaction between organisms', 'response to other organism', 'response to external biotic stimulus', 'response to biotic stimulus', 'response to external stimulus', 'response to stimulus', 'response to bacterium', 'positive regulation of biological process', 'biological regulation', 'cholesterol efflux', 'transport', 'lipid localization', 'lipid tran…
P07225	PROS1	0	['GO:0006950', 'GO:0009605', 'GO:0050896', 'GO:0007596', 'GO:0050817', 'GO:0007599', 'GO:0042730', 'GO:0030195', 'GO:1900047', 'GO:0050819', 'GO:0050878', 'GO:0030193', 'GO:1900046', 'GO:0050818', 'GO:0048583', 'GO:0061045', 'GO:0042060', 'GO:0051239', 'GO:0009611', 'GO:1903035', 'GO:0061041', 'GO:1903034', 'GO:0051241', 'GO:0032102', 'GO:0032101', 'GO:0065007', 'GO:0032501', 'GO:0050789', 'GO:00…	['response to stress', 'response to external stimulus', 'response to stimulus', 'blood coagulation', 'coagulation', 'hemostasis', 'fibrinolysis', 'negative regulation of blood coagulation', 'negative regulation of hemostasis', 'negative regulation of coagulation', 'regulation of body fluid levels', 'regulation of blood coagulation', 'regulation of hemostasis', 'regulation of coagulation', 'regula…
P20742	PZP	protease inhibitor(PC00191)	['GO:0051346', 'GO:0010466', 'GO:0006508', 'GO:0045861', 'GO:0030162', 'GO:0052547', 'GO:0043086', 'GO:0051336', 'GO:0044092', 'GO:0051248', 'GO:0065007', 'GO:0032501', 'GO:0019538', 'GO:0050790', 'GO:0050789', 'GO:0051246', 'GO:1901564', 'GO:0065009', 'GO:0051172', 'GO:0048519', 'GO:0009892', 'GO:0010605', 'GO:0019222', 'GO:0080090']	['negative regulation of hydrolase activity', 'negative regulation of peptidase activity', 'proteolysis', 'negative regulation of proteolysis', 'regulation of proteolysis', 'regulation of peptidase activity', 'negative regulation of catalytic activity', 'regulation of hydrolase activity', 'negative regulation of molecular function', 'negative regulation of protein metabolic process', 'biological …
P02753	RBP4	transfer/carrier protein(PC00219)	['GO:0002376', 'GO:0002252', 'GO:0002682', 'GO:0050896', 'GO:0002684', 'GO:0051239', 'GO:0048518', 'GO:0051241', 'GO:0065007', 'GO:0032501', 'GO:0006810', 'GO:0010876', 'GO:0006869', 'GO:0051234', 'GO:0050789', 'GO:0051179', 'GO:0002697', 'GO:0015850', 'GO:0051050', 'GO:0065008', 'GO:0048519', 'GO:0048522', 'GO:0010628', 'GO:0090277', 'GO:0002793', 'GO:0006066', 'GO:0009914', 'GO:0046887', 'GO:00…	['immune system process', 'immune effector process', 'regulation of immune system process', 'response to stimulus', 'positive regulation of immune system process', 'regulation of multicellular organismal process', 'positive regulation of biological process', 'negative regulation of multicellular organismal process', 'biological regulation', 'multicellular organismal process', 'transport', 'lipid …
P49908	SELENOP	0	['GO:0006950', 'GO:0050896', 'GO:0065007', 'GO:0032501', 'GO:0050789', 'GO:0006979']	['response to stress', 'response to stimulus', 'biological regulation', 'multicellular organismal process', 'regulation of biological process', 'response to oxidative stress']
P01009	SERPINA1	protease inhibitor(PC00191)	['GO:0006952', 'GO:0006950', 'GO:0050896', 'GO:0007596', 'GO:0050817', 'GO:0007599', 'GO:0051346', 'GO:0010466', 'GO:0006508', 'GO:0045861', 'GO:0050878', 'GO:0002526', 'GO:0030162', 'GO:0042060', 'GO:0052547', 'GO:0043086', 'GO:0009611', 'GO:0010951', 'GO:0006954', 'GO:0006953', 'GO:0051336', 'GO:0044092', 'GO:0051248', 'GO:0052548', 'GO:0065007', 'GO:0032501', 'GO:0019538', 'GO:0050790', 'GO:00…	['defense response', 'response to stress', 'response to stimulus', 'blood coagulation', 'coagulation', 'hemostasis', 'negative regulation of hydrolase activity', 'negative regulation of peptidase activity', 'proteolysis', 'negative regulation of proteolysis', 'regulation of body fluid levels', 'acute inflammatory response', 'regulation of proteolysis', 'wound healing', 'regulation of peptidase ac…
P01011	SERPINA3	protease inhibitor(PC00191)	['GO:0006952', 'GO:0006950', 'GO:0050896', 'GO:0051346', 'GO:0010466', 'GO:0006508', 'GO:0045861', 'GO:0002526', 'GO:0030162', 'GO:0052547', 'GO:0043086', 'GO:0010951', 'GO:0006954', 'GO:0006953', 'GO:0051336', 'GO:0044092', 'GO:0051248', 'GO:0052548', 'GO:0065007', 'GO:0032501', 'GO:0019538', 'GO:0050790', 'GO:0050789', 'GO:0051246', 'GO:1901564', 'GO:0065009', 'GO:0019216', 'GO:0051172', 'GO:00…	['defense response', 'response to stress', 'response to stimulus', 'negative regulation of hydrolase activity', 'negative regulation of peptidase activity', 'proteolysis', 'negative regulation of proteolysis', 'acute inflammatory response', 'regulation of proteolysis', 'regulation of peptidase activity', 'negative regulation of catalytic activity', 'negative regulation of endopeptidase activity',…
P29622	SERPINA4	protease inhibitor(PC00191)	['GO:0051346', 'GO:0010466', 'GO:0006508', 'GO:0045861', 'GO:0030162', 'GO:0052547', 'GO:0043086', 'GO:0010951', 'GO:0051336', 'GO:0044092', 'GO:0051248', 'GO:0052548', 'GO:0065007', 'GO:0019538', 'GO:0050790', 'GO:0050789', 'GO:0051246', 'GO:1901564', 'GO:0065009', 'GO:0051172', 'GO:0048519', 'GO:0009892', 'GO:0010605', 'GO:0019222', 'GO:0080090']	['negative regulation of hydrolase activity', 'negative regulation of peptidase activity', 'proteolysis', 'negative regulation of proteolysis', 'regulation of proteolysis', 'regulation of peptidase activity', 'negative regulation of catalytic activity', 'negative regulation of endopeptidase activity', 'regulation of hydrolase activity', 'negative regulation of molecular function', 'negative regul…
P05154	SERPINA5	protease inhibitor(PC00191)	['GO:0051346', 'GO:0010466', 'GO:0006508', 'GO:0045861', 'GO:0030162', 'GO:0052547', 'GO:0043086', 'GO:0010951', 'GO:0051336', 'GO:0044092', 'GO:0051248', 'GO:0052548', 'GO:0061024', 'GO:0065007', 'GO:0032501', 'GO:0019538', 'GO:0006810', 'GO:0050790', 'GO:0010876', 'GO:0006869', 'GO:0051234', 'GO:0050789', 'GO:0051246', 'GO:1901564', 'GO:0051179', 'GO:0065009', 'GO:0051172', 'GO:0048519', 'GO:00…	['negative regulation of hydrolase activity', 'negative regulation of peptidase activity', 'proteolysis', 'negative regulation of proteolysis', 'regulation of proteolysis', 'regulation of peptidase activity', 'negative regulation of catalytic activity', 'negative regulation of endopeptidase activity', 'regulation of hydrolase activity', 'negative regulation of molecular function', 'negative regul…
P08185	SERPINA6	protease inhibitor(PC00191)	['GO:0051346', 'GO:0010466', 'GO:0006508', 'GO:0045861', 'GO:0030162', 'GO:0052547', 'GO:0043086', 'GO:0010951', 'GO:0051336', 'GO:0044092', 'GO:0051248', 'GO:0052548', 'GO:0065007', 'GO:0019538', 'GO:0050790', 'GO:0050789', 'GO:0051246', 'GO:1901564', 'GO:0065009', 'GO:0051172', 'GO:0048519', 'GO:0008202', 'GO:0009892', 'GO:0010605', 'GO:0006629', 'GO:0019222', 'GO:0080090']	['negative regulation of hydrolase activity', 'negative regulation of peptidase activity', 'proteolysis', 'negative regulation of proteolysis', 'regulation of proteolysis', 'regulation of peptidase activity', 'negative regulation of catalytic activity', 'negative regulation of endopeptidase activity', 'regulation of hydrolase activity', 'negative regulation of molecular function', 'negative regul…
P05543	SERPINA7	protease inhibitor(PC00191)	['GO:0051346', 'GO:0010466', 'GO:0006508', 'GO:0045861', 'GO:0030162', 'GO:0052547', 'GO:0043086', 'GO:0010951', 'GO:0051336', 'GO:0044092', 'GO:0051248', 'GO:0052548', 'GO:0065007', 'GO:0019538', 'GO:0006810', 'GO:0050790', 'GO:0051234', 'GO:0050789', 'GO:0051246', 'GO:1901564', 'GO:0051179', 'GO:0065009', 'GO:0065008', 'GO:0051172', 'GO:0048519', 'GO:0009892', 'GO:0009914', 'GO:0010605', 'GO:00…	['negative regulation of hydrolase activity', 'negative regulation of peptidase activity', 'proteolysis', 'negative regulation of proteolysis', 'regulation of proteolysis', 'regulation of peptidase activity', 'negative regulation of catalytic activity', 'negative regulation of endopeptidase activity', 'regulation of hydrolase activity', 'negative regulation of molecular function', 'negative regul…
P01008	SERPINC1	protease inhibitor(PC00191)	['GO:0006950', 'GO:0009605', 'GO:0050896', 'GO:0007596', 'GO:0050817', 'GO:0007599', 'GO:0051346', 'GO:0010466', 'GO:0006508', 'GO:0045861', 'GO:0050878', 'GO:0030193', 'GO:1900046', 'GO:0050818', 'GO:0048583', 'GO:0072376', 'GO:0030162', 'GO:0042060', 'GO:0052547', 'GO:0043086', 'GO:0072378', 'GO:0051239', 'GO:0009611', 'GO:0010951', 'GO:0061041', 'GO:0051336', 'GO:1903034', 'GO:0051604', 'GO:00…	['response to stress', 'response to external stimulus', 'response to stimulus', 'blood coagulation', 'coagulation', 'hemostasis', 'negative regulation of hydrolase activity', 'negative regulation of peptidase activity', 'proteolysis', 'negative regulation of proteolysis', 'regulation of body fluid levels', 'regulation of blood coagulation', 'regulation of hemostasis', 'regulation of coagulation',…
P05546	SERPIND1	protease inhibitor(PC00191)	['GO:0006950', 'GO:0009605', 'GO:0050896', 'GO:0007596', 'GO:0050817', 'GO:0007599', 'GO:0051346', 'GO:0010466', 'GO:0006508', 'GO:0045861', 'GO:0050878', 'GO:0030162', 'GO:0042060', 'GO:0052547', 'GO:0043086', 'GO:0009611', 'GO:0010951', 'GO:0051336', 'GO:0044092', 'GO:0051248', 'GO:0052548', 'GO:0065007', 'GO:0032501', 'GO:0019538', 'GO:0050790', 'GO:0050789', 'GO:0051246', 'GO:1901564', 'GO:00…	['response to stress', 'response to external stimulus', 'response to stimulus', 'blood coagulation', 'coagulation', 'hemostasis', 'negative regulation of hydrolase activity', 'negative regulation of peptidase activity', 'proteolysis', 'negative regulation of proteolysis', 'regulation of body fluid levels', 'regulation of proteolysis', 'wound healing', 'regulation of peptidase activity', 'negative…
P36955	SERPINF1	protease inhibitor(PC00191)	['GO:0006952', 'GO:0006950', 'GO:0009605', 'GO:0050896', 'GO:0051346', 'GO:0010466', 'GO:0006508', 'GO:0045861', 'GO:0048583', 'GO:0030162', 'GO:0052547', 'GO:0043086', 'GO:0051239', 'GO:0010951', 'GO:0006954', 'GO:0051240', 'GO:0051336', 'GO:0048518', 'GO:0051241', 'GO:0044092', 'GO:0051248', 'GO:0052548', 'GO:0032102', 'GO:0032101', 'GO:0065007', 'GO:0032501', 'GO:0019538', 'GO:0050790', 'GO:00…	['defense response', 'response to stress', 'response to external stimulus', 'response to stimulus', 'negative regulation of hydrolase activity', 'negative regulation of peptidase activity', 'proteolysis', 'negative regulation of proteolysis', 'regulation of response to stimulus', 'regulation of proteolysis', 'regulation of peptidase activity', 'negative regulation of catalytic activity', 'regulat…
P08697	SERPINF2	protease inhibitor(PC00191)	['GO:0006952', 'GO:0006950', 'GO:0009605', 'GO:0050896', 'GO:0048584', 'GO:0007596', 'GO:0050817', 'GO:0007599', 'GO:0051346', 'GO:0010466', 'GO:0006508', 'GO:0042730', 'GO:0030195', 'GO:1900047', 'GO:0045861', 'GO:0050819', 'GO:0050878', 'GO:0030193', 'GO:1900046', 'GO:0050818', 'GO:0002526', 'GO:0048583', 'GO:0030162', 'GO:0061045', 'GO:0042060', 'GO:0052547', 'GO:0043086', 'GO:0051239', 'GO:00…	['defense response', 'response to stress', 'response to external stimulus', 'response to stimulus', 'positive regulation of response to stimulus', 'blood coagulation', 'coagulation', 'hemostasis', 'negative regulation of hydrolase activity', 'negative regulation of peptidase activity', 'proteolysis', 'fibrinolysis', 'negative regulation of blood coagulation', 'negative regulation of hemostasis', …
P05155,P05155-3	SERPING1		['GO:0006956', 'GO:0006959', 'GO:0006958', 'GO:0002455', 'GO:0006952', 'GO:0016064', 'GO:0019724', 'GO:0002250', 'GO:0006955', 'GO:0002376', 'GO:0006950', 'GO:0002252', 'GO:0002253', 'GO:0002449', 'GO:0002460', 'GO:0098542', 'GO:0045087', 'GO:0050776', 'GO:0050778', 'GO:0044419', 'GO:0002443', 'GO:0051707', 'GO:0043207', 'GO:0009607', 'GO:0009605', 'GO:0002682', 'GO:0050896', 'GO:0002684', 'GO:00…	['complement activation', 'humoral immune response', 'complement activation, classical pathway', 'humoral immune response mediated by circulating immunoglobulin', 'defense response', 'immunoglobulin mediated immune response', 'B cell mediated immunity', 'adaptive immune response', 'immune response', 'immune system process', 'response to stress', 'immune effector process', 'activation of immune re…
P04278	SHBG	0	[]	[]
P02787	TF	transfer/carrier protein(PC00219)	['GO:0006959', 'GO:0006952', 'GO:0006955', 'GO:0002376', 'GO:0006950', 'GO:0098542', 'GO:0044419', 'GO:0051707', 'GO:0043207', 'GO:0009607', 'GO:0009605', 'GO:0050896', 'GO:0006897', 'GO:0009617', 'GO:0042742', 'GO:0051239', 'GO:0051240', 'GO:0016192', 'GO:0048518', 'GO:0065007', 'GO:0032501', 'GO:0006810', 'GO:0045807', 'GO:0051234', 'GO:0050789', 'GO:0030100', 'GO:0019731', 'GO:0019730', 'GO:00…	['humoral immune response', 'defense response', 'immune response', 'immune system process', 'response to stress', 'defense response to other organism', 'biological process involved in interspecies interaction between organisms', 'response to other organism', 'response to external biotic stimulus', 'response to biotic stimulus', 'response to external stimulus', 'response to stimulus', 'endocytosis…
P02766	TTR	hydrolase(PC00121)	['GO:0050896', 'GO:0065007', 'GO:0006810', 'GO:0051234', 'GO:0050789', 'GO:1901564', 'GO:0051179', 'GO:0065008', 'GO:0006066', 'GO:0009914', 'GO:0006629', 'GO:1901615', 'GO:0070327', 'GO:0010817', 'GO:0044255']	['response to stimulus', 'biological regulation', 'transport', 'establishment of localization', 'regulation of biological process', 'organonitrogen compound metabolic process', 'localization', 'regulation of biological quality', 'alcohol metabolic process', 'hormone transport', 'lipid metabolic process', 'organic hydroxy compound metabolic process', 'thyroid hormone transport', 'regulation of hor…
P04004	VTN	0	['GO:0006955', 'GO:0002376', 'GO:0006950', 'GO:0009605', 'GO:0050896', 'GO:0048584', 'GO:0007596', 'GO:0050817', 'GO:0007599', 'GO:0051346', 'GO:0010466', 'GO:0006897', 'GO:0006508', 'GO:0042730', 'GO:0030195', 'GO:1900047', 'GO:0045861', 'GO:0050819', 'GO:0050878', 'GO:0030193', 'GO:1900046', 'GO:0050818', 'GO:0048583', 'GO:0030162', 'GO:0061045', 'GO:0042060', 'GO:0052547', 'GO:0043086', 'GO:00…	['immune response', 'immune system process', 'response to stress', 'response to external stimulus', 'response to stimulus', 'positive regulation of response to stimulus', 'blood coagulation', 'coagulation', 'hemostasis', 'negative regulation of hydrolase activity', 'negative regulation of peptidase activity', 'endocytosis', 'proteolysis', 'fibrinolysis', 'negative regulation of blood coagulation'…

## Sheet: Legend
Supplementary Data 2: functional annotation of detected proteins.
Uniprot ID	Uniprot identifier(s).
Gene Name	HGNC Gene Symbol.
PANTHER Protein Class	Protein class as defined by PANTHER.
GO ID	Gene ontology (Biological Process) identified.
GO Name	Gene ontology (Biological Process) name.
