# Supplementary material for: Extensive modulation of the circulating blood proteome by hormonal contraceptive use across two population studies
Source: Commun Med (Lond). 2025 Apr 22;5:131. doi: 10.1038/s43856-025-00856-0 (PMC12015301; doi:10.1038/s43856-025-00856-0)
Supplement: Supplementary file 6 — Supplementary Data 3 [file 43856_2025_856_MOESM6_ESM.xlsx]

## Sheet: Supplementary Data 3
UniProt	Gene	Protein	coef	p.adj	ES
P01019	AGT	Angiotensinogen	1.35101	2.77206e-95	1.38192
P00450	CP	Ceruloplasmin	0.551826	1.14439e-72	1.29659
Q96PD5	PGLYRP2	N-acetylmuramoyl-L-alanine amidase	-0.624265	5.39402e-61	-1.19001
P08185	SERPINA6	Corticosteroid-binding globulin	0.821984	5.42992e-60	1.16333
P04278	SHBG	Sex hormone-binding globulin	1.68698	2.93158e-59	1.15604
Q9UGM5	FETUB	Fetuin-B	1.21617	6.3759e-51	1.1196
P00747	PLG	Plasminogen	0.286369	1.138e-48	1.10505
P02774;P02774-3	GC	Vitamin D-binding protein	0.289568	5.83966e-46	1.05856
P01009	SERPINA1	Alpha-1-antitrypsin	0.343608	2.82932e-44	1.03626
P01042;P01042-2	KNG1	Kininogen-1	0.252889	1.31061e-42	1.05276
P01008	SERPINC1	Antithrombin-III	-0.219952	8.79833e-38	-0.967197
P51884	LUM	Lumican	-0.427596	1.39737e-36	-0.979385
P05543	SERPINA7	Thyroxine-binding globulin	0.509459	2.12542e-36	0.959538
P01042-2	KNG1	Isoform LMW of Kininogen-1	0.421108	5.36175e-35	0.961057
P05546	SERPIND1	Heparin cofactor 2	0.375262	6.38357e-35	0.953597
P04196	HRG	Histidine-rich glycoprotein	-0.434561	2.80231e-34	-0.907445
O14791;O14791-2;O14791-3	APOL1	Apolipoprotein L1	0.456731	7.87005e-29	0.875099
P13671	C6	Complement component C6	-0.307771	1.47065e-27	-0.86834
P04004	VTN	Vitronectin	0.215969	2.48828e-25	0.777298
P07225	PROS1	Vitamin K-dependent protein S	-0.269946	3.93965e-25	-0.823183
P20851;P20851-2	C4BPB	C4b-binding protein beta chain	-0.405094	4.80053e-25	-0.824616
P02763	ORM1	Alpha-1-acid glycoprotein 1	-0.374126	4.93685e-25	-0.783448
P05155;P05155-3	SERPING1	Plasma protease C1 inhibitor	-0.863941	3.67164e-24	-0.82535
P02753	RBP4	Retinol-binding protein 4	0.270019	6.75888e-24	0.815295
P20742	PZP	Pregnancy zone protein	0.70742	4.53689e-21	0.760099
P04003	C4BPA	C4b-binding protein alpha chain	-0.226632	3.48987e-20	-0.731428
P19652	ORM2	Alpha-1-acid glycoprotein 2	-0.333124	1.67442e-19	-0.731422
P80108	GPLD1	Phosphatidylinositol-glycan-specific phospholipase D	0.340689	2.20658e-19	0.739555
P05452	CLEC3B	Tetranectin	-0.243877	6.23482e-19	-0.720059
Q06033;Q06033-2	ITIH3	Inter-alpha-trypsin inhibitor heavy chain H3	-0.422957	1.00378e-18	-0.723819
P02768	ALB	Serum albumin	-0.134346	1.82101e-16	-0.685984
P02656	APOC3	Apolipoprotein C-III	0.2811	3.86108e-16	0.684958
P07357	C8A	Complement component C8 alpha chain	-0.207939	1.03517e-14	-0.657364
Q16610;Q16610-4	ECM1	Extracellular matrix protein 1	-0.327018	1.50322e-14	-0.651451
P02748	C9	Complement component C9	-0.230902	2.58036e-14	-0.638401
P06727	APOA4	Apolipoprotein A-IV	-0.28355	1.45118e-13	-0.619245
P01024	C3	Complement C3	0.120376	3.53526e-13	0.572245
P00748	F12	Coagulation factor XII	0.286545	2.27677e-12	0.593794
P02652	APOA2	Apolipoprotein A-II	0.1386	7.22743e-12	0.593989
P02747	C1QC	Complement C1q subcomponent subunit C	-0.203919	1.39798e-11	-0.584365
P27169	PON1	Serum paraoxonase/arylesterase 1	0.272044	1.54767e-11	0.589945
P02746	C1QB	Complement C1q subcomponent subunit B	-0.191353	9.24974e-10	-0.543108
P04217;P04217-2	A1BG	Alpha-1B-glycoprotein	0.151519	3.92104e-09	0.533853
P00739	HPR	Haptoglobin-related protein	0.285084	5.76867e-07	0.469631
P02787	TF	Serotransferrin	0.110487	1.77733e-06	0.444149
O43866	CD5L	CD5 antigen-like	-0.261345	0.000369714	-0.376598
A0A075B6I0	IGLV8-61	Immunoglobulin lambda variable 8-61	-0.271954	0.00518511	-0.328838
P01023	A2M	Alpha-2-macroglobulin	-0.104029	0.0171185	-0.287115
P00738	HP	Haptoglobin	-0.170105	0.0455338	-0.280334
P01871	IGHM	Immunoglobulin heavy constant mu	-0.196464	0.0470426	-0.289458

## Sheet: Legend
Supplementary Data 3: Proteins significantly associated with hormonal contraceptive use in women with age < 40 years. Columns coef, padj and ES contain the abundance difference (in log2 scale), the p-value adjusted for multiple hypothesis testing and the effect size, respectively. Proteins are ordered by p-value.
