# Supplementary material for: Extensive modulation of the circulating blood proteome by hormonal contraceptive use across two population studies
Source: Commun Med (Lond). 2025 Apr 22;5:131. doi: 10.1038/s43856-025-00856-0 (PMC12015301; doi:10.1038/s43856-025-00856-0)
Supplement: Supplementary file 7 — Supplementary Data 4 [file 43856_2025_856_MOESM7_ESM.xlsx]

## Sheet: Supplementary Data 4
uniprot_ids	gene_symbols	protein_names	coef_age_10	coef_bmi_cat1	coef_bmi_cat3	coef_bmi_cat4	coef_HCUYes	p.value_age_10	p.value_bmi_cat1	p.value_bmi_cat3	p.value_bmi_cat4	p.value_HCUYes	p.adj_age_10	p.adj_bmi_cat1	p.adj_bmi_cat3	p.adj_bmi_cat4	p.adj_HCUYes	effect_size_age_10	effect_size_bmi_cat1	effect_size_bmi_cat3	effect_size_bmi_cat4	effect_size_HCUYes	significant_age_10	significant_bmi_cat1	significant_bmi_cat3	significant_bmi_cat4	significant_HCUYes
P08185	SERPINA6	transcortin	0.00887586	0.03946	0.0565455	-0.0424969	0.820176	0.916731	0.660587	0.469734	0.691306	1.70766e-36	1	1	1	1	2.03211e-34	0.0158006	0.070246	0.100661	-0.0756523	1.46006	FALSE	FALSE	FALSE	FALSE	TRUE
P01019	AGT	angiotensinogen	-0.000210271	-0.100689	0.177558	0.0455581	1.15659	0.998664	0.449124	0.125755	0.773578	4.00833e-34	1	1	1	1	4.76992e-32	-0.000257809	-0.123452	0.217699	0.0558578	1.41807	FALSE	FALSE	FALSE	FALSE	TRUE
Q9UGM5	FETUB	fetuin B	0.0934938	-0.091123	0.185088	0.0309866	0.814631	0.329138	0.368753	0.0365981	0.797304	1.65537e-30	1	1	1	1	1.9699e-28	0.156034	-0.152077	0.308896	0.0517141	1.35955	FALSE	FALSE	FALSE	FALSE	TRUE
P00450	CP	ceruloplasmin	0.0941681	0.00635681	0.216553	0.228506	0.660978	0.243604	0.940628	0.00385141	0.0253502	7.01652e-29	1	1	0.458317	1	8.34966e-27	0.1881	0.0126977	0.432563	0.456439	1.3203	FALSE	FALSE	FALSE	FALSE	TRUE
P20742	PZP	pregnancy zone protein	0.450169	0.195844	0.494922	0.650673	2.18378	0.110223	0.510516	0.0568225	0.067255	1.08599e-26	1	1	1	1	1.29233e-24	0.266743	0.116045	0.293261	0.385549	1.29397	FALSE	FALSE	FALSE	FALSE	TRUE
Q96PD5	PGLYRP2	peptidoglycan recognition protein 2	0.0254956	0.0579564	-0.19838	-0.0821068	-0.558552	0.746704	0.48802	0.00676805	0.409531	3.36714e-23	1	1	0.805398	1	4.0069e-21	0.0547589	0.124478	-0.426076	-0.176347	-1.19965	FALSE	FALSE	FALSE	FALSE	TRUE
P05543	SERPINA7	serpin family A member 7	0.0176366	0.00976993	0.109177	0.181948	0.430799	0.775728	0.881454	0.0564107	0.0204196	1.28761e-22	1	1	1	1	1.53226e-20	0.0490924	0.0271952	0.303901	0.506461	1.19915	FALSE	FALSE	FALSE	FALSE	TRUE
P00747	PLG	plasminogen	0.00613951	0.00384787	-0.00186386	-0.00496909	0.333367	0.901787	0.941743	0.967548	0.936841	2.41806e-21	1	1	1	1	2.8775e-19	0.0218525	0.0136958	-0.0066341	-0.0176866	1.18656	FALSE	FALSE	FALSE	FALSE	TRUE
P04278	SHBG	sex hormone binding globulin	0.0399388	0.111632	-0.0361606	-0.330469	1.07325	0.823623	0.556226	0.826536	0.144315	6.17915e-18	1	1	1	1	7.35319e-16	0.0406306	0.113565	-0.036787	-0.336194	1.09184	FALSE	FALSE	FALSE	FALSE	TRUE
P01008	SERPINC1	serpin family C member 1	-0.0679859	0.0563835	-0.175355	-0.382093	-0.415962	0.339337	0.453849	0.00784637	2.85418e-05	2.72191e-17	1	1	0.933719	0.00339647	3.23907e-15	-0.169964	0.140959	-0.438387	-0.95523	-1.0399	FALSE	FALSE	FALSE	TRUE	TRUE
P04196	HRG	histidine rich glycoprotein	0.0933502	0.169504	0.0134758	-0.0754166	-0.46458	0.283265	0.0662727	0.86626	0.491298	5.33752e-15	1	1	1	1	6.35164e-13	0.200393	0.363872	0.0289283	-0.161896	-0.997306	FALSE	FALSE	FALSE	FALSE	TRUE
P01009	SERPINA1	serpin family A member 1	0.0700977	0.0367593	0.0269701	-0.0273471	0.312543	0.241172	0.560977	0.623922	0.716418	1.68573e-14	1	1	1	1	2.00602e-12	0.222741	0.116806	0.0856997	-0.0868975	0.99313	FALSE	FALSE	FALSE	FALSE	TRUE
P07225	PROS1	protein S	-0.0632601	-0.018825	-0.0147672	0.040984	-0.243173	0.180898	0.706266	0.734017	0.49102	3.78677e-14	1	1	1	1	4.50626e-12	-0.255356	-0.075989	-0.0596096	0.165436	-0.981593	FALSE	FALSE	FALSE	FALSE	TRUE
P00748	F12	coagulation factor XII	0.148368	0.113495	0.0724722	0.125188	0.419807	0.0871989	0.215689	0.363197	0.251416	7.18931e-13	1	1	1	1	8.55528e-11	0.32976	0.252252	0.161076	0.278241	0.93306	FALSE	FALSE	FALSE	FALSE	TRUE
P05452	CLEC3B	C-type lectin domain family 3 member B	-0.0129072	0.0278194	-0.091106	-0.0398843	-0.264267	0.813187	0.630393	0.0710445	0.562474	8.3898e-13	1	1	1	1	9.98386e-11	-0.0451059	0.0972185	-0.318381	-0.139381	-0.923515	FALSE	FALSE	FALSE	FALSE	TRUE
P04003	C4BPA	complement component 4 binding protein alpha	-0.0725079	-0.0323039	0.0658289	0.167135	-0.200207	0.106841	0.496263	0.111845	0.00338902	2.876e-11	1	1	1	0.403293	3.42244e-09	-0.31194	-0.138976	0.283206	0.719041	-0.861319	FALSE	FALSE	FALSE	FALSE	TRUE
P13671	C6	complement C6	0.0389698	0.0582967	0.0295005	-0.0401021	-0.191459	0.366285	0.20199	0.457537	0.460631	3.53559e-11	1	1	1	1	4.20735e-09	0.176249	0.263659	0.133423	-0.18137	-0.865912	FALSE	FALSE	FALSE	FALSE	TRUE
P51884	LUM	lumican	-0.0447572	0.060448	-0.0909353	-0.223301	-0.275052	0.471729	0.358585	0.11309	0.00471537	4.14887e-11	1	1	1	0.561129	4.93715e-09	-0.138775	0.187427	-0.281956	-0.692373	-0.852834	FALSE	FALSE	FALSE	FALSE	TRUE
P02763	ORM1	orosomucoid 1	-0.0850023	-0.171789	0.0447579	0.230761	-0.408568	0.360936	0.0817782	0.601183	0.0498416	5.4614e-11	1	1	1	1	6.49907e-09	-0.177465	-0.358655	0.093444	0.481775	-0.852994	FALSE	FALSE	FALSE	FALSE	TRUE
P04004	VTN	vitronectin	-0.00519488	-0.079834	0.00617702	0.0974046	0.246622	0.931474	0.212557	0.91159	0.201624	8.91046e-10	1	1	1	1	1.06034e-07	-0.0170276	-0.261677	0.0202468	0.31927	0.80837	FALSE	FALSE	FALSE	FALSE	TRUE
P43652	AFM	afamin	-0.0186941	0.00532092	0.10498	0.1702	0.221145	0.734802	0.927403	0.0397178	0.0150309	1.70003e-09	1	1	1	1	2.02303e-07	-0.0661357	0.0188243	0.371398	0.602131	0.782365	FALSE	FALSE	FALSE	FALSE	TRUE
P02787	TF	transferrin	0.0050771	0.0623131	-0.0107368	-0.0741138	0.206964	0.924854	0.274643	0.828522	0.275283	6.7688e-09	1	1	1	1	8.05487e-07	0.0188236	0.231029	-0.0398071	-0.274781	0.76733	FALSE	FALSE	FALSE	FALSE	TRUE
P80108	GPLD1	glycosylphosphatidylinositol specific phospholipase D1	-0.0961524	0.0467381	0.029153	-0.112934	0.277847	0.185513	0.542536	0.662366	0.217196	7.48143e-09	1	1	1	1	8.9029e-07	-0.261789	0.127251	0.0793731	-0.307479	0.756477	FALSE	FALSE	FALSE	FALSE	TRUE
P02652	APOA2	apolipoprotein A2	0.0876951	0.0137098	-0.0177271	-0.0389802	0.275024	0.245474	0.863593	0.798491	0.681742	3.42779e-08	1	1	1	1	4.07907e-06	0.235654	0.0368409	-0.0476364	-0.104748	0.739045	FALSE	FALSE	FALSE	FALSE	TRUE
P19652	ORM2	orosomucoid 2	0.00431809	0.0667221	0.112166	0.0323891	-0.324357	0.961668	0.483105	0.176037	0.774895	4.63317e-08	1	1	1	1	5.51347e-06	0.00972642	0.15029	0.252653	0.0729558	-0.730609	FALSE	FALSE	FALSE	FALSE	TRUE
P22792	CPN2	carboxypeptidase N subunit 2	0.0294605	0.0131105	0.0179481	-0.0312853	0.174527	0.546069	0.799563	0.689555	0.611002	6.01116e-08	1	1	1	1	7.15328e-06	0.122278	0.0544163	0.0744953	-0.129852	0.724388	FALSE	FALSE	FALSE	FALSE	TRUE
P08571	CD14	CD14 molecule	-0.0763117	-0.0220638	-0.0647861	-0.0206177	-0.179142	0.133738	0.681391	0.166681	0.747332	8.85552e-08	1	1	1	1	1.05381e-05	-0.303618	-0.0877842	-0.257761	-0.0820305	-0.712742	FALSE	FALSE	FALSE	FALSE	TRUE
P05546	SERPIND1	serpin family D member 1	0.0243794	-0.125233	0.0626868	0.160026	0.226852	0.70946	0.071489	0.298665	0.0532608	1.43037e-07	1	1	1	1	1.70213e-05	0.0746548	-0.383489	0.19196	0.490035	0.694668	FALSE	FALSE	FALSE	FALSE	TRUE
P18428	LBP	lipopolysaccharide binding protein	-0.0619269	0.0309225	0.352845	0.387216	0.308507	0.489413	0.744223	2.68443e-05	0.000702154	1.69715e-07	1	1	0.00319448	0.0835563	2.01961e-05	-0.13245	0.0661377	0.754671	0.828184	0.65984	FALSE	FALSE	TRUE	FALSE	TRUE
P05154	SERPINA5	serpin family A member 5	-0.0621313	-0.00068555	-0.0391055	-0.347115	-0.465185	0.646896	0.996189	0.754182	0.0431821	1.90475e-07	1	1	1	1	2.26666e-05	-0.0928666	-0.00102468	-0.0584504	-0.518826	-0.695304	FALSE	FALSE	FALSE	FALSE	TRUE
P02753	RBP4	retinol binding protein 4	-0.0741456	-0.197609	-0.0752148	-0.13349	0.269138	0.363698	0.0228023	0.317099	0.194893	5.14281e-07	1	1	1	1	6.11994e-05	-0.183022	-0.487779	-0.185661	-0.329507	0.664344	FALSE	FALSE	FALSE	FALSE	TRUE
P03952	KLKB1	kallikrein B1	0.00768041	0.0342073	0.130297	0.104759	0.176165	0.885635	0.545141	0.00853336	0.120554	5.18064e-07	1	1	1	1	6.16497e-05	0.0287992	0.128267	0.488573	0.392816	0.660565	FALSE	FALSE	FALSE	FALSE	TRUE
P02748	C9	complement C9	0.0281021	0.0296147	0.058832	0.11047	-0.229244	0.687675	0.688939	0.361093	0.210613	5.97764e-07	1	1	1	1	7.1134e-05	0.0818891	0.0862966	0.171435	0.321908	-0.668011	FALSE	FALSE	FALSE	FALSE	TRUE
P01024	C3	complement C3	-0.0802185	-0.041727	0.176388	0.246496	0.116615	0.0317306	0.289337	5.28153e-07	3.13271e-07	1.70179e-06	1	1	6.28502e-05	3.72792e-05	0.000202513	-0.395293	-0.205618	0.869187	1.21466	0.574644	FALSE	FALSE	TRUE	TRUE	TRUE
Q16610	ECM1	extracellular matrix protein 1	0.00808333	-0.0272732	-0.103163	0.0373769	-0.253351	0.923771	0.760353	0.18562	0.725607	4.56643e-06	1	1	1	1	0.000543406	0.0195958	-0.0661163	-0.25009	0.09061	-0.614179	FALSE	FALSE	FALSE	FALSE	TRUE
P15169	CPN1	carboxypeptidase N subunit 1	0.109581	0.054148	0.00716909	0.0196366	0.198422	0.0987102	0.439717	0.906348	0.813888	4.58256e-06	1	1	1	1	0.000545324	0.34169	0.168842	0.0223543	0.06123	0.618712	FALSE	FALSE	FALSE	FALSE	TRUE
P06276	BCHE	butyrylcholinesterase	0.00441525	0.0183946	0.00765247	-0.0231843	-0.160775	0.934374	0.745855	0.876838	0.731602	4.58533e-06	1	1	1	1	0.000545654	0.0170063	0.070851	0.0294752	-0.0892996	-0.619261	FALSE	FALSE	FALSE	FALSE	TRUE
P23142	FBLN1	fibulin 1	-0.00489061	0.0607586	-0.0731139	-0.122394	-0.174654	0.933343	0.326683	0.175352	0.0977588	4.9673e-06	1	1	1	1	0.000591109	-0.0170681	0.212046	-0.255166	-0.427154	-0.609537	FALSE	FALSE	FALSE	FALSE	TRUE
P01011	SERPINA3	serpin family A member 3	0.133127	0.125822	0.00722065	0.0657227	-0.163465	0.0217451	0.0402056	0.89188	0.366473	1.41671e-05	1	1	1	1	0.00168588	0.465528	0.439983	0.0252496	0.229823	-0.571613	FALSE	FALSE	FALSE	FALSE	TRUE
P10643	C7	complement C7	-0.0542772	0.163342	-0.142334	-0.288189	-0.166234	0.381809	0.0134135	0.0132783	0.000277932	3.86473e-05	1	1	1	0.0330739	0.00459903	-0.173085	0.520882	-0.45389	-0.919009	-0.530106	FALSE	FALSE	FALSE	TRUE	TRUE
P02768	ALB	albumin	-0.0310537	-0.024766	-0.161534	-0.235109	-0.105189	0.431818	0.553497	1.33953e-05	3.88553e-06	4.2885e-05	1	1	0.00159404	0.000462379	0.00510331	-0.152227	-0.121405	-0.791853	-1.15252	-0.515643	FALSE	FALSE	TRUE	TRUE	TRUE
P08697	SERPINF2	serpin family F member 2	-0.0145727	0.031614	-0.0125751	-0.102029	-0.146575	0.791844	0.588612	0.804666	0.143546	4.56416e-05	1	1	1	1	0.00543135	-0.0548576	0.119008	-0.0473378	-0.384079	-0.551767	FALSE	FALSE	FALSE	FALSE	TRUE
P00742	F10	coagulation factor X	-0.0286131	-0.00335908	-0.0198042	-0.00755947	0.139889	0.596153	0.953111	0.69036	0.91153	6.79614e-05	1	1	1	1	0.0080874	-0.110547	-0.0129779	-0.0765141	-0.0292062	0.540466	FALSE	FALSE	FALSE	FALSE	TRUE
P00739	HPR	haptoglobin-related protein	0.0905083	-0.16754	0.0622565	0.0171168	0.320585	0.473116	0.210066	0.591947	0.914235	9.2207e-05	1	1	1	1	0.0109726	0.149641	-0.277	0.102931	0.0282998	0.530035	FALSE	FALSE	FALSE	FALSE	TRUE
P07357	C8A	complement C8 alpha chain	0.057815	0.0319206	0.0785096	0.0880942	-0.107591	0.17386	0.477422	0.0454194	0.100497	9.61414e-05	1	1	1	1	0.0114408	0.280232	0.15472	0.380539	0.426996	-0.521499	FALSE	FALSE	FALSE	FALSE	TRUE
P02765	AHSG	alpha 2-HS glycoprotein	-0.033244	0.0556835	0.023352	-0.0153703	0.151125	0.585606	0.388427	0.677447	0.841445	0.000135642	1	1	1	1	0.0161414	-0.113626	0.190323	0.0798154	-0.0525347	0.516534	FALSE	FALSE	FALSE	FALSE	TRUE
P02671	FGA	fibrinogen alpha chain	0.186976	0.0590513	0.00417469	0.0806256	0.172357	0.00850162	0.429183	0.948748	0.364853	0.000167869	1	1	1	1	0.0199765	0.551033	0.174029	0.0123032	0.237611	0.507952	FALSE	FALSE	FALSE	FALSE	TRUE
P00734	F2	coagulation factor II, thrombin	0.0394148	0.0495927	-0.02462	0.0170487	0.0921708	0.30265	0.220626	0.484167	0.72328	0.000201437	1	1	1	1	0.023971	0.216025	0.271808	-0.134937	0.0934405	0.50517	FALSE	FALSE	FALSE	FALSE	TRUE
P00736	C1R	complement C1r	-0.000691033	0.040681	0.0133139	0.0327994	-0.0817631	0.984267	0.273303	0.679968	0.458006	0.000321321	1	1	1	1	0.0382372	-0.00413569	0.243468	0.0796807	0.196298	-0.489336	FALSE	FALSE	FALSE	FALSE	TRUE
P02747	C1QC	complement C1q C chain	-0.0449907	-0.00776787	-0.0468252	0.0151851	-0.119079	0.380533	0.886155	0.321746	0.814214	0.000341057	1	1	1	1	0.0405857	-0.184037	-0.0317749	-0.191541	0.0621155	-0.487099	FALSE	FALSE	FALSE	FALSE	TRUE
P02647	APOA1	apolipoprotein A1	0.0217921	-0.0214476	-0.104714	-0.193157	0.11748	0.666735	0.688809	0.0253843	0.00270229	0.000342815	1	1	1	0.321572	0.040795	0.0885647	-0.0871646	-0.425564	-0.785004	0.477448	FALSE	FALSE	FALSE	FALSE	TRUE
P09871	C1S	complement C1s	-0.00331592	-0.0232191	-0.00619564	0.0146237	-0.0865707	0.929841	0.560348	0.858219	0.758061	0.000391722	1	1	1	1	0.0466149	-0.0185035	-0.129567	-0.0345729	0.0816033	-0.483083	FALSE	FALSE	FALSE	FALSE	TRUE
P06727	APOA4	apolipoprotein A4	-0.0069122	0.00372231	-0.123833	-0.21784	-0.219269	0.9424	0.970672	0.160697	0.0718096	0.000406747	1	1	1	1	0.0484029	-0.0150465	0.00810273	-0.26956	-0.474196	-0.477305	FALSE	FALSE	FALSE	FALSE	TRUE
P02746	C1QB	complement C1q B chain	-0.00856379	0.0555643	-0.00176797	-0.0503676	-0.0903329	0.843182	0.225923	0.964624	0.356386	0.00125402	1	1	1	1	0.149228	-0.0416854	0.270467	-0.00860582	-0.245171	-0.439708	FALSE	FALSE	FALSE	FALSE	FALSE
P01701	IGLV1-51	immunoglobulin lambda variable 1-51	-0.131017	-0.0730306	-0.244817	-0.198497	-0.161034	0.103908	0.390757	0.0010703	0.050912	0.00192456	1	1	0.127365	1	0.229023	-0.334582	-0.186501	-0.625198	-0.50691	-0.411239	FALSE	FALSE	FALSE	FALSE	FALSE
P00746	CFD	complement factor D	0.0603279	-0.000649082	-0.0742374	0.0915247	-0.121803	0.328474	0.992066	0.191964	0.239741	0.00223608	1	1	1	1	0.266093	0.204173	-0.00219674	-0.251248	0.309755	-0.412228	FALSE	FALSE	FALSE	FALSE	FALSE
P02745	C1QA	complement C1q A chain	0.0309184	0.0324178	0.0444635	0.0564768	-0.114791	0.600177	0.603572	0.413244	0.44765	0.00257973	1	1	1	1	0.306988	0.110839	0.116215	0.159397	0.202463	-0.411515	FALSE	FALSE	FALSE	FALSE	FALSE
P07358	C8B	complement C8 beta chain	0.0890598	0.0160242	0.149495	0.0985677	-0.0941732	0.0672113	0.754855	0.000935953	0.107749	0.00263548	1	1	0.111378	1	0.313622	0.377536	0.0679287	0.633727	0.417841	-0.399212	FALSE	FALSE	FALSE	FALSE	FALSE
P01023	A2M	alpha-2-macroglobulin	-0.141303	0.236295	-0.275953	-0.233811	-0.141503	0.0551882	0.00259473	6.01527e-05	0.0120735	0.00283459	1	0.308773	0.00715818	1	0.337316	-0.379428	0.634499	-0.74099	-0.627831	-0.379965	FALSE	FALSE	TRUE	FALSE	FALSE
P02656	APOC3	apolipoprotein C3	-0.147767	-0.143208	0.0116499	0.142995	0.202012	0.159455	0.197478	0.903923	0.279661	0.00283764	1	1	1	1	0.337679	-0.295371	-0.286258	0.0232871	0.285833	0.403802	FALSE	FALSE	FALSE	FALSE	FALSE
P02790	HPX	hemopexin	0.0445467	-0.0112458	0.0240756	0.079592	0.0559112	0.149353	0.730362	0.396748	0.0414263	0.00492903	1	1	1	1	0.586555	0.303898	-0.0767192	0.164244	0.542978	0.381427	FALSE	FALSE	FALSE	FALSE	FALSE
P00751	CFB	complement factor B	0.0522364	-0.00138334	0.235342	0.267609	0.0865641	0.285244	0.978642	3.57863e-07	2.00574e-05	0.00596625	1	1	4.25858e-05	0.00238683	0.709984	0.208876	-0.00553149	0.941052	1.07008	0.346141	FALSE	FALSE	TRUE	TRUE	FALSE
A0A0B4J1V2	IGHV2-26	immunoglobulin heavy variable 2-26	-0.0251232	-0.164406	-0.0899584	-0.32222	-0.200112	0.82734	0.17827	0.396712	0.0272492	0.00703336	1	1	1	1	0.83697	-0.0458651	-0.300141	-0.164229	-0.588249	-0.365326	FALSE	FALSE	FALSE	FALSE	FALSE
P05156	CFI	complement factor I	0.00250794	-0.00414333	0.15118	0.27526	-0.0656065	0.947744	0.918513	2.5627e-05	3.35604e-08	0.00780841	1	1	0.00304961	3.99369e-06	0.929201	0.0127873	-0.0211258	0.770826	1.40348	-0.334511	FALSE	FALSE	TRUE	TRUE	FALSE
A0A075B6H9	IGLV4-69	immunoglobulin lambda variable 4-69	-0.0268303	-0.0268461	-0.0744195	-0.035509	0.0153703	0.801763	0.812372	0.449757	0.792076	0.822079	1	1	1	1	1	-0.0542926	-0.0543246	-0.150592	-0.0718545	0.0311027	FALSE	FALSE	FALSE	FALSE	FALSE
A0A075B6I0	IGLV8-61	immunoglobulin lambda variable 8-61	-0.10788	-0.253431	-0.0732112	-0.371837	-0.153842	0.504961	0.139643	0.623116	0.069133	0.1379	1	1	1	1	1	-0.142173	-0.333991	-0.0964836	-0.490037	-0.202746	FALSE	FALSE	FALSE	FALSE	FALSE
A0A075B6J9	IGLV2-18	immunoglobulin lambda variable 2-18	0.0243136	0.0128033	-0.116259	0.203269	-0.00215675	0.885211	0.942735	0.453738	0.338753	0.984026	1	1	1	1	1	0.0311483	0.0164025	-0.14894	0.26041	-0.00276304	FALSE	FALSE	FALSE	FALSE	FALSE
A0A075B6K4	IGLV3-10	immunoglobulin lambda variable 3-10	-0.0592958	-0.149819	0.0183726	-0.163078	-0.0564421	0.536591	0.140886	0.835223	0.178199	0.357982	1	1	1	1	1	-0.132478	-0.334724	0.0410479	-0.364347	-0.126102	FALSE	FALSE	FALSE	FALSE	FALSE
A0A0A0MS15	IGHV3-49	immunoglobulin heavy variable 3-49	-0.0320228	-0.00511747	-0.252237	-0.231286	-0.141143	0.773634	0.965355	0.014495	0.10028	0.0483881	1	1	1	1	1	-0.0606061	-0.00968529	-0.477382	-0.437729	-0.267127	FALSE	FALSE	FALSE	FALSE	FALSE
A0A0B4J1U7	IGHV6-1	immunoglobulin heavy variable 6-1	0.0659812	-0.223124	-0.0849499	-0.228055	-0.0866759	0.572115	0.0719457	0.429761	0.122173	0.246453	1	1	1	1	1	0.120469	-0.407383	-0.155102	-0.416386	-0.158254	FALSE	FALSE	FALSE	FALSE	FALSE
A0A0C4DH31	IGHV1-18	immunoglobulin heavy variable 1-18	-0.0294572	-0.248202	-0.00402405	0.0719907	-0.101128	0.799462	0.0440204	0.969936	0.622385	0.173532	1	1	1	1	1	-0.054249	-0.457094	-0.00741078	0.13258	-0.18624	FALSE	FALSE	FALSE	FALSE	FALSE
O43866	CD5L	CD5 molecule like	-0.0660891	0.0312196	-0.0734293	0.0601763	-0.185077	0.644637	0.836867	0.577915	0.73897	0.0443146	1	1	1	1	1	-0.0988509	0.0466958	-0.10983	0.090007	-0.276823	FALSE	FALSE	FALSE	FALSE	FALSE
O75636	FCN3	ficolin 3	-0.0232771	0.0329287	0.00206963	-0.0221584	-0.0311422	0.736635	0.653078	0.974092	0.799489	0.481942	1	1	1	1	1	-0.0727154	0.102866	0.00646533	-0.0692208	-0.0972852	FALSE	FALSE	FALSE	FALSE	FALSE
O95445	APOM	apolipoprotein M	-0.0537292	0.00770302	-0.231489	-0.291357	-0.0920965	0.341339	0.897342	1.26765e-05	5.65703e-05	0.0112478	1	1	0.0015085	0.00673186	1	-0.189535	0.0271731	-0.816597	-1.02779	-0.324878	FALSE	FALSE	TRUE	TRUE	FALSE
P00488	F13A1	coagulation factor XIII A chain	-0.0935181	0.147709	-0.249203	-0.187561	-0.0947004	0.399179	0.208734	0.0152586	0.180263	0.182446	1	1	1	1	1	-0.177942	0.281055	-0.474171	-0.356882	-0.180191	FALSE	FALSE	FALSE	FALSE	FALSE
P00738	HP	haptoglobin	0.0758345	-0.12492	0.270294	0.492895	-0.108917	0.547154	0.349007	0.0204653	0.00211036	0.177098	1	1	1	0.251133	1	0.125579	-0.206862	0.447595	0.816215	-0.180363	FALSE	FALSE	FALSE	FALSE	FALSE
P00740	F9	coagulation factor IX	0.0212037	0.0317491	0.127808	0.259677	0.0854767	0.722119	0.614914	0.0206247	0.000642963	0.0257632	1	1	1	0.0765126	1	0.073689	0.110337	0.44417	0.902454	0.297057	FALSE	FALSE	FALSE	FALSE	FALSE
P01031	C5	complement C5	0.0466782	-0.00743554	0.107519	0.0872427	0.0148981	0.233622	0.857515	0.00311664	0.0779078	0.551827	1	1	0.37088	1	1	0.251285	-0.0400282	0.578813	0.469658	0.0802016	FALSE	FALSE	FALSE	FALSE	FALSE
P01042	KNG1	kininogen 1	0.070543	0.128895	0.0352498	0.00623215	0.0784289	0.303694	0.0764321	0.576456	0.942465	0.074461	1	1	1	1	1	0.219574	0.401202	0.10972	0.0193984	0.24412	FALSE	FALSE	FALSE	FALSE	FALSE
P01591	JCHAIN	joining chain of multimeric IgA and IgM	-0.0247507	-0.131201	-0.1638	-0.145497	-0.204103	0.838196	0.306931	0.143129	0.341365	0.00895915	1	1	1	1	1	-0.0431779	-0.228881	-0.28575	-0.253821	-0.35606	FALSE	FALSE	FALSE	FALSE	FALSE
P01602	IGKV1-5	immunoglobulin kappa variable 1-5	-0.00357333	0.361491	0.0781259	0.114826	0.0631994	0.985625	0.0860224	0.668879	0.646074	0.618434	1	1	1	1	1	-0.00387351	0.391858	0.0846888	0.124472	0.0685084	FALSE	FALSE	FALSE	FALSE	FALSE
P01619	IGKV3-20	immunoglobulin kappa variable 3-20	-0.0180133	-0.197838	-0.257493	-0.245926	-0.175581	0.866216	0.0813998	0.00942217	0.0690152	0.0107862	1	1	1	1	1	-0.0350618	-0.38508	-0.501194	-0.47868	-0.341757	FALSE	FALSE	FALSE	FALSE	FALSE
P01703	IGLV1-40	immunoglobulin lambda variable 1-40	-0.00276807	0.0734203	-0.0535897	-0.093367	-0.0242892	0.970126	0.348412	0.431393	0.316786	0.607515	1	1	1	1	1	-0.0080574	0.213714	-0.155991	-0.271776	-0.0707018	FALSE	FALSE	FALSE	FALSE	FALSE
P01780	IGHV3-7	immunoglobulin heavy variable 3-7	-0.0465351	-0.0940873	-0.295511	-0.356308	-0.130868	0.778205	0.590606	0.0530262	0.0880495	0.216285	1	1	1	1	1	-0.0599673	-0.121245	-0.380809	-0.459155	-0.168642	FALSE	FALSE	FALSE	FALSE	FALSE
P01834	IGKC	immunoglobulin kappa constant	0.00517861	-0.174451	-0.097528	-0.181041	-0.0741706	0.958122	0.0956269	0.283455	0.146191	0.240352	1	1	1	1	1	0.0112103	-0.377639	-0.211122	-0.391904	-0.160559	FALSE	FALSE	FALSE	FALSE	FALSE
P01859	IGHG2	immunoglobulin heavy constant gamma 2 (G2m marker)	0.0429163	-0.135314	-0.115503	-0.258397	-0.0219388	0.674043	0.210865	0.219623	0.0454008	0.736731	1	1	1	1	1	0.0898813	-0.283394	-0.241902	-0.54117	-0.0459474	FALSE	FALSE	FALSE	FALSE	FALSE
P01860	IGHG3	immunoglobulin heavy constant gamma 3 (G3m marker)	0.0783366	-0.39536	0.0041102	-0.201669	-0.0509133	0.557488	0.00551659	0.973329	0.231445	0.551154	1	0.656474	1	1	1	0.124509	-0.628389	0.0065328	-0.320535	-0.0809221	FALSE	FALSE	FALSE	FALSE	FALSE
P01861	IGHG4	immunoglobulin heavy constant gamma 4 (G4m marker)	-0.263631	0.604026	0.0387514	-0.364319	-0.247009	0.240088	0.0114207	0.851041	0.197888	0.0857999	1	1	1	1	1	-0.24832	0.568946	0.0365009	-0.34316	-0.232664	FALSE	FALSE	FALSE	FALSE	FALSE
P01876	IGHA1	immunoglobulin heavy constant alpha 1	-0.192857	-0.362703	-0.278248	-0.138597	-0.19384	0.198775	0.0229108	0.0446197	0.463225	0.043995	1	1	1	1	1	-0.270651	-0.509007	-0.390486	-0.194504	-0.27203	FALSE	FALSE	FALSE	FALSE	FALSE
P01877	IGHA2	immunoglobulin heavy constant alpha 2 (A2m marker)	-0.136965	-0.266056	-0.231574	-0.0950265	-0.203418	0.304695	0.0602553	0.0601686	0.571786	0.0177069	1	1	1	1	1	-0.216344	-0.420252	-0.365785	-0.1501	-0.321311	FALSE	FALSE	FALSE	FALSE	FALSE
P02649	APOE	apolipoprotein E	-0.262446	-0.0206926	-0.0272985	0.192014	-0.139526	0.00284093	0.822398	0.733628	0.0812845	0.0128503	0.338071	1	1	1	1	-0.63076	-0.0497324	-0.0656089	0.461485	-0.335336	FALSE	FALSE	FALSE	FALSE	FALSE
P02654	APOC1	apolipoprotein C1	-0.250042	-0.111734	0.024352	0.229901	-0.0769518	0.0534407	0.413278	0.837517	0.158109	0.351266	1	1	1	1	1	-0.413858	-0.184936	0.0403063	0.380522	-0.127367	FALSE	FALSE	FALSE	FALSE	FALSE
P02749	APOH	apolipoprotein H	-0.0279312	-0.0406681	-0.136997	0.0144259	-0.0232342	0.776895	0.696676	0.132126	0.907558	0.712495	1	1	1	1	1	-0.0610163	-0.0888402	-0.299272	0.0315136	-0.0507556	FALSE	FALSE	FALSE	FALSE	FALSE
P02750	LRG1	leucine rich alpha-2-glycoprotein 1	0.12084	0.0272127	0.0898848	-0.114704	-0.0385588	0.108638	0.732144	0.194576	0.226419	0.422534	1	1	1	1	1	0.343606	0.0773788	0.255586	-0.326158	-0.109641	FALSE	FALSE	FALSE	FALSE	FALSE
P02760	AMBP	alpha-1-microglobulin/bikunin precursor	0.058092	-0.0130381	0.0271141	0.032838	-0.0804445	0.234155	0.800527	0.546046	0.593204	0.0104195	1	1	1	1	1	0.252542	-0.0566805	0.117873	0.142756	-0.349715	FALSE	FALSE	FALSE	FALSE	FALSE
P02766	TTR	transthyretin	-0.0196748	-0.14418	-0.0679349	-0.0511957	0.138868	0.813676	0.103651	0.37721	0.626643	0.00981105	1	1	1	1	1	-0.0499848	-0.366296	-0.172592	-0.130065	0.3528	FALSE	FALSE	FALSE	FALSE	FALSE
P04114	APOB	apolipoprotein B	0.0699661	0.112998	0.0901136	0.240893	0.0671027	0.362163	0.164851	0.202864	0.0133228	0.172293	1	1	1	1	1	0.193046	0.311778	0.248636	0.664657	0.185146	FALSE	FALSE	FALSE	FALSE	FALSE
P04217	A1BG	alpha-1-B glycoprotein	0.0207236	0.0899246	0.0470516	-0.055278	0.074145	0.706351	0.123307	0.353299	0.425518	0.0359149	1	1	1	1	1	0.0800232	0.34724	0.181688	-0.213453	0.286308	FALSE	FALSE	FALSE	FALSE	FALSE
P05090	APOD	apolipoprotein D	0.0455774	0.0916849	-0.334445	-0.384616	-0.0831463	0.52638	0.229037	8.6415e-07	3.11579e-05	0.0716293	1	1	0.000102834	0.00370779	1	0.124403	0.250254	-0.912867	-1.04981	-0.226947	FALSE	FALSE	TRUE	TRUE	FALSE
P05160	F13B	coagulation factor XIII B chain	-0.0165348	0.0187286	0.00210135	0.0109911	0.0176902	0.638228	0.614836	0.948251	0.804135	0.431791	1	1	1	1	1	-0.101557	0.115031	0.0129065	0.0675075	0.108654	FALSE	FALSE	FALSE	FALSE	FALSE
P06310	IGKV2-30	immunoglobulin kappa variable 2-30	0.0619721	0.256569	0.11219	-0.160623	0.0281779	0.649331	0.076213	0.371688	0.350144	0.746494	1	1	1	1	1	0.0973893	0.403199	0.176307	-0.25242	0.0442817	FALSE	FALSE	FALSE	FALSE	FALSE
P06312	IGKV4-1	immunoglobulin kappa variable 4-1	0.0424273	-0.308977	-0.146799	-0.222002	-0.0659884	0.683377	0.00537371	0.126288	0.0913578	0.321729	1	0.639471	1	1	1	0.0860176	-0.626422	-0.297621	-0.450089	-0.133786	FALSE	FALSE	FALSE	FALSE	FALSE
P06396	GSN	gelsolin	-0.0359986	0.0506541	-0.108616	-0.076667	-0.103466	0.581601	0.463889	0.0718839	0.352106	0.0138572	1	1	1	1	1	-0.116417	0.163812	-0.351259	-0.247936	-0.334601	FALSE	FALSE	FALSE	FALSE	FALSE
P06681	C2	complement C2	0.0872883	0.103094	0.188385	0.1914	0.0674927	0.139009	0.0989181	0.000599492	0.0104158	0.0740011	1	1	0.0713395	1	1	0.305941	0.36134	0.660278	0.670845	0.236558	FALSE	FALSE	FALSE	FALSE	FALSE
P07360	C8G	complement C8 gamma chain	0.130372	0.0589132	0.12275	0.207158	-0.0209053	0.0203958	0.319824	0.017767	0.00357258	0.55887	1	1	1	0.425137	1	0.485077	0.2192	0.45672	0.770777	-0.077783	FALSE	FALSE	FALSE	FALSE	FALSE
P08519	LPA	lipoprotein(a)	0.123265	-0.0704219	0.120291	0.171917	0.0420359	0.662169	0.813519	0.643357	0.62879	0.815772	1	1	1	1	1	0.0944888	-0.0539821	0.0922092	0.131783	0.0322227	FALSE	FALSE	FALSE	FALSE	FALSE
P08603	CFH	complement factor H	0.00570696	0.0108918	0.140264	0.26507	0.0264803	0.878403	0.782643	5.98762e-05	4.78822e-08	0.26767	1	1	0.00712527	5.69798e-06	1	0.030252	0.0577361	0.743525	1.40511	0.140369	FALSE	FALSE	TRUE	TRUE	FALSE
P15814	IGLL1	immunoglobulin lambda like polypeptide 1	-0.208833	-0.157113	-0.198971	-0.139095	-0.149838	0.131354	0.282901	0.118571	0.424474	0.0907514	1	1	1	1	1	-0.32183	-0.242124	-0.306631	-0.214358	-0.230913	FALSE	FALSE	FALSE	FALSE	FALSE
P19823	ITIH2	inter-alpha-trypsin inhibitor heavy chain 2	0.0767009	0.0555647	-0.0574737	-0.159949	-0.000789886	0.128253	0.297177	0.21545	0.0122186	0.980414	1	1	1	1	1	0.322283	0.233472	-0.241494	-0.672076	-0.00331895	FALSE	FALSE	FALSE	FALSE	FALSE
P19827	ITIH1	inter-alpha-trypsin inhibitor heavy chain 1	0.00551544	-0.0501123	-0.0427408	-0.161899	0.0458203	0.909867	0.331596	0.341223	0.00886758	0.14237	1	1	1	1	1	0.0240032	-0.218089	-0.186008	-0.704586	0.19941	FALSE	FALSE	FALSE	FALSE	FALSE
P22352	GPX3	glutathione peroxidase 3	0.066117	0.127491	-0.0397595	-0.231345	-0.0139331	0.293611	0.0563554	0.492526	0.00381852	0.729054	1	1	1	0.454403	1	0.220772	0.425705	-0.132761	-0.772484	-0.046524	FALSE	FALSE	FALSE	FALSE	FALSE
P25311	AZGP1	alpha-2-glycoprotein 1, zinc-binding	-0.0252926	-0.131728	-0.148605	-0.191308	0.0108579	0.625666	0.0170025	0.00205771	0.00371003	0.743313	1	1	0.244868	0.441494	1	-0.101407	-0.528146	-0.595813	-0.767024	0.0435334	FALSE	FALSE	FALSE	FALSE	FALSE
P27169	PON1	paraoxonase 1	-0.0114768	-0.0317413	-0.0698927	-0.0425644	0.0863569	0.879262	0.691437	0.315604	0.654964	0.074911	1	1	1	1	1	-0.0326011	-0.0901646	-0.198538	-0.120909	0.245306	FALSE	FALSE	FALSE	FALSE	FALSE
P29622	SERPINA4	serpin family A member 4	-0.0130136	0.0711952	-0.0238688	-0.0138181	0.0440257	0.817553	0.233743	0.645939	0.845908	0.223101	1	1	1	1	1	-0.049587	0.271282	-0.0909497	-0.0526526	0.167756	FALSE	FALSE	FALSE	FALSE	FALSE
P36955	SERPINF1	serpin family F member 1	-0.0336079	-0.131701	0.0475248	0.119724	0.0703514	0.429908	0.0037503	0.225879	0.026377	0.0102624	1	0.446285	1	1	1	-0.162503	-0.636809	0.229794	0.578895	0.340167	FALSE	FALSE	FALSE	FALSE	FALSE
P49908	SELENOP	selenoprotein P	-0.00948133	-0.04256	0.0318032	-0.0119985	0.0553977	0.855786	0.441082	0.508153	0.855216	0.097847	1	1	1	1	1	-0.0389744	-0.174949	0.130732	-0.0493219	0.227721	FALSE	FALSE	FALSE	FALSE	FALSE
P68871	HBB	hemoglobin subunit beta	-0.185915	-0.111115	-0.2868	-0.0532979	-0.0360508	0.109583	0.365324	0.00764482	0.715211	0.626757	1	1	0.909733	1	1	-0.340253	-0.203356	-0.524887	-0.0975431	-0.0659783	FALSE	FALSE	FALSE	FALSE	FALSE
P80748	IGLV3-21	immunoglobulin lambda variable 3-21	-0.0447744	-0.0334733	-0.0851674	-0.142595	-0.0620087	0.632607	0.735562	0.32379	0.227699	0.301051	1	1	1	1	1	-0.102777	-0.0768359	-0.195497	-0.327318	-0.142337	FALSE	FALSE	FALSE	FALSE	FALSE
Q14624	ITIH4	inter-alpha-trypsin inhibitor heavy chain 4	0.068646	0.0523467	0.0892846	0.192734	0.0932059	0.216725	0.373065	0.0815208	0.00625603	0.00912141	1	1	1	0.744468	1	0.258122	0.196834	0.335728	0.724717	0.350473	FALSE	FALSE	FALSE	FALSE	FALSE

## Sheet: Legend
Supplementary Data 4: Results from the multiple regression analysis of BASE II cohort data.
name	description
Uniprot	Uniprot identifier of the protein
Genes	HGNC symbols of the protein's gene.
Description	Name and description of the protein.
coef_age_10	Coefficient for Age (10 year age).
coef_bmi_cat1	Coefficient representing the (log2) average difference in protein abundance between participants with BMI category 1 to BMI category 2.
coef_bmi_cat3	Coefficient representing the (log2) average difference in protein abundance between participants with BMI category 3 to BMI category 2.
coef_bmi_cat4	Coefficient representing the (log2) average difference in protein abundance between participants with BMI category 4 to BMI category 2.
coef_HCUYes	Coefficient representing the (log2) average difference in protein abundance between participants taking hormonal contraceptives and others.
p.value_age_10	p-value for the significance of the coefficient for Age being different from 0.
p.value_bmi_cat1	p-value for the significance of the coefficient for BMI category 1 being different from 0.
p.value_bmi_cat3	p-value for the significance of the coefficient for BMI category 3 being different from 0.
p.value_bmi_cat4	p-value for the significance of the coefficient for BMI category 4 being different from 0.
p.value_HCUYes	p-value for the significance of the coefficient for HCU being different from 0.
p.adj_age_10	p-value for significance of association with Age adjusted for multiple hypothesis testing with the method from Bonferroni.
p.adj_bmi_cat1	p-value for significance of association with BMI category 1 adjusted for multiple hypothesis testing with the method from Bonferroni.
p.adj_bmi_cat3	p-value for significance of association with BMI category 3 adjusted for multiple hypothesis testing with the method from Bonferroni.
p.adj_bmi_cat4	p-value for significance of association with BMI category 4 adjusted for multiple hypothesis testing with the method from Bonferroni.
p.adj_HCUYes	p-value for significance of association with HCU adjusted for multiple hypothesis testing with the method from Bonferroni.
effect_size_age_10	Effect size for Age association.
effect_size_bmi_cat2	Effect size for association with BMI category 1.
effect_size_bmi_cat3	Effect size for association with BMI category 3.
effect_size_bmi_cat4	Effect size for association with BMI category 4.
effect_size_HCUYes	Effect size for association with HCU.
significant_age_10	Whether a protein was statistically significantly associated with age.
significant_bmi_cat2	Whether a protein was defined significantly associated with BMI category 1 (combining statistical significance and difference in abundance relative to the CV in QC samples).
significant_bmi_cat3	Whether a protein was defined significantly associated with BMI category 3 (combining statistical significance and difference in abundance relative to the CV in QC samples).
significant_bmi_cat4	Whether a protein was defined significantly associated with BMI category 4 (combining statistical significance and difference in abundance relative to the CV in QC samples).
significant_HCUYes	Whether a protein was defined significantly associated with HCU (combining statistical significance and difference in abundance relative to the CV in QC samples).
