# Supplementary material for: Extensive modulation of the circulating blood proteome by hormonal contraceptive use across two population studies
Source: Commun Med (Lond). 2025 Apr 22;5:131. doi: 10.1038/s43856-025-00856-0 (PMC12015301; doi:10.1038/s43856-025-00856-0)
Supplement: Supplementary file 8 — Supplementary Data 5 [file 43856_2025_856_MOESM8_ESM.xlsx]

## Sheet: Supplementary Data 5
Uniprot	Description	PeptideNN	PeptideNames	Protein.Ids	Protein.Names	Genes	Modified.Sequence	Stripped.Sequence	Precursor.Id	cv_qc_chris	coef_Age_10	coef_FastingNo	coef_BMIcat1	coef_BMIcat3	coef_BMIcat4	coef_hcu_classBE	coef_hcu_classEE	coef_hcu_classP4	p.value_Age_10	p.value_FastingNo	p.value_BMIcat1	p.value_BMIcat3	p.value_BMIcat4	p.value_hcu_classBE	p.value_hcu_classEE	p.value_hcu_classP4	p.adj_Age_10	p.adj_FastingNo	p.adj_BMIcat1	p.adj_BMIcat3	p.adj_BMIcat4	p.adj_hcu_classBE	p.adj_hcu_classEE	p.adj_hcu_classP4	effect_size_Age_10	effect_size_FastingNo	effect_size_BMIcat1	effect_size_BMIcat3	effect_size_BMIcat4	effect_size_hcu_classBE	effect_size_hcu_classEE	effect_size_hcu_classP4	significant_Age_10	significant_FastingNo	significant_BMIcat1	significant_BMIcat3	significant_BMIcat4	significant_hcu_classBE	significant_hcu_classEE
P02768	Serum albumin	187	AAC(UniMod:4)LLPK1+AAC(UniMod:4)LLPKLDELRDEGK3+AAC(UniMod:4)LLPKLDELRDEGK4+AAFTEC(UniMod:4)C(UniMod:4)QAADK2+AAFTEC(UniMod:4)C(UniMod:4)QAADK3+AAFTEC(UniMod:4)C(UniMod:4)QAADKAAC(UniMod:4)LLPK3+AAFTEC(UniMod:4)C(UniMod:4)QAADKAAC(UniMod:4)LLPK4+ADDKETC(UniMod:4)FAEEGK2+ADDKETC(UniMod:4)FAEEGK3+ADDKETC(UniMod:4)FAEEGKK2+ADDKETC(UniMod:4)FAEEGKK3+ADDKETC(UniMod:4)FAEEGKK4+AEFAEVSK1+AEFAEVSK2+AEFAEV…	P02768;H0YA55;D6RHD5;B7WNR0;A0A0C4DGB6+P02768;P02768-2;P02768-3;H0YA55;D6RHD5;C9JKR2;B7WNR0;A0A087WWT3+P02768;P02768-2;H0YA55;D6RHD5;C9JKR2;B7WNR0;A0A0C4DGB6+P02768;P02768-3;H7C013;A0A087WWT3;A0A0C4DGB6+P02768;P02768-2;P02768-3;H0YA55;D6RHD5;C9JKR2;B7WNR0;A0A087WWT3;A0A0C4DGB6+P02768;P02768-2;P02768-3;C9JKR2;B7WNR0;H7C013;A0A087WWT3;A0A0C4DGB6+P02768;H0YA55;D6RHD5;B7WNR0;H7C013;A0A0C4DGB6+P02768;…	ALBU_HUMAN	ALB	AAC(UniMod:4)LLPK+AAC(UniMod:4)LLPKLDELRDEGK+AAFTEC(UniMod:4)C(UniMod:4)QAADK+AAFTEC(UniMod:4)C(UniMod:4)QAADKAAC(UniMod:4)LLPK+ADDKETC(UniMod:4)FAEEGK+ADDKETC(UniMod:4)FAEEGKK+AEFAEVSK+AEFAEVSKLVTDLTK+AFKAWAVAR+ALVLIAFAQYLQQC(UniMod:4)PFEDHVK+ALVLIAFAQYLQQC(UniMod:4)PFEDHVKLVNEVTEFAK+ATKEQLK+ATKEQLKAVMDDFAAFVEK+AVM(UniMod:35)DDFAAFVEK+AVMDDFAAFVEK+C(UniMod:4)C(UniMod:4)AAADPHEC(UniMod:4)YAK+C(Un…	AACLLPK+AACLLPKLDELRDEGK+AAFTECCQAADK+AAFTECCQAADKAACLLPK+ADDKETCFAEEGK+ADDKETCFAEEGKK+AEFAEVSK+AEFAEVSKLVTDLTK+AFKAWAVAR+ALVLIAFAQYLQQCPFEDHVK+ALVLIAFAQYLQQCPFEDHVKLVNEVTEFAK+ATKEQLK+ATKEQLKAVMDDFAAFVEK+AVMDDFAAFVEK+CCAAADPHECYAK+CCKHPEAKR+CCTESLVNR+CCTESLVNRR+CCTESLVNRRPCFSALEVDETYVPK+DDNPNLPR+DLGEENFK+DVCKNYAEAK+DVCKNYAEAKDVFLGMFLYEYAR+DVFLGMFLYEYAR+ECCEKPLLEK+EFNAETFTFHADICTLSEK+EFNAETFTFHADI…	AAC(UniMod:4)LLPK1+AAC(UniMod:4)LLPKLDELRDEGK3+AAC(UniMod:4)LLPKLDELRDEGK4+AAFTEC(UniMod:4)C(UniMod:4)QAADK2+AAFTEC(UniMod:4)C(UniMod:4)QAADK3+AAFTEC(UniMod:4)C(UniMod:4)QAADKAAC(UniMod:4)LLPK3+AAFTEC(UniMod:4)C(UniMod:4)QAADKAAC(UniMod:4)LLPK4+ADDKETC(UniMod:4)FAEEGK2+ADDKETC(UniMod:4)FAEEGK3+ADDKETC(UniMod:4)FAEEGKK2+ADDKETC(UniMod:4)FAEEGKK3+ADDKETC(UniMod:4)FAEEGKK4+AEFAEVSK1+AEFAEVSK2+AEFAEV…	0.0947411	0.0132125	-0.00171275	0.0394717	-0.00932977	-0.0991275	-0.0373306	-0.161668	0.082745	0.240611	0.945698	0.234637	0.608689	6.64666e-05	0.40136	1.78361e-24	0.25922	1	1	1	1	0.00983706	1	2.63975e-22	1	0.0674685	-0.00874605	0.201559	-0.0476418	-0.506188	-0.190626	-0.825548	0.422532	FALSE	FALSE	FALSE	FALSE	FALSE	FALSE	TRUE
P02766	Transthyretin	4	AADDTWEPFASGK2+GSPAINVAVHVFR2+GSPAINVAVHVFR3+KAADDTWEPFASGK3	P02766;A0A087WT59;A0A087WV45	TTHY_HUMAN	TTR	AADDTWEPFASGK+GSPAINVAVHVFR+KAADDTWEPFASGK	AADDTWEPFASGK+GSPAINVAVHVFR+KAADDTWEPFASGK	AADDTWEPFASGK2+GSPAINVAVHVFR2+GSPAINVAVHVFR3+KAADDTWEPFASGK3	0.200336	0.0661933	0.0286031	-0.0525944	0.0641966	-0.119039	0.278122	0.271642	0.253314	0.0558682	0.711207	0.606054	0.251706	0.117123	0.0420933	9.64452e-09	0.260877	1	1	1	1	1	1	1.42739e-06	1	0.118256	0.0511002	-0.0939615	0.114689	-0.212667	0.496873	0.485297	0.452552	FALSE	FALSE	FALSE	FALSE	FALSE	FALSE	TRUE
P19827	Inter-alpha-trypsin inhibitor heavy chain H1	36	AAISGENAGLVR2+ELAAQTIK1+ELAAQTIK2+ELAAQTIKK2+EVAFDLEIPK2+FAHYVVTSQVVNTANEAR3+GFSLDEATNLNGGLLR2+GHMLENHVER2+GHMLENHVER3+GM(UniMod:35)ADQDGLKPTIDKPSEDSPPLEMLGPR4+GMADQDGLKPTIDKPSEDSPPLEMLGPR4+GRFPLYNLGFGHNVDFNFLEVMSMENNGR4+GSLVQASEANLQAAQDFVR3+ILGDMQPGDYFDLVLFGTR3+IYEDHDATQQLQGFYSQVAKPLLVDVDLQYPQDAVLALTQNHHK6+KAAISGENAGLVR2+KAAISGENAGLVR3+LDAQASFLPK2+LWAYLTIQELLAK2+LWAYLTIQELLAK3+LWAYLTIQELLAKR2+LW…	P19827;F8WAS2+P19827;P19827-2+P19827;P19827-2;P19827-3+P19827;P19827-2;P19827-3;H7C0N0+P19827;P19827-2;P19827-3;H7C5I0+P19827;P19827-2;F8WAS2	ITIH1_HUMAN	ITIH1	AAISGENAGLVR+ELAAQTIK+ELAAQTIKK+EVAFDLEIPK+FAHYVVTSQVVNTANEAR+GFSLDEATNLNGGLLR+GHMLENHVER+GM(UniMod:35)ADQDGLKPTIDKPSEDSPPLEMLGPR+GMADQDGLKPTIDKPSEDSPPLEMLGPR+GRFPLYNLGFGHNVDFNFLEVMSMENNGR+GSLVQASEANLQAAQDFVR+ILGDMQPGDYFDLVLFGTR+IYEDHDATQQLQGFYSQVAKPLLVDVDLQYPQDAVLALTQNHHK+KAAISGENAGLVR+LDAQASFLPK+LWAYLTIQELLAK+LWAYLTIQELLAKR+NHMQYEIVIK+QAVDTAVDGVFIR+QLVHHFEIDVDIFEPQGISK+QYYEGSEIVVAGR+RQAVDTAVDGV…	AAISGENAGLVR+ELAAQTIK+ELAAQTIKK+EVAFDLEIPK+FAHYVVTSQVVNTANEAR+GFSLDEATNLNGGLLR+GHMLENHVER+GMADQDGLKPTIDKPSEDSPPLEMLGPR+GRFPLYNLGFGHNVDFNFLEVMSMENNGR+GSLVQASEANLQAAQDFVR+ILGDMQPGDYFDLVLFGTR+IYEDHDATQQLQGFYSQVAKPLLVDVDLQYPQDAVLALTQNHHK+KAAISGENAGLVR+LDAQASFLPK+LWAYLTIQELLAK+LWAYLTIQELLAKR+NHMQYEIVIK+QAVDTAVDGVFIR+QLVHHFEIDVDIFEPQGISK+QYYEGSEIVVAGR+RQAVDTAVDGVFIR+TAFISDFAVTADGNAFIGDIKDKVTAWK+VQSWKGS…	AAISGENAGLVR2+ELAAQTIK1+ELAAQTIK2+ELAAQTIKK2+EVAFDLEIPK2+FAHYVVTSQVVNTANEAR3+GFSLDEATNLNGGLLR2+GHMLENHVER2+GHMLENHVER3+GM(UniMod:35)ADQDGLKPTIDKPSEDSPPLEMLGPR4+GMADQDGLKPTIDKPSEDSPPLEMLGPR4+GRFPLYNLGFGHNVDFNFLEVMSMENNGR4+GSLVQASEANLQAAQDFVR3+ILGDMQPGDYFDLVLFGTR3+IYEDHDATQQLQGFYSQVAKPLLVDVDLQYPQDAVLALTQNHHK6+KAAISGENAGLVR2+KAAISGENAGLVR3+LDAQASFLPK2+LWAYLTIQELLAK2+LWAYLTIQELLAK3+LWAYLTIQELLAKR2+LW…	0.0675209	-0.00253776	-0.00936068	0.0864766	-0.0359967	-0.0862166	-0.0213797	0.0431496	-0.0957015	0.839851	0.738704	0.019809	0.0770245	0.00183307	0.666621	0.0112863	0.242262	1	1	1	1	0.271294	1	1	1	-0.0125639	-0.0463427	0.428127	-0.178212	-0.42684	-0.105846	0.213624	-0.473798	FALSE	FALSE	FALSE	FALSE	FALSE	FALSE	FALSE
P01023	Alpha-2-macroglobulin	119	AAQVTIQSSGTFSSK2+AIGYLNTGYQR2+AIGYLNTGYQR3+ALLAYAFALAGNQDK2+ALLAYAFALAGNQDK3+ALLAYAFALAGNQDKR3+ALLAYAFALAGNQDKRK3+ALLAYAFALAGNQDKRK4+AYIFIDEAHITQALIWLSQR3+AYIFIDEAHITQALIWLSQR4+DLKPAIVK1+DLKPAIVK2+DMYSFLEDMGLK2+DMYSFLEDMGLK3+DNSVHWERPQKPK2+DNSVHWERPQKPK3+DNSVHWERPQKPK4+DTVIKPLLVEPEGLEK2+DTVIKPLLVEPEGLEK3+FEVQVTVPK2+FQVDNNNR2+FRVVSMDENFHPLNELIPLVYIQDPK4+FRVVSMDENFHPLNELIPLVYIQDPKGNR5+FSGQLNSHGC(Un…	P01023+P01023;H0YFH1+P01023;F8W7L3	A2MG_HUMAN	A2M	AAQVTIQSSGTFSSK+AIGYLNTGYQR+ALLAYAFALAGNQDK+ALLAYAFALAGNQDKR+ALLAYAFALAGNQDKRK+AYIFIDEAHITQALIWLSQR+DLKPAIVK+DMYSFLEDMGLK+DNSVHWERPQKPK+DTVIKPLLVEPEGLEK+FEVQVTVPK+FQVDNNNR+FRVVSMDENFHPLNELIPLVYIQDPK+FRVVSMDENFHPLNELIPLVYIQDPKGNR+FSGQLNSHGC(UniMod:4)FYQQVK+GEAFTLK+GHFSISIPVK+GHFSISIPVKSDIAPVAR+GPTQEFK+GVPIPNKVIFIR+HYDGSYSTFGER+IAQWQSFQLEGGLK+IAQWQSFQLEGGLKQFSFPLSSEPFQGSYK+KDTVIKPLLVEPEGLEK+KLSFYYL…	AAQVTIQSSGTFSSK+AIGYLNTGYQR+ALLAYAFALAGNQDK+ALLAYAFALAGNQDKR+ALLAYAFALAGNQDKRK+AYIFIDEAHITQALIWLSQR+DLKPAIVK+DMYSFLEDMGLK+DNSVHWERPQKPK+DTVIKPLLVEPEGLEK+FEVQVTVPK+FQVDNNNR+FRVVSMDENFHPLNELIPLVYIQDPK+FRVVSMDENFHPLNELIPLVYIQDPKGNR+FSGQLNSHGCFYQQVK+GEAFTLK+GHFSISIPVK+GHFSISIPVKSDIAPVAR+GPTQEFK+GVPIPNKVIFIR+HYDGSYSTFGER+IAQWQSFQLEGGLK+IAQWQSFQLEGGLKQFSFPLSSEPFQGSYK+KDTVIKPLLVEPEGLEK+KLSFYYLIMAK+KYSDA…	AAQVTIQSSGTFSSK2+AIGYLNTGYQR2+AIGYLNTGYQR3+ALLAYAFALAGNQDK2+ALLAYAFALAGNQDK3+ALLAYAFALAGNQDKR3+ALLAYAFALAGNQDKRK3+ALLAYAFALAGNQDKRK4+AYIFIDEAHITQALIWLSQR3+AYIFIDEAHITQALIWLSQR4+DLKPAIVK1+DLKPAIVK2+DMYSFLEDMGLK2+DMYSFLEDMGLK3+DNSVHWERPQKPK2+DNSVHWERPQKPK3+DNSVHWERPQKPK4+DTVIKPLLVEPEGLEK2+DTVIKPLLVEPEGLEK3+FEVQVTVPK2+FQVDNNNR2+FRVVSMDENFHPLNELIPLVYIQDPK4+FRVVSMDENFHPLNELIPLVYIQDPKGNR5+FSGQLNSHGC(Un…	0.0705837	-0.16789	0.000563964	0.165056	-0.163358	-0.277831	-0.0735084	-0.120704	-0.0849731	2.07919e-15	0.990254	0.00691307	1.29594e-06	1.52043e-09	0.368114	1.79831e-05	0.527867	3.0772e-13	1	1	0.0001918	2.25024e-07	1	0.0026615	1	-0.470178	0.00157938	0.46224	-0.457485	-0.778066	-0.20586	-0.338031	-0.237968	TRUE	FALSE	FALSE	TRUE	TRUE	FALSE	TRUE
P01042;P01042-2	Kininogen-1	25	AATGEC(UniMod:4)TATVGKR2+AATGEC(UniMod:4)TATVGKR3+AVDAALK1+AVDAALKK1+AVDAALKK2+DIPTNSPELEETLTHTITK3+EGDC(UniMod:4)PVQSGK2+IASFSQNC(UniMod:4)DIYPGKDFVQPPTK3+IC(UniMod:4)VGC(UniMod:4)PR2+KIYPTVNC(UniMod:4)QPLGMISLMK3+KLGQSLDC(UniMod:4)NAEVYVVPWEK3+KYFIDFVAR2+KYNSQNQSNNQFVLYR3+QVVAGLNFR2+RPPGFSPFR2+TVGSDTFYSFK2+TVGSDTFYSFKYEIK3+TWQDC(UniMod:4)EYKDAAK2+TWQDC(UniMod:4)EYKDAAK3+VQVVAGK1+VQVVAGKK1+VQVVA…	P01042;P01042-2;P01042-3+P01042;P01042-2	KNG1_HUMAN	KNG1	AATGEC(UniMod:4)TATVGKR+AVDAALK+AVDAALKK+DIPTNSPELEETLTHTITK+EGDC(UniMod:4)PVQSGK+IASFSQNC(UniMod:4)DIYPGKDFVQPPTK+IC(UniMod:4)VGC(UniMod:4)PR+KIYPTVNC(UniMod:4)QPLGMISLMK+KLGQSLDC(UniMod:4)NAEVYVVPWEK+KYFIDFVAR+KYNSQNQSNNQFVLYR+QVVAGLNFR+RPPGFSPFR+TVGSDTFYSFK+TVGSDTFYSFKYEIK+TWQDC(UniMod:4)EYKDAAK+VQVVAGK+VQVVAGKK+YEIKEGDC(UniMod:4)PVQSGK+YFIDFVAR+YNSQNQSNNQFVLYR	AATGECTATVGKR+AVDAALK+AVDAALKK+DIPTNSPELEETLTHTITK+EGDCPVQSGK+IASFSQNCDIYPGKDFVQPPTK+ICVGCPR+KIYPTVNCQPLGMISLMK+KLGQSLDCNAEVYVVPWEK+KYFIDFVAR+KYNSQNQSNNQFVLYR+QVVAGLNFR+RPPGFSPFR+TVGSDTFYSFK+TVGSDTFYSFKYEIK+TWQDCEYKDAAK+VQVVAGK+VQVVAGKK+YEIKEGDCPVQSGK+YFIDFVAR+YNSQNQSNNQFVLYR	AATGEC(UniMod:4)TATVGKR2+AATGEC(UniMod:4)TATVGKR3+AVDAALK1+AVDAALKK1+AVDAALKK2+DIPTNSPELEETLTHTITK3+EGDC(UniMod:4)PVQSGK2+IASFSQNC(UniMod:4)DIYPGKDFVQPPTK3+IC(UniMod:4)VGC(UniMod:4)PR2+KIYPTVNC(UniMod:4)QPLGMISLMK3+KLGQSLDC(UniMod:4)NAEVYVVPWEK3+KYFIDFVAR2+KYNSQNQSNNQFVLYR3+QVVAGLNFR2+RPPGFSPFR2+TVGSDTFYSFK2+TVGSDTFYSFKYEIK3+TWQDC(UniMod:4)EYKDAAK2+TWQDC(UniMod:4)EYKDAAK3+VQVVAGK1+VQVVAGKK1+VQVVA…	0.0841649	0.00929432	0.00879045	-0.0168596	-0.00935917	0.00360521	0.0528624	0.297108	0.0353244	0.446838	0.747433	0.63987	0.636122	0.893061	0.273701	2.32194e-59	0.657113	1	1	1	1	1	1	3.43647e-57	1	0.0391042	0.0369843	-0.070934	-0.0393771	0.0151683	0.22241	1.25003	0.148621	FALSE	FALSE	FALSE	FALSE	FALSE	FALSE	TRUE
P02649	Apolipoprotein E	pi	AATVGSLAGQPLQER2+AKLEEQAQQIR2+AKLEEQAQQIR3+ALMDETMK2+ALMDETMKELK3+AQAWGER2+AYKSELEEQLTPVAEETR3+DRLDEVKEQVAEVR3+DRLDEVKEQVAEVR4+ELQAAQAR2+FWDYLR2+GEVQAMLGQSTEELRVR3+LAVYQAGAR2+LGADMEDVC(UniMod:4)GR2+LGPLVEQGR2+LKSWFEPLVEDMQR2+LKSWFEPLVEDMQR3+LLRDADDLQKR3+LQAEAFQAR2+LSKELQAAQAR2+LSKELQAAQAR3+LVQYRGEVQAMLGQSTEELRVR4+MEEMGSR2+QWAGLVEK2+VQAAVGTSAAPVPSDNH2+VQAAVGTSAAPVPSDNH3+WELALGR2	P02649;H0Y7L5+P02649+P02649;E7ERP7;H0Y7L5;E9PEV4	APOE_HUMAN	APOE	AATVGSLAGQPLQER+AKLEEQAQQIR+ALMDETMK+ALMDETMKELK+AQAWGER+AYKSELEEQLTPVAEETR+DRLDEVKEQVAEVR+ELQAAQAR+FWDYLR+GEVQAMLGQSTEELRVR+LAVYQAGAR+LGADMEDVC(UniMod:4)GR+LGPLVEQGR+LKSWFEPLVEDMQR+LLRDADDLQKR+LQAEAFQAR+LSKELQAAQAR+LVQYRGEVQAMLGQSTEELRVR+MEEMGSR+QWAGLVEK+VQAAVGTSAAPVPSDNH+WELALGR	AATVGSLAGQPLQER+AKLEEQAQQIR+ALMDETMK+ALMDETMKELK+AQAWGER+AYKSELEEQLTPVAEETR+DRLDEVKEQVAEVR+ELQAAQAR+FWDYLR+GEVQAMLGQSTEELRVR+LAVYQAGAR+LGADMEDVCGR+LGPLVEQGR+LKSWFEPLVEDMQR+LLRDADDLQKR+LQAEAFQAR+LSKELQAAQAR+LVQYRGEVQAMLGQSTEELRVR+MEEMGSR+QWAGLVEK+VQAAVGTSAAPVPSDNH+WELALGR	AATVGSLAGQPLQER2+AKLEEQAQQIR2+AKLEEQAQQIR3+ALMDETMK2+ALMDETMKELK3+AQAWGER2+AYKSELEEQLTPVAEETR3+DRLDEVKEQVAEVR3+DRLDEVKEQVAEVR4+ELQAAQAR2+FWDYLR2+GEVQAMLGQSTEELRVR3+LAVYQAGAR2+LGADMEDVC(UniMod:4)GR2+LGPLVEQGR2+LKSWFEPLVEDMQR2+LKSWFEPLVEDMQR3+LLRDADDLQKR3+LQAEAFQAR2+LSKELQAAQAR2+LSKELQAAQAR3+LVQYRGEVQAMLGQSTEELRVR4+MEEMGSR2+QWAGLVEK2+VQAAVGTSAAPVPSDNH2+VQAAVGTSAAPVPSDNH3+WELALGR2	0.137799	-0.0298501	0.00365065	-0.168774	-0.04544	-0.0781117	-0.0687799	-0.152213	-0.271469	0.299808	0.954728	0.0471006	0.329659	0.216584	0.54537	0.000101245	0.147884	1	1	1	1	1	1	0.0149843	1	-0.0649079	0.00793821	-0.366994	-0.0988077	-0.169851	-0.149559	-0.330983	-0.5903	FALSE	FALSE	FALSE	FALSE	FALSE	FALSE	FALSE
P01024	Complement C3	178	AAVYHHFISDGVR2+AAVYHHFISDGVR3+ADIGC(UniMod:4)TPGSGKDYAGVFSDAGLTFTSSSGQQTAQR4+AEDLVGK1+AEDLVGKSLYVSATVILHSGSDMVQAER4+AGDFLEANYMNLQR2+AGDFLEANYMNLQR3+AKDQLTC(UniMod:4)NKFDLK2+AKDQLTC(UniMod:4)NKFDLK3+AKDQLTC(UniMod:4)NKFDLK4+ASHLGLAR1+ASHLGLAR2+AVLYNYR2+AVLYNYRQNQELK3+AYYENSPQQVFSTEFEVK3+DAPDHQELNLDVSLQLPSR3+DFDFVPPVVR2+DKNRWEDPGK2+DSC(UniMod:4)VGSLVVK2+EALKLEEK2+EGVQKEDIPPADLSDQVPDTESETR4+EVVADSVW…	P01024+P01024;M0R0Q9+P01024;M0QYC8+P01024;M0QXZ3+P01024;M0R1Q1	CO3_HUMAN	C3	AAVYHHFISDGVR+ADIGC(UniMod:4)TPGSGKDYAGVFSDAGLTFTSSSGQQTAQR+AEDLVGK+AEDLVGKSLYVSATVILHSGSDMVQAER+AGDFLEANYMNLQR+AKDQLTC(UniMod:4)NKFDLK+ASHLGLAR+AVLYNYR+AVLYNYRQNQELK+AYYENSPQQVFSTEFEVK+DAPDHQELNLDVSLQLPSR+DFDFVPPVVR+DKNRWEDPGK+DSC(UniMod:4)VGSLVVK+EALKLEEK+EGVQKEDIPPADLSDQVPDTESETR+EVVADSVWVDVK+EVVADSVWVDVKDSC(UniMod:4)VGSLVVK+FISLGEAC(UniMod:4)KK+FYHPEKEDGKLNK+FYYIYNEK+GLEVTITAR+GQGTLSVVTMYHAK+…	AAVYHHFISDGVR+ADIGCTPGSGKDYAGVFSDAGLTFTSSSGQQTAQR+AEDLVGK+AEDLVGKSLYVSATVILHSGSDMVQAER+AGDFLEANYMNLQR+AKDQLTCNKFDLK+ASHLGLAR+AVLYNYR+AVLYNYRQNQELK+AYYENSPQQVFSTEFEVK+DAPDHQELNLDVSLQLPSR+DFDFVPPVVR+DKNRWEDPGK+DSCVGSLVVK+EALKLEEK+EGVQKEDIPPADLSDQVPDTESETR+EVVADSVWVDVK+EVVADSVWVDVKDSCVGSLVVK+FISLGEACKK+FYHPEKEDGKLNK+FYYIYNEK+GLEVTITAR+GQGTLSVVTMYHAK+GVFVLNK+GVFVLNKK+GYTQQLAFR+GYTQQLAFRQPSSAFAAFVK+GY…	AAVYHHFISDGVR2+AAVYHHFISDGVR3+ADIGC(UniMod:4)TPGSGKDYAGVFSDAGLTFTSSSGQQTAQR4+AEDLVGK1+AEDLVGKSLYVSATVILHSGSDMVQAER4+AGDFLEANYMNLQR2+AGDFLEANYMNLQR3+AKDQLTC(UniMod:4)NKFDLK2+AKDQLTC(UniMod:4)NKFDLK3+AKDQLTC(UniMod:4)NKFDLK4+ASHLGLAR1+ASHLGLAR2+AVLYNYR2+AVLYNYRQNQELK3+AYYENSPQQVFSTEFEVK3+DAPDHQELNLDVSLQLPSR3+DFDFVPPVVR2+DKNRWEDPGK2+DSC(UniMod:4)VGSLVVK2+EALKLEEK2+EGVQKEDIPPADLSDQVPDTESETR4+EVVADSVW…	0.0487079	-0.0536479	-0.0148408	-0.0971689	0.11777	0.233129	0.15439	0.139393	0.00603254	2.85942e-06	0.559135	0.00386767	2.90988e-10	1.33104e-19	0.000622519	1.32733e-18	0.935075	0.000423195	1	0.572415	4.30662e-08	1.96994e-17	0.0921327	1.96445e-16	1	-0.255729	-0.070743	-0.463184	0.561384	1.11128	0.735945	0.664456	0.0287559	TRUE	FALSE	FALSE	TRUE	TRUE	FALSE	TRUE
P04196	Histidine-rich glycoprotein	21	ADLFYDVEALDLESPK3+ALDLINKR2+DGYLFQLLR2+DSPVLIDFFEDTER2+DSPVLIDFFEDTER3+DSPVLIDFFEDTERYR3+GGEGTGYFVDFSVR2+GGEGTGYFVDFSVR3+KGEVLPLPEANFPSFPLPHHK4+KGEVLPLPEANFPSFPLPHHK5+QIGSVYR2+QIGSVYRLPPLR3+RDGYLFQLLR3+RPSEIVIGQC(UniMod:4)K2+RPSEIVIGQC(UniMod:4)K3+SGFPQVSMFFTHTFPK3+VRGGEGTGYFVDFSVR2+VRGGEGTGYFVDFSVR3+YKEENDDFASFR2+YKEENDDFASFR3+YKEENDDFASFRVDR4	P04196	HRG_HUMAN	HRG	ADLFYDVEALDLESPK+ALDLINKR+DGYLFQLLR+DSPVLIDFFEDTER+DSPVLIDFFEDTERYR+GGEGTGYFVDFSVR+KGEVLPLPEANFPSFPLPHHK+QIGSVYR+QIGSVYRLPPLR+RDGYLFQLLR+RPSEIVIGQC(UniMod:4)K+SGFPQVSMFFTHTFPK+VRGGEGTGYFVDFSVR+YKEENDDFASFR+YKEENDDFASFRVDR	ADLFYDVEALDLESPK+ALDLINKR+DGYLFQLLR+DSPVLIDFFEDTER+DSPVLIDFFEDTERYR+GGEGTGYFVDFSVR+KGEVLPLPEANFPSFPLPHHK+QIGSVYR+QIGSVYRLPPLR+RDGYLFQLLR+RPSEIVIGQCK+SGFPQVSMFFTHTFPK+VRGGEGTGYFVDFSVR+YKEENDDFASFR+YKEENDDFASFRVDR	ADLFYDVEALDLESPK3+ALDLINKR2+DGYLFQLLR2+DSPVLIDFFEDTER2+DSPVLIDFFEDTER3+DSPVLIDFFEDTERYR3+GGEGTGYFVDFSVR2+GGEGTGYFVDFSVR3+KGEVLPLPEANFPSFPLPHHK4+KGEVLPLPEANFPSFPLPHHK5+QIGSVYR2+QIGSVYRLPPLR3+RDGYLFQLLR3+RPSEIVIGQC(UniMod:4)K2+RPSEIVIGQC(UniMod:4)K3+SGFPQVSMFFTHTFPK3+VRGGEGTGYFVDFSVR2+VRGGEGTGYFVDFSVR3+YKEENDDFASFR2+YKEENDDFASFR3+YKEENDDFASFRVDR4	0.0918243	0.14369	-0.0108283	-0.0887108	0.0337547	-0.0315688	-0.157696	-0.501704	-0.000342716	8.8483e-09	0.844323	0.223192	0.398375	0.560138	0.106199	2.92892e-44	0.998299	1.30955e-06	1	1	1	1	1	4.3348e-42	1	0.297772	-0.0224398	-0.183838	0.0699508	-0.0654209	-0.326799	-1.03969	-0.000710221	TRUE	FALSE	FALSE	FALSE	FALSE	FALSE	TRUE
P01011	Alpha-1-antichymotrypsin	25	ADLSGITGAR2+AKWEM(UniMod:35)PFDPQDTHQSR4+AKWEMPFDPQDTHQSR3+AKWEMPFDPQDTHQSR4+AVLDVFEEGTEASAATAVK3+DYNLNDILLQLGIEEAFTSK3+DYNLNDILLQLGIEEAFTSKADLSGITGAR5+EIGELYLPK2+EQLSLLDR2+EQLSLLDRFTEDAK2+EQLSLLDRFTEDAK3+EQLSLLDRFTEDAKR3+EQLSLLDRFTEDAKR4+FNRPFLMIIVPTDTQNIFFM(UniMod:35)SK3+FNRPFLMIIVPTDTQNIFFMSK3+FNRPFLMIIVPTDTQNIFFMSK4+GTHVDLGLASANVDFAFSLYK3+ITLLSALVETR2+KLINDYVK2+LINDYVK2+LYGSEAFATDFQDSAAAKK3+N…	P01011;G3V3A0+P01011;G3V595+P01011;P01011-2;G3V595+P01011;P01011-2;P01011-3;G3V595+P01011;A0A087WY93;G3V3A0	AACT_HUMAN	SERPINA3	ADLSGITGAR+AKWEM(UniMod:35)PFDPQDTHQSR+AKWEMPFDPQDTHQSR+AVLDVFEEGTEASAATAVK+DYNLNDILLQLGIEEAFTSK+DYNLNDILLQLGIEEAFTSKADLSGITGAR+EIGELYLPK+EQLSLLDR+EQLSLLDRFTEDAK+EQLSLLDRFTEDAKR+FNRPFLMIIVPTDTQNIFFM(UniMod:35)SK+FNRPFLMIIVPTDTQNIFFMSK+GTHVDLGLASANVDFAFSLYK+ITLLSALVETR+KLINDYVK+LINDYVK+LYGSEAFATDFQDSAAAKK+NLAVSQVVHK+RLYGSEAFATDFQDSAAAK+WRDSLEFR+WRDSLEFREIGELYLPK	ADLSGITGAR+AKWEMPFDPQDTHQSR+AVLDVFEEGTEASAATAVK+DYNLNDILLQLGIEEAFTSK+DYNLNDILLQLGIEEAFTSKADLSGITGAR+EIGELYLPK+EQLSLLDR+EQLSLLDRFTEDAK+EQLSLLDRFTEDAKR+FNRPFLMIIVPTDTQNIFFMSK+GTHVDLGLASANVDFAFSLYK+ITLLSALVETR+KLINDYVK+LINDYVK+LYGSEAFATDFQDSAAAKK+NLAVSQVVHK+RLYGSEAFATDFQDSAAAK+WRDSLEFR+WRDSLEFREIGELYLPK	ADLSGITGAR2+AKWEM(UniMod:35)PFDPQDTHQSR4+AKWEMPFDPQDTHQSR3+AKWEMPFDPQDTHQSR4+AVLDVFEEGTEASAATAVK3+DYNLNDILLQLGIEEAFTSK3+DYNLNDILLQLGIEEAFTSKADLSGITGAR5+EIGELYLPK2+EQLSLLDR2+EQLSLLDRFTEDAK2+EQLSLLDRFTEDAK3+EQLSLLDRFTEDAKR3+EQLSLLDRFTEDAKR4+FNRPFLMIIVPTDTQNIFFM(UniMod:35)SK3+FNRPFLMIIVPTDTQNIFFMSK3+FNRPFLMIIVPTDTQNIFFMSK4+GTHVDLGLASANVDFAFSLYK3+ITLLSALVETR2+KLINDYVK2+LINDYVK2+LYGSEAFATDFQDSAAAKK3+N…	0.109896	0.0647371	-0.0397556	-0.0632545	0.0608007	0.0436804	-0.040589	-0.144261	-0.0371061	0.000100728	0.282684	0.19543	0.0235733	0.229637	0.535006	2.21811e-10	0.730767	0.0149078	1	1	1	1	1	3.2828e-08	1	0.232201	-0.142596	-0.226883	0.218082	0.156674	-0.145586	-0.517439	-0.133093	TRUE	FALSE	FALSE	FALSE	FALSE	FALSE	FALSE
P02787	Serotransferrin	130	ADRDQYELLC(UniMod:4)LDNTR3+APNHAVVTR2+APNHAVVTRK2+ASYLDC(UniMod:4)IR2+AVGNLRK1+C(UniMod:4)LKDGAGDVAFVK2+C(UniMod:4)LKDGAGDVAFVK3+C(UniMod:4)LVEKGDVAFVK2+C(UniMod:4)LVEKGDVAFVK3+C(UniMod:4)QSFRDHMK2+C(UniMod:4)QSFRDHMK3+C(UniMod:4)STSSLLEAC(UniMod:4)TFR2+C(UniMod:4)STSSLLEAC(UniMod:4)TFR3+C(UniMod:4)STSSLLEAC(UniMod:4)TFRRP3+DDTVC(UniMod:4)LAK2+DGAGDVAFVK2+DKSKEFQLFSSPHGK4+DLLFKDSAHGFLK2+DLLFKDSAH…	P02787;C9JVG0+P02787+P02787;F8WCI6;C9JB55;F8WEK9+P02787;H7C5E8+P02787;F8WC57;F8WCI6;F8WEK9	TRFE_HUMAN	TF	ADRDQYELLC(UniMod:4)LDNTR+APNHAVVTR+APNHAVVTRK+ASYLDC(UniMod:4)IR+AVGNLRK+C(UniMod:4)LKDGAGDVAFVK+C(UniMod:4)LVEKGDVAFVK+C(UniMod:4)QSFRDHMK+C(UniMod:4)STSSLLEAC(UniMod:4)TFR+C(UniMod:4)STSSLLEAC(UniMod:4)TFRRP+DDTVC(UniMod:4)LAK+DGAGDVAFVK+DKSKEFQLFSSPHGK+DLLFKDSAHGFLK+DLLFKDSAHGFLKVPPR+DLLFRDDTVC(UniMod:4)LAK+DSAHGFLK+DSAHGFLKVPPR+DSGFQMNQLR+DYELLC(UniMod:4)LDGTRKPVEEYANC(UniMod:4)HLAR+EDPQTFYY…	ADRDQYELLCLDNTR+APNHAVVTR+APNHAVVTRK+ASYLDCIR+AVGNLRK+CLKDGAGDVAFVK+CLVEKGDVAFVK+CQSFRDHMK+CSTSSLLEACTFR+CSTSSLLEACTFRRP+DDTVCLAK+DGAGDVAFVK+DKSKEFQLFSSPHGK+DLLFKDSAHGFLK+DLLFKDSAHGFLKVPPR+DLLFRDDTVCLAK+DSAHGFLK+DSAHGFLKVPPR+DSGFQMNQLR+DYELLCLDGTRKPVEEYANCHLAR+EDPQTFYYAVAVVK+EDPQTFYYAVAVVKK+EFQLFSSPHGK+EFQLFSSPHGKDLLFK+EGTCPEAPTDECKPVK+EGTCPEAPTDECKPVKWCALSHHER+EGYYGYTGAFR+FDEFFSEGCAPGSK+FDEFFSEG…	ADRDQYELLC(UniMod:4)LDNTR3+APNHAVVTR2+APNHAVVTRK2+ASYLDC(UniMod:4)IR2+AVGNLRK1+C(UniMod:4)LKDGAGDVAFVK2+C(UniMod:4)LKDGAGDVAFVK3+C(UniMod:4)LVEKGDVAFVK2+C(UniMod:4)LVEKGDVAFVK3+C(UniMod:4)QSFRDHMK2+C(UniMod:4)QSFRDHMK3+C(UniMod:4)STSSLLEAC(UniMod:4)TFR2+C(UniMod:4)STSSLLEAC(UniMod:4)TFR3+C(UniMod:4)STSSLLEAC(UniMod:4)TFRRP3+DDTVC(UniMod:4)LAK2+DGAGDVAFVK2+DKSKEFQLFSSPHGK4+DLLFKDSAHGFLK2+DLLFKDSAH…	0.0759094	-0.0233896	-0.00418729	0.0127498	-0.0459372	-0.141029	-0.043229	0.147072	-0.0716659	0.105095	0.896594	0.764342	0.0494376	9.73077e-06	0.448131	1.49785e-13	0.445528	1	1	1	1	0.00144015	1	2.21681e-11	1	-0.0956892	-0.0171306	0.0521606	-0.187934	-0.576965	-0.176854	0.601687	-0.293192	FALSE	FALSE	FALSE	FALSE	TRUE	FALSE	TRUE
P01834	Immunoglobulin kappa constant	19	ADYEKHK1+ADYEKHK2+ADYEKHKVYAC(UniMod:4)EVTHQGLSSPVTK4+ADYEKHKVYAC(UniMod:4)EVTHQGLSSPVTK5+DSTYSLSSTLTLSK2+DSTYSLSSTLTLSK3+RTVAAPSVFIFPPSDEQLK3+RTVAAPSVFIFPPSDEQLK4+SFNRGEC(UniMod:4)1+SFNRGEC(UniMod:4)2+SGTASVVC(UniMod:4)LLNNFYPR3+SGTASVVC(UniMod:4)LLNNFYPR4+TVAAPSVFIFPPSDEQLK3+VDNALQSGNSQESVTEQDSK3+VDNALQSGNSQESVTEQDSKDSTYSLSSTLTLSK5+VQWKVDNALQSGNSQESVTEQDSK3+VQWKVDNALQSGNSQESVTEQDSKDSTYSLSSTLTLS…	P01834	IGKC_HUMAN	IGKC	ADYEKHK+ADYEKHKVYAC(UniMod:4)EVTHQGLSSPVTK+DSTYSLSSTLTLSK+RTVAAPSVFIFPPSDEQLK+SFNRGEC(UniMod:4)+SGTASVVC(UniMod:4)LLNNFYPR+TVAAPSVFIFPPSDEQLK+VDNALQSGNSQESVTEQDSK+VDNALQSGNSQESVTEQDSKDSTYSLSSTLTLSK+VQWKVDNALQSGNSQESVTEQDSK+VQWKVDNALQSGNSQESVTEQDSKDSTYSLSSTLTLSK+VYAC(UniMod:4)EVTHQGLSSPVTK	ADYEKHK+ADYEKHKVYACEVTHQGLSSPVTK+DSTYSLSSTLTLSK+RTVAAPSVFIFPPSDEQLK+SFNRGEC+SGTASVVCLLNNFYPR+TVAAPSVFIFPPSDEQLK+VDNALQSGNSQESVTEQDSK+VDNALQSGNSQESVTEQDSKDSTYSLSSTLTLSK+VQWKVDNALQSGNSQESVTEQDSK+VQWKVDNALQSGNSQESVTEQDSKDSTYSLSSTLTLSK+VYACEVTHQGLSSPVTK	ADYEKHK1+ADYEKHK2+ADYEKHKVYAC(UniMod:4)EVTHQGLSSPVTK4+ADYEKHKVYAC(UniMod:4)EVTHQGLSSPVTK5+DSTYSLSSTLTLSK2+DSTYSLSSTLTLSK3+RTVAAPSVFIFPPSDEQLK3+RTVAAPSVFIFPPSDEQLK4+SFNRGEC(UniMod:4)1+SFNRGEC(UniMod:4)2+SGTASVVC(UniMod:4)LLNNFYPR3+SGTASVVC(UniMod:4)LLNNFYPR4+TVAAPSVFIFPPSDEQLK3+VDNALQSGNSQESVTEQDSK3+VDNALQSGNSQESVTEQDSKDSTYSLSSTLTLSK5+VQWKVDNALQSGNSQESVTEQDSK3+VQWKVDNALQSGNSQESVTEQDSKDSTYSLSSTLTLS…	0.0761983	0.0729855	-0.0546845	0.114309	0.0174378	-0.0856729	0.0315274	-0.114918	0.0770715	9.12085e-05	0.187292	0.0369662	0.561529	0.0356729	0.667105	5.50065e-06	0.523573	0.0134989	1	1	1	1	1	0.000814097	1	0.239178	-0.179204	0.374597	0.0571446	-0.280755	0.103317	-0.376593	0.252568	TRUE	FALSE	FALSE	FALSE	FALSE	FALSE	TRUE
Q14624;Q14624-2	Inter-alpha-trypsin inhibitor heavy chain H4	52	AEAQAQYSAAVAK2+AGFSWIEVTFK2+AGFSWIEVTFKNPLVWVHASPEHVVVTR4+AGFSWIEVTFKNPLVWVHASPEHVVVTR5+ANTVQEATFQMELPK2+ANTVQEATFQMELPKK3+DQFNLIVFSTEATQWRPSLVPASAENVNK4+DTDRFSSHVGGTLGQFYQEVLWGSPAASDDGRR5+EKAEAQAQYSAAVAK3+ETLFSVMPGLK2+FAHTVVTSR2+FKPTLSQQQK2+FKPTLSQQQK3+GSEMVVAGK1+GSEMVVAGK2+HRQGPVNLLSDPEQGVEVTGQYER4+HRQGPVNLLSDPEQGVEVTGQYEREK4+HRQGPVNLLSDPEQGVEVTGQYEREK5+ILDDLSPR2+ITFELVYEELLK2+ITFELVYEELLK3+ITF…	Q14624;Q14624-2;Q14624-3;Q14624-4;B7ZKJ8+Q14624;Q14624-2;Q14624-3;Q14624-4;H7C0L5;B7ZKJ8+Q14624;Q14624-2;Q14624-3;H7C0L5;B7ZKJ8+Q14624;Q14624-2;Q14624-3;B7ZKJ8	ITIH4_HUMAN	ITIH4	AEAQAQYSAAVAK+AGFSWIEVTFK+AGFSWIEVTFKNPLVWVHASPEHVVVTR+ANTVQEATFQMELPK+ANTVQEATFQMELPKK+DQFNLIVFSTEATQWRPSLVPASAENVNK+DTDRFSSHVGGTLGQFYQEVLWGSPAASDDGRR+EKAEAQAQYSAAVAK+ETLFSVMPGLK+FAHTVVTSR+FKPTLSQQQK+GSEMVVAGK+HRQGPVNLLSDPEQGVEVTGQYER+HRQGPVNLLSDPEQGVEVTGQYEREK+ILDDLSPR+ITFELVYEELLK+ITFELVYEELLKR+LALDNGGLAR+LGVYELLLK+LLFKGSEMVVAGK+LQDRGPDVLTATVSGK+M(UniMod:35)NFRPGVLSSR+MNFRPGVLSSR+NM(UniMod:35)…	AEAQAQYSAAVAK+AGFSWIEVTFK+AGFSWIEVTFKNPLVWVHASPEHVVVTR+ANTVQEATFQMELPK+ANTVQEATFQMELPKK+DQFNLIVFSTEATQWRPSLVPASAENVNK+DTDRFSSHVGGTLGQFYQEVLWGSPAASDDGRR+EKAEAQAQYSAAVAK+ETLFSVMPGLK+FAHTVVTSR+FKPTLSQQQK+GSEMVVAGK+HRQGPVNLLSDPEQGVEVTGQYER+HRQGPVNLLSDPEQGVEVTGQYEREK+ILDDLSPR+ITFELVYEELLK+ITFELVYEELLKR+LALDNGGLAR+LGVYELLLK+LLFKGSEMVVAGK+LQDRGPDVLTATVSGK+MNFRPGVLSSR+NMEQFQVSVSVAPNAK+NPLVWVHASPEHVVVTR+N…	AEAQAQYSAAVAK2+AGFSWIEVTFK2+AGFSWIEVTFKNPLVWVHASPEHVVVTR4+AGFSWIEVTFKNPLVWVHASPEHVVVTR5+ANTVQEATFQMELPK2+ANTVQEATFQMELPKK3+DQFNLIVFSTEATQWRPSLVPASAENVNK4+DTDRFSSHVGGTLGQFYQEVLWGSPAASDDGRR5+EKAEAQAQYSAAVAK3+ETLFSVMPGLK2+FAHTVVTSR2+FKPTLSQQQK2+FKPTLSQQQK3+GSEMVVAGK1+GSEMVVAGK2+HRQGPVNLLSDPEQGVEVTGQYER4+HRQGPVNLLSDPEQGVEVTGQYEREK4+HRQGPVNLLSDPEQGVEVTGQYEREK5+ILDDLSPR2+ITFELVYEELLK2+ITFELVYEELLK3+ITF…	0.0754265	0.030043	-0.035679	0.0162338	0.0196721	0.0108712	0.0569476	-0.019395	-0.0537205	0.0315918	0.252697	0.693258	0.384032	0.722673	0.301875	0.304395	0.554519	1	1	1	1	1	1	1	1	0.135776	-0.161248	0.0733672	0.088906	0.0491311	0.257369	-0.0876538	-0.242785	FALSE	FALSE	FALSE	FALSE	FALSE	FALSE	FALSE
P07360	Complement component C8 gamma chain	6	AEATTLHVAPQGTAMAVSTFR3+KLDGIC(UniMod:4)WQVR3+QLYGDTGVLGR2+RPASPISTIQPK2+RPASPISTIQPK3+SLPVSDSVLSGFEQR2	P07360;Q5SQ08+P07360	CO8G_HUMAN	C8G	AEATTLHVAPQGTAMAVSTFR+KLDGIC(UniMod:4)WQVR+QLYGDTGVLGR+RPASPISTIQPK+SLPVSDSVLSGFEQR	AEATTLHVAPQGTAMAVSTFR+KLDGICWQVR+QLYGDTGVLGR+RPASPISTIQPK+SLPVSDSVLSGFEQR	AEATTLHVAPQGTAMAVSTFR3+KLDGIC(UniMod:4)WQVR3+QLYGDTGVLGR2+RPASPISTIQPK2+RPASPISTIQPK3+SLPVSDSVLSGFEQR2	0.188144	-0.0289548	0.148036	-0.094168	0.0979802	0.172599	-0.0313636	-0.100414	0.178073	0.282489	0.0141049	0.236056	0.0249109	0.00361127	0.768219	0.0059895	0.310224	1	1	1	1	0.534467	1	0.886446	1	-0.0669151	0.342115	-0.217624	0.226434	0.39888	-0.0724819	-0.232059	0.411529	FALSE	FALSE	FALSE	FALSE	FALSE	FALSE	FALSE
P00450	Ceruloplasmin	49	AEEEHLGILGPQLHADVGDKVK5+AETGDKVYVHLK2+AETGDKVYVHLK3+ALYLQYTDETFR2+DLYSGLIGPLIVC(UniMod:4)R2+ERGPEEEHLGILGPVIWAEVGDTIR4+EVGPTNADPVC(UniMod:4)LAK2+EYTDASFTNR2+EYTDASFTNRK2+EYTDASFTNRK3+FNKNNEGTYYSPNYNPQSR3+GAYPLSIEPIGVR2+GAYPLSIEPIGVR3+GPEEEHLGILGPVIWAEVGDTIR3+GVYSSDVFDIFPGTYQTLEMFPR3+HRGVYSSDVFDIFPGTYQTLEMFPR4+HYYIGIIETTWDYASDHGEK3+HYYIGIIETTWDYASDHGEK4+HYYIGIIETTWDYASDHGEKK4+HYYIGIIETTWDYASDHGEKK…	P00450;H7C5R1;E9PFZ2+P00450;D6RE86;E9PFZ2+P00450;H7C5R1;H7C5N5;E9PFZ2+P00450;H7C5R1;H7C5N5+P00450;E9PFZ2+P00450	CERU_HUMAN	CP	AEEEHLGILGPQLHADVGDKVK+AETGDKVYVHLK+ALYLQYTDETFR+DLYSGLIGPLIVC(UniMod:4)R+ERGPEEEHLGILGPVIWAEVGDTIR+EVGPTNADPVC(UniMod:4)LAK+EYTDASFTNR+EYTDASFTNRK+FNKNNEGTYYSPNYNPQSR+GAYPLSIEPIGVR+GPEEEHLGILGPVIWAEVGDTIR+GVYSSDVFDIFPGTYQTLEMFPR+HRGVYSSDVFDIFPGTYQTLEMFPR+HYYIGIIETTWDYASDHGEK+HYYIGIIETTWDYASDHGEKK+IYHSHIDAPK+KAEEEHLGILGPQLHADVGDKVK+KALYLQYTDETFR+KERGPEEEHLGILGPVIWAEVGDTIR+KLISVDTEHSNIYLQNGPDR+LIS…	AEEEHLGILGPQLHADVGDKVK+AETGDKVYVHLK+ALYLQYTDETFR+DLYSGLIGPLIVCR+ERGPEEEHLGILGPVIWAEVGDTIR+EVGPTNADPVCLAK+EYTDASFTNR+EYTDASFTNRK+FNKNNEGTYYSPNYNPQSR+GAYPLSIEPIGVR+GPEEEHLGILGPVIWAEVGDTIR+GVYSSDVFDIFPGTYQTLEMFPR+HRGVYSSDVFDIFPGTYQTLEMFPR+HYYIGIIETTWDYASDHGEK+HYYIGIIETTWDYASDHGEKK+IYHSHIDAPK+KAEEEHLGILGPQLHADVGDKVK+KALYLQYTDETFR+KERGPEEEHLGILGPVIWAEVGDTIR+KLISVDTEHSNIYLQNGPDR+LISVDTEHSNIYLQNGPDR+LVY…	AEEEHLGILGPQLHADVGDKVK5+AETGDKVYVHLK2+AETGDKVYVHLK3+ALYLQYTDETFR2+DLYSGLIGPLIVC(UniMod:4)R2+ERGPEEEHLGILGPVIWAEVGDTIR4+EVGPTNADPVC(UniMod:4)LAK2+EYTDASFTNR2+EYTDASFTNRK2+EYTDASFTNRK3+FNKNNEGTYYSPNYNPQSR3+GAYPLSIEPIGVR2+GAYPLSIEPIGVR3+GPEEEHLGILGPVIWAEVGDTIR3+GVYSSDVFDIFPGTYQTLEMFPR3+HRGVYSSDVFDIFPGTYQTLEMFPR4+HYYIGIIETTWDYASDHGEK3+HYYIGIIETTWDYASDHGEK4+HYYIGIIETTWDYASDHGEKK4+HYYIGIIETTWDYASDHGEKK…	0.0832921	0.0111907	0.0324265	-0.00781715	0.0174647	0.0933945	0.180719	0.650718	0.0316945	0.550056	0.438364	0.887426	0.56458	0.0233283	0.0147956	4.59482e-102	0.794945	1	1	1	1	1	1	6.80034e-100	1	0.0262827	0.0761577	-0.0183595	0.0410179	0.219349	0.424441	1.52829	0.0744385	FALSE	FALSE	FALSE	FALSE	FALSE	FALSE	TRUE
P02647	Apolipoprotein A-I	69	AELQEGAR2+AHVDALR1+AHVDALR2+AHVDALRTHLAPYSDELR4+AKPALEDLR2+AKPALEDLRQGLLPVLESFK3+AKPALEDLRQGLLPVLESFK4+AKVQPYLDDFQKK2+AKVQPYLDDFQKK3+AKVQPYLDDFQKK4+ATEHLSTLSEK2+ATEHLSTLSEK3+DLATVYVDVLK2+DLATVYVDVLK3+DLATVYVDVLKDSGR2+DLATVYVDVLKDSGR3+DLATVYVDVLKDSGRDYVSQFEGSALGK4+DLEEVKAK2+DSGRDYVSQFEGSALGK3+DSGRDYVSQFEGSALGK4+DYVSQFEGSALGK2+DYVSQFEGSALGK3+EQLGPVTQEFWDNLEKETEGLRQEMSK4+ETEGLRQEMSK3+ETEGLRQEMSKDLEE…	P02647;F8W696+P02647	APOA1_HUMAN	APOA1	AELQEGAR+AHVDALR+AHVDALRTHLAPYSDELR+AKPALEDLR+AKPALEDLRQGLLPVLESFK+AKVQPYLDDFQKK+ATEHLSTLSEK+DLATVYVDVLK+DLATVYVDVLKDSGR+DLATVYVDVLKDSGRDYVSQFEGSALGK+DLEEVKAK+DSGRDYVSQFEGSALGK+DYVSQFEGSALGK+EQLGPVTQEFWDNLEKETEGLRQEMSK+ETEGLRQEMSK+ETEGLRQEMSKDLEEVK+KWQEEMELYR+LAEYHAK+LEALKENGGAR+LHELQEK+LLDNWDSVTSTFSK+LREQLGPVTQEFWDNLEK+LSPLGEEM(UniMod:35)RDR+LSPLGEEMR+LSPLGEEMRDR+QEMSKDLEEVKAK+QGLLPVLESFK+QKLHEL…	AELQEGAR+AHVDALR+AHVDALRTHLAPYSDELR+AKPALEDLR+AKPALEDLRQGLLPVLESFK+AKVQPYLDDFQKK+ATEHLSTLSEK+DLATVYVDVLK+DLATVYVDVLKDSGR+DLATVYVDVLKDSGRDYVSQFEGSALGK+DLEEVKAK+DSGRDYVSQFEGSALGK+DYVSQFEGSALGK+EQLGPVTQEFWDNLEKETEGLRQEMSK+ETEGLRQEMSK+ETEGLRQEMSKDLEEVK+KWQEEMELYR+LAEYHAK+LEALKENGGAR+LHELQEK+LLDNWDSVTSTFSK+LREQLGPVTQEFWDNLEK+LSPLGEEMRDR+LSPLGEEMR+QEMSKDLEEVKAK+QGLLPVLESFK+QKLHELQEK+QKVEPLR+QKVEPLRAELQ…	AELQEGAR2+AHVDALR1+AHVDALR2+AHVDALRTHLAPYSDELR4+AKPALEDLR2+AKPALEDLRQGLLPVLESFK3+AKPALEDLRQGLLPVLESFK4+AKVQPYLDDFQKK2+AKVQPYLDDFQKK3+AKVQPYLDDFQKK4+ATEHLSTLSEK2+ATEHLSTLSEK3+DLATVYVDVLK2+DLATVYVDVLK3+DLATVYVDVLKDSGR2+DLATVYVDVLKDSGR3+DLATVYVDVLKDSGRDYVSQFEGSALGK4+DLEEVKAK2+DSGRDYVSQFEGSALGK3+DSGRDYVSQFEGSALGK4+DYVSQFEGSALGK2+DYVSQFEGSALGK3+EQLGPVTQEFWDNLEKETEGLRQEMSK4+ETEGLRQEMSK3+ETEGLRQEMSKDLEE…	0.404124	0.023197	0.00709453	-0.191768	-0.1313	-0.219976	-0.0917773	0.165572	0.0673301	0.392162	0.906742	0.0166732	0.00286242	0.000234473	0.391608	7.39327e-06	0.702925	1	1	1	0.423638	0.034702	1	0.0010942	1	0.0526201	0.0160932	-0.435005	-0.29784	-0.498993	-0.208187	0.375582	0.152731	FALSE	FALSE	FALSE	FALSE	FALSE	FALSE	FALSE
P02760	Protein AMBP	5	AFIQLWAFDAVK2+AFIQLWAFDAVK3+ETLLQDFR2+EYC(UniMod:4)GVPGDGDEELLR2+TVAAC(UniMod:4)NLPIVR2	P02760;S4R471+P02760;S4R3Y4;S4R471+P02760	AMBP_HUMAN	AMBP	AFIQLWAFDAVK+ETLLQDFR+EYC(UniMod:4)GVPGDGDEELLR+TVAAC(UniMod:4)NLPIVR	AFIQLWAFDAVK+ETLLQDFR+EYCGVPGDGDEELLR+TVAACNLPIVR	AFIQLWAFDAVK2+AFIQLWAFDAVK3+ETLLQDFR2+EYC(UniMod:4)GVPGDGDEELLR2+TVAAC(UniMod:4)NLPIVR2	0.0879825	0.0275072	0.0438434	0.0762358	-0.044441	-0.0462119	-0.0183403	-0.0885709	-0.160308	0.0406941	0.144026	0.0544316	0.041145	0.117075	0.729471	1.32328e-06	0.0670048	1	1	1	1	1	1	0.000195846	1	0.125839	0.200574	0.348761	-0.203307	-0.211409	-0.0839027	-0.405192	-0.733371	FALSE	FALSE	FALSE	FALSE	FALSE	FALSE	FALSE
P01008	Antithrombin-III	39	AFLEVNEEGSEAAASTAVVIAGR3+ANRPFLVFIR2+ANRPFLVFIR3+ATEDEGSEQKIPEATNR3+ATEDEGSEQKIPEATNRR3+ATEDEGSEQKIPEATNRR4+DIPMNPMC(UniMod:4)IYR2+ELFYKADGESC(UniMod:4)SASMMYQEGK3+EQLQDM(UniMod:35)GLVDLFSPEK3+EQLQDMGLVDLFSPEK3+EVPLNTIIFMGR2+EVPLNTIIFMGR3+FDTISEK2+FRIEDGFSLK2+FRIEDGFSLK3+FRIEDGFSLKEQLQDMGLVDLFSPEK4+FSPENTR2+FSPENTRK2+KATEDEGSEQKIPEATNR3+LQPLDFK2+LQPLDFKENAEQSR2+LQPLDFKENAEQSR3+LVSANRLFGDK3+RVAEGT…	P01008;Q8TCE1+P01008	ANT3_HUMAN	SERPINC1	AFLEVNEEGSEAAASTAVVIAGR+ANRPFLVFIR+ATEDEGSEQKIPEATNR+ATEDEGSEQKIPEATNRR+DIPMNPMC(UniMod:4)IYR+ELFYKADGESC(UniMod:4)SASMMYQEGK+EQLQDM(UniMod:35)GLVDLFSPEK+EQLQDMGLVDLFSPEK+EVPLNTIIFMGR+FDTISEK+FRIEDGFSLK+FRIEDGFSLKEQLQDMGLVDLFSPEK+FSPENTR+FSPENTRK+KATEDEGSEQKIPEATNR+LQPLDFK+LQPLDFKENAEQSR+LVSANRLFGDK+RVAEGTQVLELPFKGDDITM(UniMod:35)VLILPKPEK+RVAEGTQVLELPFKGDDITMVLILPKPEK+RVWELSK+SKFSPENTRK+SKLPGIVA…	AFLEVNEEGSEAAASTAVVIAGR+ANRPFLVFIR+ATEDEGSEQKIPEATNR+ATEDEGSEQKIPEATNRR+DIPMNPMCIYR+ELFYKADGESCSASMMYQEGK+EQLQDMGLVDLFSPEK+EVPLNTIIFMGR+FDTISEK+FRIEDGFSLK+FRIEDGFSLKEQLQDMGLVDLFSPEK+FSPENTR+FSPENTRK+KATEDEGSEQKIPEATNR+LQPLDFK+LQPLDFKENAEQSR+LVSANRLFGDK+RVAEGTQVLELPFKGDDITMVLILPKPEK+RVWELSK+SKFSPENTRK+SKLPGIVAEGR+SKLPGIVAEGRDDLYVSDAFHK+SLNPNRVTFK+TSDQIHFFFAK+VAEGTQVLELPFKGDDITMVLILPKPEK+VANPCVK	AFLEVNEEGSEAAASTAVVIAGR3+ANRPFLVFIR2+ANRPFLVFIR3+ATEDEGSEQKIPEATNR3+ATEDEGSEQKIPEATNRR3+ATEDEGSEQKIPEATNRR4+DIPMNPMC(UniMod:4)IYR2+ELFYKADGESC(UniMod:4)SASMMYQEGK3+EQLQDM(UniMod:35)GLVDLFSPEK3+EQLQDMGLVDLFSPEK3+EVPLNTIIFMGR2+EVPLNTIIFMGR3+FDTISEK2+FRIEDGFSLK2+FRIEDGFSLK3+FRIEDGFSLKEQLQDMGLVDLFSPEK4+FSPENTR2+FSPENTRK2+KATEDEGSEQKIPEATNR3+LQPLDFK2+LQPLDFKENAEQSR2+LQPLDFKENAEQSR3+LVSANRLFGDK3+RVAEGT…	0.0737489	0.0325805	0.00925643	0.0936103	-0.0358121	-0.140019	-0.0748413	-0.256716	0.10141	0.00539042	0.722733	0.00670751	0.058501	6.51848e-08	0.105096	2.13818e-50	0.182647	0.797782	1	0.992712	1	9.64735e-06	1	3.16451e-48	1	0.143006	0.0406294	0.410885	-0.157191	-0.614587	-0.328502	-1.12681	0.445122	FALSE	FALSE	FALSE	FALSE	TRUE	FALSE	TRUE
O95445	Apolipoprotein M	2	AFLLTPR2+SLTSC(UniMod:4)LDSK2	O95445;O95445-2;Q5SRP5	APOM_HUMAN	APOM	AFLLTPR+SLTSC(UniMod:4)LDSK	AFLLTPR+SLTSCLDSK	AFLLTPR2+SLTSC(UniMod:4)LDSK2	0.14761	0.042622	0.0337498	-0.0717931	-0.105879	-0.283289	-0.0849593	-0.151404	0.410195	0.0468866	0.480727	0.255954	0.00234383	2.73856e-09	0.315611	2.29417e-07	0.00337748	1	1	1	0.346887	4.05308e-07	1	3.39538e-05	0.499867	0.118805	0.0940741	-0.200116	-0.295126	-0.78964	-0.236815	-0.422024	1.14338	FALSE	FALSE	FALSE	FALSE	TRUE	FALSE	FALSE
P01031	Complement C5	20	AFTEC(UniMod:4)C(UniMod:4)VVASQLR2+ALLVGEHLNIIVTPK3+DSSVPNTGTAR2+ESYSGVTLDPR2+GEQIQLK2+GIYGTISR2+GNPPIYR2+KIEEIAAK2+LKEGMLSIMSYR3+SIVSALKR2+SYFPESWLWEVHLVPR3+TDAPDLPEENQAR2+TLLPVSKPEIR2+TLLPVSKPEIR3+VFKDVFLEMNIPYSVVR3+VFQFLEK2+VVPEGVKR2+VYSLNDDLKPAKR3+WLSEEQR2+YGMWTIK2	P01031	CO5_HUMAN	C5	AFTEC(UniMod:4)C(UniMod:4)VVASQLR+ALLVGEHLNIIVTPK+DSSVPNTGTAR+ESYSGVTLDPR+GEQIQLK+GIYGTISR+GNPPIYR+KIEEIAAK+LKEGMLSIMSYR+SIVSALKR+SYFPESWLWEVHLVPR+TDAPDLPEENQAR+TLLPVSKPEIR+VFKDVFLEMNIPYSVVR+VFQFLEK+VVPEGVKR+VYSLNDDLKPAKR+WLSEEQR+YGMWTIK	AFTECCVVASQLR+ALLVGEHLNIIVTPK+DSSVPNTGTAR+ESYSGVTLDPR+GEQIQLK+GIYGTISR+GNPPIYR+KIEEIAAK+LKEGMLSIMSYR+SIVSALKR+SYFPESWLWEVHLVPR+TDAPDLPEENQAR+TLLPVSKPEIR+VFKDVFLEMNIPYSVVR+VFQFLEK+VVPEGVKR+VYSLNDDLKPAKR+WLSEEQR+YGMWTIK	AFTEC(UniMod:4)C(UniMod:4)VVASQLR2+ALLVGEHLNIIVTPK3+DSSVPNTGTAR2+ESYSGVTLDPR2+GEQIQLK2+GIYGTISR2+GNPPIYR2+KIEEIAAK2+LKEGMLSIMSYR3+SIVSALKR2+SYFPESWLWEVHLVPR3+TDAPDLPEENQAR2+TLLPVSKPEIR2+TLLPVSKPEIR3+VFKDVFLEMNIPYSVVR3+VFQFLEK2+VVPEGVKR2+VYSLNDDLKPAKR3+WLSEEQR2+YGMWTIK2	0.0801706	0.0667131	0.0366456	-0.0420712	0.037767	0.0853181	0.0657074	0.0760872	0.0216861	1.37437e-06	0.231421	0.297897	0.08893	0.00467012	0.225014	4.49e-05	0.807958	0.000203407	1	1	1	0.691177	1	0.0066452	1	0.300474	0.165051	-0.189488	0.170102	0.384271	0.295944	0.342695	0.0976736	TRUE	FALSE	FALSE	FALSE	FALSE	FALSE	FALSE
P01042-2	Isoform LMW of Kininogen-1	3	AGAEPASEREVS2+IGEIKEETTSHLR2+IGEIKEETTSHLR3	P01042-2;P01042-3	KNG1_HUMAN	KNG1	AGAEPASEREVS+IGEIKEETTSHLR	AGAEPASEREVS+IGEIKEETTSHLR	AGAEPASEREVS2+IGEIKEETTSHLR2+IGEIKEETTSHLR3	0.174276	-0.00514171	0.00646666	0.0655493	-0.0280137	-0.00773672	0.137727	0.493567	0.00794501	0.824422	0.900624	0.337762	0.455447	0.879137	0.132945	8.26011e-48	0.958027	1	1	1	1	1	1	1.2225e-45	1	-0.0117945	0.0148338	0.150363	-0.0642603	-0.0177472	0.315929	1.13219	0.0182249	FALSE	FALSE	FALSE	FALSE	FALSE	FALSE	TRUE
P06396;P06396-2	Gelsolin	22	AGALNSNDAFVLK2+AVEVLPK1+HVVPNEVVVQR2+HVVPNEVVVQR3+IEGSNKVPVDPATYGQFYGGDSYIILYNYR4+LFAC(UniMod:4)SNK2+LKATQVSK1+LKATQVSK2+MDYPKQTQVSVLPEGGETPLFK3+NWRDPDQTDGLGLSYLSSHIANVER4+QTQVSVLPEGGETPLFK3+RTPITVVK2+TASDFITK1+TASDFITK2+TGAQELLR2+TPITVVK1+VPFDAATLHTSTAMAAQHGMDDDGTGQK4+VVQGKEPAHLM(UniMod:35)SLFGGKPMIIYK5+VVQGKEPAHLMSLFGGKPMIIYK5+YIETDPANR2+YIETDPANRDR2+YIETDPANRDR3	P06396;P06396-2;P06396-3;P06396-4;A0A0A0MT01;A0A0A0MS51+P06396;P06396-2;P06396-3;P06396-4;A0A0U1RQL8;A0A0A0MT01;Q5T0I0;A0A0A0MS51	GELS_HUMAN	GSN	AGALNSNDAFVLK+AVEVLPK+HVVPNEVVVQR+IEGSNKVPVDPATYGQFYGGDSYIILYNYR+LFAC(UniMod:4)SNK+LKATQVSK+MDYPKQTQVSVLPEGGETPLFK+NWRDPDQTDGLGLSYLSSHIANVER+QTQVSVLPEGGETPLFK+RTPITVVK+TASDFITK+TGAQELLR+TPITVVK+VPFDAATLHTSTAMAAQHGMDDDGTGQK+VVQGKEPAHLM(UniMod:35)SLFGGKPMIIYK+VVQGKEPAHLMSLFGGKPMIIYK+YIETDPANR+YIETDPANRDR	AGALNSNDAFVLK+AVEVLPK+HVVPNEVVVQR+IEGSNKVPVDPATYGQFYGGDSYIILYNYR+LFACSNK+LKATQVSK+MDYPKQTQVSVLPEGGETPLFK+NWRDPDQTDGLGLSYLSSHIANVER+QTQVSVLPEGGETPLFK+RTPITVVK+TASDFITK+TGAQELLR+TPITVVK+VPFDAATLHTSTAMAAQHGMDDDGTGQK+VVQGKEPAHLMSLFGGKPMIIYK+YIETDPANR+YIETDPANRDR	AGALNSNDAFVLK2+AVEVLPK1+HVVPNEVVVQR2+HVVPNEVVVQR3+IEGSNKVPVDPATYGQFYGGDSYIILYNYR4+LFAC(UniMod:4)SNK2+LKATQVSK1+LKATQVSK2+MDYPKQTQVSVLPEGGETPLFK3+NWRDPDQTDGLGLSYLSSHIANVER4+QTQVSVLPEGGETPLFK3+RTPITVVK2+TASDFITK1+TASDFITK2+TGAQELLR2+TPITVVK1+VPFDAATLHTSTAMAAQHGMDDDGTGQK4+VVQGKEPAHLM(UniMod:35)SLFGGKPMIIYK5+VVQGKEPAHLMSLFGGKPMIIYK5+YIETDPANR2+YIETDPANRDR2+YIETDPANRDR3	0.104777	0.0749054	-0.0164708	0.0348833	-0.0540979	-0.194045	0.0682382	-0.102819	0.0732432	6.3967e-06	0.654569	0.472888	0.0428624	1.09894e-07	0.294726	4.70323e-06	0.494948	0.000946712	1	1	1	1.62644e-05	1	0.000696078	1	0.271498	-0.0596992	0.126436	-0.19608	-0.703323	0.247332	-0.37267	0.265473	TRUE	FALSE	FALSE	FALSE	TRUE	FALSE	FALSE
P25311	Zinc-alpha-2-glycoprotein	15	AGEVQEPELR2+EIPAWVPFDPAAQITK2+HVEDVPAFQALGSLNDLQFFR3+HVEDVPAFQALGSLNDLQFFR4+IDVHWTR2+KSQPMGLWR2+NILDRQDPPSVVVTSHQAPGEK3+NILDRQDPPSVVVTSHQAPGEK4+QKWEAEPVYVQR2+QKWEAEPVYVQR3+QVEGMEDWKQDSQLQK3+SQPMGLWR2+SSGAFWK2+YSLTYIYTGLSK2+YYYDGKDYIEFNKEIPAWVPFDPAAQITK4	P25311+P25311;C9JEV0+P25311;C9JEV0;H7BZJ8	ZA2G_HUMAN	AZGP1	AGEVQEPELR+EIPAWVPFDPAAQITK+HVEDVPAFQALGSLNDLQFFR+IDVHWTR+KSQPMGLWR+NILDRQDPPSVVVTSHQAPGEK+QKWEAEPVYVQR+QVEGMEDWKQDSQLQK+SQPMGLWR+SSGAFWK+YSLTYIYTGLSK+YYYDGKDYIEFNKEIPAWVPFDPAAQITK	AGEVQEPELR+EIPAWVPFDPAAQITK+HVEDVPAFQALGSLNDLQFFR+IDVHWTR+KSQPMGLWR+NILDRQDPPSVVVTSHQAPGEK+QKWEAEPVYVQR+QVEGMEDWKQDSQLQK+SQPMGLWR+SSGAFWK+YSLTYIYTGLSK+YYYDGKDYIEFNKEIPAWVPFDPAAQITK	AGEVQEPELR2+EIPAWVPFDPAAQITK2+HVEDVPAFQALGSLNDLQFFR3+HVEDVPAFQALGSLNDLQFFR4+IDVHWTR2+KSQPMGLWR2+NILDRQDPPSVVVTSHQAPGEK3+NILDRQDPPSVVVTSHQAPGEK4+QKWEAEPVYVQR2+QKWEAEPVYVQR3+QVEGMEDWKQDSQLQK3+SQPMGLWR2+SSGAFWK2+YSLTYIYTGLSK2+YYYDGKDYIEFNKEIPAWVPFDPAAQITK4	0.0966287	0.043039	-0.0243288	0.155597	-0.0377645	-0.100408	0.051059	-0.0939442	0.0198747	0.00772419	0.499328	0.00111111	0.148115	0.00465692	0.422768	1.86953e-05	0.849823	1	1	0.164444	1	0.689224	1	0.0027669	1	0.163281	-0.0922983	0.590304	-0.14327	-0.380927	0.193707	-0.356405	0.0754003	FALSE	FALSE	FALSE	FALSE	FALSE	FALSE	FALSE
P22792	Carboxypeptidase N subunit 2	2	AGGSWDLAVQER2+GQVVPALNEK2	P22792	CPN2_HUMAN	CPN2	AGGSWDLAVQER+GQVVPALNEK	AGGSWDLAVQER+GQVVPALNEK	AGGSWDLAVQER2+GQVVPALNEK2	0.218734	0.0485455	0.0213197	-0.124156	-0.0212004	-0.0543555	0.169538	0.274394	-0.0125115	0.130458	0.766113	0.189675	0.683133	0.440245	0.181312	4.58889e-10	0.952247	1	1	1	1	1	1	6.79156e-08	1	0.0933658	0.0410034	-0.238785	-0.040774	-0.10454	0.326067	0.527731	-0.0240628	FALSE	FALSE	FALSE	FALSE	FALSE	FALSE	FALSE
Q96PD5	N-acetylmuramoyl-L-alanine amidase	9	AGLLRPDYALLGHR3+HTASAWLMSAPNSGPHNR3+HTASAWLMSAPNSGPHNR4+LLQLPLGFLYVHHTYVPAPPC(UniMod:4)TDFTR4+PSLSHLLSQYYGAGVAR3+TDC(UniMod:4)PGDALFDLLR2+TFTLLDPK2+TPEPRPSLSHLLSQYYGAGVAR4+TVRDTLPSC(UniMod:4)AVR3	Q96PD5;Q96PD5-2+Q96PD5;Q96PD5-2;M0R2W8;M0QYW3	PGRP2_HUMAN	PGLYRP2	AGLLRPDYALLGHR+HTASAWLMSAPNSGPHNR+LLQLPLGFLYVHHTYVPAPPC(UniMod:4)TDFTR+PSLSHLLSQYYGAGVAR+TDC(UniMod:4)PGDALFDLLR+TFTLLDPK+TPEPRPSLSHLLSQYYGAGVAR+TVRDTLPSC(UniMod:4)AVR	AGLLRPDYALLGHR+HTASAWLMSAPNSGPHNR+LLQLPLGFLYVHHTYVPAPPCTDFTR+PSLSHLLSQYYGAGVAR+TDCPGDALFDLLR+TFTLLDPK+TPEPRPSLSHLLSQYYGAGVAR+TVRDTLPSCAVR	AGLLRPDYALLGHR3+HTASAWLMSAPNSGPHNR3+HTASAWLMSAPNSGPHNR4+LLQLPLGFLYVHHTYVPAPPC(UniMod:4)TDFTR4+PSLSHLLSQYYGAGVAR3+TDC(UniMod:4)PGDALFDLLR2+TFTLLDPK2+TPEPRPSLSHLLSQYYGAGVAR4+TVRDTLPSC(UniMod:4)AVR3	0.117047	0.0583563	-0.0410774	0.0107405	-0.0316091	-0.0950054	-0.149525	-0.74039	0.10167	0.0143143	0.439464	0.878265	0.41168	0.0690461	0.111808	5.17486e-87	0.511536	1	1	1	1	1	1	7.6588e-85	1	0.111279	-0.0783298	0.0204808	-0.0602749	-0.181164	-0.285126	-1.41184	0.193873	FALSE	FALSE	FALSE	FALSE	FALSE	FALSE	TRUE
P19823	Inter-alpha-trypsin inhibitor heavy chain H2	46	AHVSFKPTVAQQR2+AHVSFKPTVAQQR3+ALYAQAR2+DKHADPDFTR3+ETAVDGELVVLYDVKREEK3+ETAVDGELVVLYDVKREEK4+FLHVPDTFEGHFDGVPVISK3+FLHVPDTFEGHFDGVPVISK4+FYNQVSTPLLR2+FYNQVSTPLLR3+GKTAGLVR2+HADPDFTR2+HLEVDVWVIEPQGLR2+HLEVDVWVIEPQGLR3+IQPSGGTNINEALLR2+IQPSGGTNINEALLR3+IYGNQDTSSQLKK2+IYGNQDTSSQLKK3+IYLQPGR2+KFYNQVSTPLLR3+KLWAYLTINQLLAER3+LSNENHGIAQR2+LSNENHGIAQR3+LWAYLTINQLLAER2+LWAYLTINQLLAER3+M(UniMod:35)ATTMIQSK…	P19823;Q5T987;Q5T985+P19823;Q5T985	ITIH2_HUMAN	ITIH2	AHVSFKPTVAQQR+ALYAQAR+DKHADPDFTR+ETAVDGELVVLYDVKREEK+FLHVPDTFEGHFDGVPVISK+FYNQVSTPLLR+GKTAGLVR+HADPDFTR+HLEVDVWVIEPQGLR+IQPSGGTNINEALLR+IYGNQDTSSQLKK+IYLQPGR+KFYNQVSTPLLR+KLWAYLTINQLLAER+LSNENHGIAQR+LWAYLTINQLLAER+M(UniMod:35)ATTMIQSK+MATTMIQSK+MKQTVEAMK+NDLISATK+SILQM(UniMod:35)SLDHHIVTPLTSLVIENEAGDER+SILQMSLDHHIVTPLTSLVIENEAGDER+SLAPTAAAK+SSALDMENFR+SSALDMENFRTEVNVLPGAK+TEVNVLPGAK+TILDDLRAEDHFS…	AHVSFKPTVAQQR+ALYAQAR+DKHADPDFTR+ETAVDGELVVLYDVKREEK+FLHVPDTFEGHFDGVPVISK+FYNQVSTPLLR+GKTAGLVR+HADPDFTR+HLEVDVWVIEPQGLR+IQPSGGTNINEALLR+IYGNQDTSSQLKK+IYLQPGR+KFYNQVSTPLLR+KLWAYLTINQLLAER+LSNENHGIAQR+LWAYLTINQLLAER+MATTMIQSK+MKQTVEAMK+NDLISATK+SILQMSLDHHIVTPLTSLVIENEAGDER+SLAPTAAAK+SSALDMENFR+SSALDMENFRTEVNVLPGAK+TEVNVLPGAK+TILDDLRAEDHFSVIDFNQNIR+TWRNDLISATK+VQFELHYQEVK+VQSTITSR+VVNNSPQPQNVVFDVQIPK	AHVSFKPTVAQQR2+AHVSFKPTVAQQR3+ALYAQAR2+DKHADPDFTR3+ETAVDGELVVLYDVKREEK3+ETAVDGELVVLYDVKREEK4+FLHVPDTFEGHFDGVPVISK3+FLHVPDTFEGHFDGVPVISK4+FYNQVSTPLLR2+FYNQVSTPLLR3+GKTAGLVR2+HADPDFTR2+HLEVDVWVIEPQGLR2+HLEVDVWVIEPQGLR3+IQPSGGTNINEALLR2+IQPSGGTNINEALLR3+IYGNQDTSSQLKK2+IYGNQDTSSQLKK3+IYLQPGR2+KFYNQVSTPLLR3+KLWAYLTINQLLAER3+LSNENHGIAQR2+LSNENHGIAQR3+LWAYLTINQLLAER2+LWAYLTINQLLAER3+M(UniMod:35)ATTMIQSK…	0.0857839	0.00620631	0.0203913	0.10928	-0.0818484	-0.143162	-0.0268234	-0.0397904	-0.14376	0.638278	0.489467	0.00513545	0.0001398	9.78115e-07	0.607159	0.0261582	0.0948973	1	1	0.760047	0.0206903	0.000144761	1	1	1	0.0287984	0.0946192	0.507079	-0.379791	-0.664297	-0.124465	-0.184634	-0.667072	FALSE	FALSE	FALSE	FALSE	TRUE	FALSE	FALSE
P02675	Fibrinogen beta chain	82	AHYGGFTVQNEANK2+AHYGGFTVQNEANK3+AHYGGFTVQNEANKYQISVNK3+AHYGGFTVQNEANKYQISVNK4+AHYGGFTVQNEANKYQISVNKYR3+AHYGGFTVQNEANKYQISVNKYR4+AHYGGFTVQNEANKYQISVNKYR5+C(UniMod:4)HAANPNGR2+DNENVVNEYSSELEK2+DNENVVNEYSSELEKHQLYIDETVNSNIPTNLR5+EC(UniMod:4)EEIIR2+EDGGGWWYNR2+EEAPSLRPAPPPISGGGYR3+GGETSEM(UniMod:35)YLIQPDSSVKPYR3+GGETSEM(UniMod:35)YLIQPDSSVKPYR4+GGETSEMYLIQPDSSVKPYR3+GGETSEMYLIQPDSSVKPYR4+GHRPLDK2+GS…	P02675;D6REL8+P02675	FIBB_HUMAN	FGB	AHYGGFTVQNEANK+AHYGGFTVQNEANKYQISVNK+AHYGGFTVQNEANKYQISVNKYR+C(UniMod:4)HAANPNGR+DNENVVNEYSSELEK+DNENVVNEYSSELEKHQLYIDETVNSNIPTNLR+EC(UniMod:4)EEIIR+EDGGGWWYNR+EEAPSLRPAPPPISGGGYR+GGETSEM(UniMod:35)YLIQPDSSVKPYR+GGETSEMYLIQPDSSVKPYR+GHRPLDK+GSWYSMR+GSWYSMRK+HGTDDGVVWMNWK+HQLYIDETVNSNIPTNLR+IQKLESDVSAQMEYC(UniMod:4)R+IRPFFPQQ+KAPDAGGC(UniMod:4)LHADPDLGVLC(UniMod:4)PTGC(UniMod:4)QLQEALLQQERPIR+KGGE…	AHYGGFTVQNEANK+AHYGGFTVQNEANKYQISVNK+AHYGGFTVQNEANKYQISVNKYR+CHAANPNGR+DNENVVNEYSSELEK+DNENVVNEYSSELEKHQLYIDETVNSNIPTNLR+ECEEIIR+EDGGGWWYNR+EEAPSLRPAPPPISGGGYR+GGETSEMYLIQPDSSVKPYR+GHRPLDK+GSWYSMR+GSWYSMRK+HGTDDGVVWMNWK+HQLYIDETVNSNIPTNLR+IQKLESDVSAQMEYCR+IRPFFPQQ+KAPDAGGCLHADPDLGVLCPTGCQLQEALLQQERPIR+KGGETSEMYLIQPDSSVKPYR+KQCSKEDGGGWWYNR+KREEAPSLRPAPPPISGGGYR+KWDPYK+KWDPYKQGFGNVATNTDGK+LESDVSAQM…	AHYGGFTVQNEANK2+AHYGGFTVQNEANK3+AHYGGFTVQNEANKYQISVNK3+AHYGGFTVQNEANKYQISVNK4+AHYGGFTVQNEANKYQISVNKYR3+AHYGGFTVQNEANKYQISVNKYR4+AHYGGFTVQNEANKYQISVNKYR5+C(UniMod:4)HAANPNGR2+DNENVVNEYSSELEK2+DNENVVNEYSSELEKHQLYIDETVNSNIPTNLR5+EC(UniMod:4)EEIIR2+EDGGGWWYNR2+EEAPSLRPAPPPISGGGYR3+GGETSEM(UniMod:35)YLIQPDSSVKPYR3+GGETSEM(UniMod:35)YLIQPDSSVKPYR4+GGETSEMYLIQPDSSVKPYR3+GGETSEMYLIQPDSSVKPYR4+GHRPLDK2+GS…	0.292048	0.0617164	0.024808	-0.175734	-0.0211668	0.153614	0.143992	-0.00127263	0.93105	0.228051	0.828249	0.244551	0.798379	0.17181	0.476519	0.985334	0.00535103	1	1	1	1	1	1	1	0.791952	0.075961	0.0305339	-0.216295	-0.0260523	0.18907	0.177227	-0.00156637	1.14594	FALSE	FALSE	FALSE	FALSE	FALSE	FALSE	FALSE
P02748	Complement component C9	13	AIEDYINEFSVR2+AIEDYINEFSVR3+AIEDYINEFSVRK3+DRDGNTLTYYR3+LSPIYNLVPVK2+NRDVVLTTTFVDDIK3+RPWNVASLIYETK2+RPWNVASLIYETK3+SIEVFGQFNGKR3+TEHYEEQIEAFK2+TEHYEEQIEAFK3+TSNFNAAISLK2+VVEESELAR2	P02748	CO9_HUMAN	C9	AIEDYINEFSVR+AIEDYINEFSVRK+DRDGNTLTYYR+LSPIYNLVPVK+NRDVVLTTTFVDDIK+RPWNVASLIYETK+SIEVFGQFNGKR+TEHYEEQIEAFK+TSNFNAAISLK+VVEESELAR	AIEDYINEFSVR+AIEDYINEFSVRK+DRDGNTLTYYR+LSPIYNLVPVK+NRDVVLTTTFVDDIK+RPWNVASLIYETK+SIEVFGQFNGKR+TEHYEEQIEAFK+TSNFNAAISLK+VVEESELAR	AIEDYINEFSVR2+AIEDYINEFSVR3+AIEDYINEFSVRK3+DRDGNTLTYYR3+LSPIYNLVPVK2+NRDVVLTTTFVDDIK3+RPWNVASLIYETK2+RPWNVASLIYETK3+SIEVFGQFNGKR3+TEHYEEQIEAFK2+TEHYEEQIEAFK3+TSNFNAAISLK2+VVEESELAR2	0.0933148	0.0083399	0.00233755	-0.048236	0.123014	0.167394	-0.160462	-0.261819	-0.0977777	0.6919	0.960354	0.437209	0.000327218	0.000311259	0.0540004	4.44304e-19	0.475753	1	1	1	0.0484283	0.0460663	1	6.5757e-17	1	0.0230243	0.00645337	-0.133167	0.339611	0.462132	-0.442994	-0.722814	-0.269939	FALSE	FALSE	FALSE	FALSE	TRUE	FALSE	TRUE
P05155;P05155-3	Plasma protease C1 inhibitor	14	AIMEKLEMSK2+AIMEKLEMSK3+FQPTLLTLPR2+FQPTLLTLPR3+GVTSVSQIFHSPDLAIR3+HRLEDMEQALSPSVFK4+LLDSLPSDTR2+LVLLNAIYLSAK2+LVLLNAIYLSAK3+MEPFHFK2+NSVIKVPMMNSK2+NSVIKVPMMNSK3+TLYSSSPR2+VPMMNSK2	P05155;P05155-2;P05155-3;E9PGN7;H9KV48+P05155;P05155-2;P05155-3;E9PGN7+P05155;P05155-2;P05155-3;H9KV48+P05155;P05155-2;P05155-3;H0YCA1;E9PGN7;H9KV48	IC1_HUMAN	SERPING1	AIMEKLEMSK+FQPTLLTLPR+GVTSVSQIFHSPDLAIR+HRLEDMEQALSPSVFK+LLDSLPSDTR+LVLLNAIYLSAK+MEPFHFK+NSVIKVPMMNSK+TLYSSSPR+VPMMNSK	AIMEKLEMSK+FQPTLLTLPR+GVTSVSQIFHSPDLAIR+HRLEDMEQALSPSVFK+LLDSLPSDTR+LVLLNAIYLSAK+MEPFHFK+NSVIKVPMMNSK+TLYSSSPR+VPMMNSK	AIMEKLEMSK2+AIMEKLEMSK3+FQPTLLTLPR2+FQPTLLTLPR3+GVTSVSQIFHSPDLAIR3+HRLEDMEQALSPSVFK4+LLDSLPSDTR2+LVLLNAIYLSAK2+LVLLNAIYLSAK3+MEPFHFK2+NSVIKVPMMNSK2+NSVIKVPMMNSK3+TLYSSSPR2+VPMMNSK2	0.164747	-0.0502859	-0.00355017	0.243132	0.0255551	-0.227752	-0.279768	-1.03367	-0.264582	0.394961	0.978553	0.16339	0.789437	0.0795342	0.231196	2.47002e-34	0.491974	1	1	1	1	1	1	3.65564e-32	1	-0.0480349	-0.00339125	0.232249	0.0244111	-0.217557	-0.267245	-0.987402	-0.252738	FALSE	FALSE	FALSE	FALSE	FALSE	FALSE	TRUE
P43652	Afamin	16	AIPVTQYLK2+DADPDTFFAK2+DGLKYHYLIR3+DMVEYKDR2+FLVNLVK2+FTFEYSR2+HFQNLGK2+IAPQLSTEELVSLGEK2+IAPQLSTEELVSLGEK3+IVQIYKDLLR2+IVQIYKDLLR3+KSDVGFLPPFPTLDPEEK3+LKHELTDEELQSLFTNFANVVDK4+RHPDLSIPELLR3+TDRFLVNLVK3+TINPAVDHC(UniMod:4)C(UniMod:4)K3	P43652	AFAM_HUMAN	AFM	AIPVTQYLK+DADPDTFFAK+DGLKYHYLIR+DMVEYKDR+FLVNLVK+FTFEYSR+HFQNLGK+IAPQLSTEELVSLGEK+IVQIYKDLLR+KSDVGFLPPFPTLDPEEK+LKHELTDEELQSLFTNFANVVDK+RHPDLSIPELLR+TDRFLVNLVK+TINPAVDHC(UniMod:4)C(UniMod:4)K	AIPVTQYLK+DADPDTFFAK+DGLKYHYLIR+DMVEYKDR+FLVNLVK+FTFEYSR+HFQNLGK+IAPQLSTEELVSLGEK+IVQIYKDLLR+KSDVGFLPPFPTLDPEEK+LKHELTDEELQSLFTNFANVVDK+RHPDLSIPELLR+TDRFLVNLVK+TINPAVDHCCK	AIPVTQYLK2+DADPDTFFAK2+DGLKYHYLIR3+DMVEYKDR2+FLVNLVK2+FTFEYSR2+HFQNLGK2+IAPQLSTEELVSLGEK2+IAPQLSTEELVSLGEK3+IVQIYKDLLR2+IVQIYKDLLR3+KSDVGFLPPFPTLDPEEK3+LKHELTDEELQSLFTNFANVVDK4+RHPDLSIPELLR3+TDRFLVNLVK3+TINPAVDHC(UniMod:4)C(UniMod:4)K3	0.0957449	-0.124924	0.0862464	0.0128817	0.0211893	0.105503	0.0893197	0.116275	-0.214701	7.56454e-13	0.0242233	0.798362	0.444072	0.00506288	0.186392	6.31672e-07	0.0541723	1.11955e-10	1	1	1	0.749306	1	9.34875e-05	1	-0.424628	0.29316	0.0437862	0.0720247	0.358614	0.303607	0.39523	-0.729791	TRUE	FALSE	FALSE	FALSE	FALSE	FALSE	FALSE
P02679;P02679-2	Fibrinogen gamma chain	44	AIQLTYNPDESSKPNMIDAATLK3+AIQLTYNPDESSKPNMIDAATLK4+ASTPNGYDNGIIWATWK3+C(UniMod:4)HAGHLNGVYYQGGTYSK4+DNC(UniMod:4)C(UniMod:4)ILDER2+EGFGHLSPTGTTEFWLGNEK3+EGFGHLSPTGTTEFWLGNEKIHLISTQSAIPYALR5+FGSYC(UniMod:4)PTTC(UniMod:4)GIADFLSTYQTK3+IHLISTQSAIPYALR2+IHLISTQSAIPYALR3+IHLISTQSAIPYALR4+IHLISTQSAIPYALRVELEDWNGR4+IIPFNRLTIGEGQQHHLGGAK5+IVNLKEK1+IVNLKEK2+KMLEEIMK2+KNWIQYK2+LDGSVDFK2+LDGSVDFKK2+LDGSVDFKK…	P02679;P02679-2;C9JC84;C9JEU5+P02679;P02679-2;C9JC84;C9JU00;C9JEU5;C9JPQ9+P02679;P02679-2;C9JU00;C9JPQ9	FIBG_HUMAN	FGG	AIQLTYNPDESSKPNMIDAATLK+ASTPNGYDNGIIWATWK+C(UniMod:4)HAGHLNGVYYQGGTYSK+DNC(UniMod:4)C(UniMod:4)ILDER+EGFGHLSPTGTTEFWLGNEK+EGFGHLSPTGTTEFWLGNEKIHLISTQSAIPYALR+FGSYC(UniMod:4)PTTC(UniMod:4)GIADFLSTYQTK+IHLISTQSAIPYALR+IHLISTQSAIPYALRVELEDWNGR+IIPFNRLTIGEGQQHHLGGAK+IVNLKEK+KMLEEIMK+KNWIQYK+LDGSVDFK+LDGSVDFKK+LDGSVDFKKNWIQYK+LTIGEGQQHHLGGAK+M(UniMod:35)LEEIMK+M(UniMod:35)LEEIMKYEASILTHDSSIR+MLEEIMK+M…	AIQLTYNPDESSKPNMIDAATLK+ASTPNGYDNGIIWATWK+CHAGHLNGVYYQGGTYSK+DNCCILDER+EGFGHLSPTGTTEFWLGNEK+EGFGHLSPTGTTEFWLGNEKIHLISTQSAIPYALR+FGSYCPTTCGIADFLSTYQTK+IHLISTQSAIPYALR+IHLISTQSAIPYALRVELEDWNGR+IIPFNRLTIGEGQQHHLGGAK+IVNLKEK+KMLEEIMK+KNWIQYK+LDGSVDFK+LDGSVDFKK+LDGSVDFKKNWIQYK+LTIGEGQQHHLGGAK+MLEEIMK+MLEEIMKYEASILTHDSSIR+NWIQYKEGFGHLSPTGTTEFWLGNEK+QSGLYFIKPLK+RLDGSVDFK+RLDGSVDFKK+TRWYSMK+TSTADYAMFK+VA…	AIQLTYNPDESSKPNMIDAATLK3+AIQLTYNPDESSKPNMIDAATLK4+ASTPNGYDNGIIWATWK3+C(UniMod:4)HAGHLNGVYYQGGTYSK4+DNC(UniMod:4)C(UniMod:4)ILDER2+EGFGHLSPTGTTEFWLGNEK3+EGFGHLSPTGTTEFWLGNEKIHLISTQSAIPYALR5+FGSYC(UniMod:4)PTTC(UniMod:4)GIADFLSTYQTK3+IHLISTQSAIPYALR2+IHLISTQSAIPYALR3+IHLISTQSAIPYALR4+IHLISTQSAIPYALRVELEDWNGR4+IIPFNRLTIGEGQQHHLGGAK5+IVNLKEK1+IVNLKEK2+KMLEEIMK2+KNWIQYK2+LDGSVDFK2+LDGSVDFKK2+LDGSVDFKK…	0.275223	0.0573826	0.00596585	-0.137476	-0.030973	0.102808	0.173639	0.0323772	0.844217	0.234891	0.955903	0.334552	0.691996	0.332266	0.362946	0.620172	0.00742597	1	1	1	1	1	1	1	1	0.0749899	0.00779641	-0.179659	-0.0404768	0.134354	0.226918	0.0423119	1.10326	FALSE	FALSE	FALSE	FALSE	FALSE	FALSE	FALSE
P01861	Immunoglobulin heavy constant gamma 4	11	AKGQPREPQVYTLPPSQEEMTK3+AKGQPREPQVYTLPPSQEEMTK4+GLPSSIEK1+GLPSSIEK2+GQPREPQVYTLPPSQEEMTK3+TTPPVLDSDGSFFLYSR3+TYTC(UniMod:4)NVDHKPSNTK4+VSNKGLPSSIEK2+VSNKGLPSSIEK3+WQEGNVFSC(UniMod:4)SVM(UniMod:35)HEALHNHYTQK5+YGPPC(UniMod:4)PSC(UniMod:4)PAPEFLGGPSVFLFPPKPK4	P01861;A0A286YFJ8	IGHG4_HUMAN	IGHG4	AKGQPREPQVYTLPPSQEEMTK+GLPSSIEK+GQPREPQVYTLPPSQEEMTK+TTPPVLDSDGSFFLYSR+TYTC(UniMod:4)NVDHKPSNTK+VSNKGLPSSIEK+WQEGNVFSC(UniMod:4)SVM(UniMod:35)HEALHNHYTQK+YGPPC(UniMod:4)PSC(UniMod:4)PAPEFLGGPSVFLFPPKPK	AKGQPREPQVYTLPPSQEEMTK+GLPSSIEK+GQPREPQVYTLPPSQEEMTK+TTPPVLDSDGSFFLYSR+TYTCNVDHKPSNTK+VSNKGLPSSIEK+WQEGNVFSCSVMHEALHNHYTQK+YGPPCPSCPAPEFLGGPSVFLFPPKPK	AKGQPREPQVYTLPPSQEEMTK3+AKGQPREPQVYTLPPSQEEMTK4+GLPSSIEK1+GLPSSIEK2+GQPREPQVYTLPPSQEEMTK3+TTPPVLDSDGSFFLYSR3+TYTC(UniMod:4)NVDHKPSNTK4+VSNKGLPSSIEK2+VSNKGLPSSIEK3+WQEGNVFSC(UniMod:4)SVM(UniMod:35)HEALHNHYTQK5+YGPPC(UniMod:4)PSC(UniMod:4)PAPEFLGGPSVFLFPPKPK4	0.124826	-0.00794267	-0.0424003	0.267459	-0.204345	-0.0470506	-0.219853	-0.297339	0.257711	0.914144	0.796747	0.218642	0.0870515	0.771125	0.450241	0.00294474	0.591286	1	1	1	1	1	1	0.435821	1	-0.00678815	-0.0362371	0.228582	-0.174642	-0.0402115	-0.187896	-0.254119	0.220251	FALSE	FALSE	FALSE	FALSE	FALSE	FALSE	FALSE
P06727	Apolipoprotein A-IV	52	AKIDQNVEELKGR3+ALVQQMEQLR2+DKVNSFFSTFK2+DKVNSFFSTFK3+EAVEHLQK2+ELQQRLEPYADQLR3+ENADSLQASLRPHADELK4+GNLRGNTEGLQK2+GNLRGNTEGLQK3+IDQNVEELKGR2+IDQNVEELKGR3+IDQTVEELRR2+IDQTVEELRR3+IGDNLRELQQR3+ISASAEELR2+ISASAEELRQR3+KLVPFATELHER2+KLVPFATELHER3+LAPLAEDVR2+LAPLAEDVRGNLR3+LEPYADQLR2+LGEVNTYAGDLQK2+LGPHAGDVEGHLSFLEK3+LGPHAGDVEGHLSFLEK4+LKEEIGKELEELR3+LKEEIGKELEELR4+LLPHANEVSQK2+LLPHANEVSQK3+LNHQLEGLTFQ…	P06727	APOA4_HUMAN	APOA4	AKIDQNVEELKGR+ALVQQMEQLR+DKVNSFFSTFK+EAVEHLQK+ELQQRLEPYADQLR+ENADSLQASLRPHADELK+GNLRGNTEGLQK+IDQNVEELKGR+IDQTVEELRR+IGDNLRELQQR+ISASAEELR+ISASAEELRQR+KLVPFATELHER+LAPLAEDVR+LAPLAEDVRGNLR+LEPYADQLR+LGEVNTYAGDLQK+LGPHAGDVEGHLSFLEK+LKEEIGKELEELR+LLPHANEVSQK+LNHQLEGLTFQMK+LTPYADEFK+LTPYADEFKVK+LVPFATELHER+NAEELKAR+QLTPYAQR+RVEPYGENFNK+SELTQQLNALFQDK+SELTQQLNALFQDKLGEVNTYAGDLQK+SLAELGGHLDQQVEEFR+SLAEL…	AKIDQNVEELKGR+ALVQQMEQLR+DKVNSFFSTFK+EAVEHLQK+ELQQRLEPYADQLR+ENADSLQASLRPHADELK+GNLRGNTEGLQK+IDQNVEELKGR+IDQTVEELRR+IGDNLRELQQR+ISASAEELR+ISASAEELRQR+KLVPFATELHER+LAPLAEDVR+LAPLAEDVRGNLR+LEPYADQLR+LGEVNTYAGDLQK+LGPHAGDVEGHLSFLEK+LKEEIGKELEELR+LLPHANEVSQK+LNHQLEGLTFQMK+LTPYADEFK+LTPYADEFKVK+LVPFATELHER+NAEELKAR+QLTPYAQR+RVEPYGENFNK+SELTQQLNALFQDK+SELTQQLNALFQDKLGEVNTYAGDLQK+SLAELGGHLDQQVEEFR+SLAEL…	AKIDQNVEELKGR3+ALVQQMEQLR2+DKVNSFFSTFK2+DKVNSFFSTFK3+EAVEHLQK2+ELQQRLEPYADQLR3+ENADSLQASLRPHADELK4+GNLRGNTEGLQK2+GNLRGNTEGLQK3+IDQNVEELKGR2+IDQNVEELKGR3+IDQTVEELRR2+IDQTVEELRR3+IGDNLRELQQR3+ISASAEELR2+ISASAEELRQR3+KLVPFATELHER2+KLVPFATELHER3+LAPLAEDVR2+LAPLAEDVRGNLR3+LEPYADQLR2+LGEVNTYAGDLQK2+LGPHAGDVEGHLSFLEK3+LGPHAGDVEGHLSFLEK4+LKEEIGKELEELR3+LKEEIGKELEELR4+LLPHANEVSQK2+LLPHANEVSQK3+LNHQLEGLTFQ…	0.070416	0.0695344	0.14841	-0.0274153	-0.0793081	-0.166439	-0.114969	-0.33303	-0.115575	0.00833596	0.0117218	0.723689	0.0627896	0.00404075	0.268663	1.1013e-19	0.499807	1	1	1	1	0.598031	1	1.62992e-17	1	0.153394	0.327397	-0.0604789	-0.174956	-0.367168	-0.253625	-0.734671	-0.254961	FALSE	FALSE	FALSE	FALSE	FALSE	FALSE	TRUE
O14791;O14791-2;O14791-3	Apolipoprotein L1	6	ALADGVQK2+ANLQSVPHASASRPR3+ANLQSVPHASASRPR4+NWFLKEFPR3+VNEPSILEMSR2+VTEPISAESGEQVER2	O14791;O14791-2;O14791-3+O14791;O14791-2;O14791-3;B1AH96	APOL1_HUMAN	APOL1	ALADGVQK+ANLQSVPHASASRPR+NWFLKEFPR+VNEPSILEMSR+VTEPISAESGEQVER	ALADGVQK+ANLQSVPHASASRPR+NWFLKEFPR+VNEPSILEMSR+VTEPISAESGEQVER	ALADGVQK2+ANLQSVPHASASRPR3+ANLQSVPHASASRPR4+NWFLKEFPR3+VNEPSILEMSR2+VTEPISAESGEQVER2	0.148633	-0.0476228	-0.0756845	0.193518	0.068862	0.0471557	0.220518	0.521174	0.0279899	0.0969664	0.237591	0.0223442	0.138217	0.453733	0.0518881	1.12438e-36	0.880837	1	1	1	1	1	1	1.66408e-34	1	-0.0909233	-0.1445	0.369473	0.131474	0.0900314	0.421021	0.995046	0.0534394	FALSE	FALSE	FALSE	FALSE	FALSE	FALSE	TRUE
P00751	Complement factor B	35	ALFVSEEEK2+ALFVSEEEKK2+ALFVSEEEKK3+ALRLPPTTTC(UniMod:4)QQQKEELLPAQDIK4+C(UniMod:4)LVNLIEK2+DAQYAPGYDK2+DAQYAPGYDKVK2+DAQYAPGYDKVK3+DAQYAPGYDKVKDISEVVTPR3+DAQYAPGYDKVKDISEVVTPR4+DFHINLFQVLPWLK2+DFHINLFQVLPWLK3+DFHINLFQVLPWLK4+DFHINLFQVLPWLKEK4+DISEVVTPR2+EAGIPEFYDYDVALIK3+EKLQDEDLGFL2+FLC(UniMod:4)TGGVSPYADPNTC(UniMod:4)RGDSGGPLIVHKR5+GDSGGPLIVHKR3+GTDYHKQPWQAK3+ISVIRPSK2+KNPREDYLDVYVFGVGPLVNQVNIN…	P00751;E7ETN3;B4E1Z4;H7C5H1+P00751;P00751-2;E7ETN3;B4E1Z4;A0A0G2JH38+P00751;E7ETN3;B4E1Z4;A0A0G2JH38;H7C5H1+P00751;E7ETN3;H7C526;B4E1Z4;H7C5H1+P00751;P00751-2;E7ETN3;B4E1Z4;A0A0G2JH38;H7C5H1+P00751;P00751-2;C9JRT3;B4E1Z4;A0A0G2JH38	CFAB_HUMAN	CFB	ALFVSEEEK+ALFVSEEEKK+ALRLPPTTTC(UniMod:4)QQQKEELLPAQDIK+C(UniMod:4)LVNLIEK+DAQYAPGYDK+DAQYAPGYDKVK+DAQYAPGYDKVKDISEVVTPR+DFHINLFQVLPWLK+DFHINLFQVLPWLKEK+DISEVVTPR+EAGIPEFYDYDVALIK+EKLQDEDLGFL+FLC(UniMod:4)TGGVSPYADPNTC(UniMod:4)RGDSGGPLIVHKR+GDSGGPLIVHKR+GTDYHKQPWQAK+ISVIRPSK+KNPREDYLDVYVFGVGPLVNQVNINALASK+LEDSVTYHC(UniMod:4)SR+LKYGQTIRPIC(UniMod:4)LPC(UniMod:4)TEGTTR+QLNEINYEDHK+QLNEINYEDHKLK+ST…	ALFVSEEEK+ALFVSEEEKK+ALRLPPTTTCQQQKEELLPAQDIK+CLVNLIEK+DAQYAPGYDK+DAQYAPGYDKVK+DAQYAPGYDKVKDISEVVTPR+DFHINLFQVLPWLK+DFHINLFQVLPWLKEK+DISEVVTPR+EAGIPEFYDYDVALIK+EKLQDEDLGFL+FLCTGGVSPYADPNTCRGDSGGPLIVHKR+GDSGGPLIVHKR+GTDYHKQPWQAK+ISVIRPSK+KNPREDYLDVYVFGVGPLVNQVNINALASK+LEDSVTYHCSR+LKYGQTIRPICLPCTEGTTR+QLNEINYEDHK+QLNEINYEDHKLK+STGSWSTLK+VASYGVKPR+VKDISEVVTPR+VSEADSSNADWVTK+YGLVTYATYPK	ALFVSEEEK2+ALFVSEEEKK2+ALFVSEEEKK3+ALRLPPTTTC(UniMod:4)QQQKEELLPAQDIK4+C(UniMod:4)LVNLIEK2+DAQYAPGYDK2+DAQYAPGYDKVK2+DAQYAPGYDKVK3+DAQYAPGYDKVKDISEVVTPR3+DAQYAPGYDKVKDISEVVTPR4+DFHINLFQVLPWLK2+DFHINLFQVLPWLK3+DFHINLFQVLPWLK4+DFHINLFQVLPWLKEK4+DISEVVTPR2+EAGIPEFYDYDVALIK3+EKLQDEDLGFL2+FLC(UniMod:4)TGGVSPYADPNTC(UniMod:4)RGDSGGPLIVHKR5+GDSGGPLIVHKR3+GTDYHKQPWQAK3+ISVIRPSK2+KNPREDYLDVYVFGVGPLVNQVNIN…	0.0749849	-0.0186947	0.0146316	-0.111391	0.167786	0.294742	-0.0488329	0.0178498	0.0295954	0.198368	0.652174	0.00950489	2.48613e-12	3.01723e-19	0.39506	0.363875	0.754454	1	1	1	3.67947e-10	4.4655e-17	1	1	1	-0.0746259	0.0584067	-0.444651	0.669772	1.17656	-0.194932	0.0712533	0.11814	FALSE	FALSE	FALSE	TRUE	TRUE	FALSE	FALSE
P02750	Leucine-rich alpha-2-glycoprotein	7	ALGHLDLSGNR2+DLLLPQPDLR2+GPLQLER2+GQTLLAVAK2+LQELHLSSNGLESLSPEFLRPVPQLR4+TLDLGENQLETLPPDLLR3+VAAGAFQGLR2	P02750	A2GL_HUMAN	LRG1	ALGHLDLSGNR+DLLLPQPDLR+GPLQLER+GQTLLAVAK+LQELHLSSNGLESLSPEFLRPVPQLR+TLDLGENQLETLPPDLLR+VAAGAFQGLR	ALGHLDLSGNR+DLLLPQPDLR+GPLQLER+GQTLLAVAK+LQELHLSSNGLESLSPEFLRPVPQLR+TLDLGENQLETLPPDLLR+VAAGAFQGLR	ALGHLDLSGNR2+DLLLPQPDLR2+GPLQLER2+GQTLLAVAK2+LQELHLSSNGLESLSPEFLRPVPQLR4+TLDLGENQLETLPPDLLR3+VAAGAFQGLR2	0.108363	0.0261668	-0.0587554	-0.102455	0.0849705	0.0857279	-0.103168	-0.0648972	-0.180114	0.248314	0.246024	0.125546	0.0207929	0.0851125	0.249403	0.0345286	0.222522	1	1	1	1	1	1	1	1	0.0721131	-0.161924	-0.282357	0.23417	0.236257	-0.284321	-0.17885	-0.496376	FALSE	FALSE	FALSE	FALSE	FALSE	FALSE	FALSE
P20851;P20851-2	C4b-binding protein beta chain	1	ALLAFQESK2	P20851;P20851-2	C4BPB_HUMAN	C4BPB	ALLAFQESK	ALLAFQESK	ALLAFQESK2	0.226442	0.0163694	-0.0703038	0.0668701	0.104729	0.0808273	-0.105424	-0.473004	0.13336	0.546407	0.246519	0.403587	0.0173845	0.175155	0.325732	3.91632e-34	0.450669	1	1	1	1	1	1	5.79616e-32	1	0.0335011	-0.143882	0.136854	0.214336	0.165419	-0.215757	-0.968036	0.27293	FALSE	FALSE	FALSE	FALSE	FALSE	FALSE	TRUE
P13671	Complement component C6	4	ALNHLPLEYNSALYSR3+ALQEYAAK2+GFVVAGPSR2+QLEWGLER2	P13671	CO6_HUMAN	C6	ALNHLPLEYNSALYSR+ALQEYAAK+GFVVAGPSR+QLEWGLER	ALNHLPLEYNSALYSR+ALQEYAAK+GFVVAGPSR+QLEWGLER	ALNHLPLEYNSALYSR3+ALQEYAAK2+GFVVAGPSR2+QLEWGLER2	0.140225	0.0100159	0.0474875	-0.00651489	-0.00248997	0.012143	-0.139732	-0.356613	0.139796	0.609845	0.279089	0.910394	0.937547	0.778079	0.0719377	1.23367e-36	0.274379	1	1	1	1	1	1	1.82584e-34	1	0.0282526	0.133952	-0.0183771	-0.00702365	0.0342528	-0.394154	-1.00593	0.394333	FALSE	FALSE	FALSE	FALSE	FALSE	FALSE	TRUE
P01019	Angiotensinogen	8	ALQDQLVLVAAK2+ALQDQLVLVAAK3+ANAGKPKDPTFIPAPIQAK3+ANAGKPKDPTFIPAPIQAK4+FMQAVTGWK2+QPFVQGLALYTPVVLPR3+SLDFTELDVAAEKIDR3+VANPLSTA1	P01019	ANGT_HUMAN	AGT	ALQDQLVLVAAK+ANAGKPKDPTFIPAPIQAK+FMQAVTGWK+QPFVQGLALYTPVVLPR+SLDFTELDVAAEKIDR+VANPLSTA	ALQDQLVLVAAK+ANAGKPKDPTFIPAPIQAK+FMQAVTGWK+QPFVQGLALYTPVVLPR+SLDFTELDVAAEKIDR+VANPLSTA	ALQDQLVLVAAK2+ALQDQLVLVAAK3+ANAGKPKDPTFIPAPIQAK3+ANAGKPKDPTFIPAPIQAK4+FMQAVTGWK2+QPFVQGLALYTPVVLPR3+SLDFTELDVAAEKIDR3+VANPLSTA1	0.105951	-0.104629	0.0272882	0.0632272	-0.107971	-0.129689	0.835629	1.57781	-0.469417	0.00397273	0.735964	0.553955	0.0659188	0.10318	8.06221e-09	1.49798e-138	0.0469185	0.587964	1	1	1	1	1.19321e-06	2.217e-136	1	-0.107276	0.0279786	0.0648268	-0.110703	-0.13297	0.856771	1.61773	-0.481294	FALSE	FALSE	FALSE	FALSE	FALSE	TRUE	TRUE
P35858;P35858-2	Insulin-like growth factor-binding protein complex acid labile subunit	4	ALRDFALQNPSAVPR3+LAELPADALGPLQR2+NLPEQVFR2+SLALGTFAHTPALASLGLSNNR3	P35858;P35858-2	ALS_HUMAN	IGFALS	ALRDFALQNPSAVPR+LAELPADALGPLQR+NLPEQVFR+SLALGTFAHTPALASLGLSNNR	ALRDFALQNPSAVPR+LAELPADALGPLQR+NLPEQVFR+SLALGTFAHTPALASLGLSNNR	ALRDFALQNPSAVPR3+LAELPADALGPLQR2+NLPEQVFR2+SLALGTFAHTPALASLGLSNNR3	0.20125	-0.151127	-0.0498699	0.043433	-0.0286271	-0.0476913	0.148887	0.263714	-0.0694438	4.99381e-11	0.324235	0.515338	0.434791	0.337276	0.096299	4.90196e-17	0.637619	7.39084e-09	1	1	1	1	1	7.2549e-15	1	-0.375893	-0.12404	0.108029	-0.071203	-0.118621	0.370321	0.655926	-0.172725	TRUE	FALSE	FALSE	FALSE	FALSE	FALSE	FALSE
P02671	Fibrinogen alpha chain	85	ALTDMPQMR2+AQLVDMK1+AQLVDMK2+AQLVDMKR2+DLLPSRDR2+DNTYNRVSEDLR2+DNTYNRVSEDLR3+DRQHLPLIK2+DSHSLTTNIMEILR2+DSHSLTTNIMEILR3+DYEDQQKQLEQVIAK3+ESSSHHPGIAEFPSR2+ESSSHHPGIAEFPSR3+ESSSHHPGIAEFPSR4+EVDLKDYEDQQK2+EVDLKDYEDQQK3+EVDLKDYEDQQKQLEQVIAK3+EVDLKDYEDQQKQLEQVIAK4+EVTKEVVTSEDGSDC(UniMod:4)PEAMDLGTLSGIGTLDGFR4+EYHTEKLVTSK2+EYHTEKLVTSK3+GDFSSANNR2+GDFSSANNRDNTYNR2+GDFSSANNRDNTYNR3+GDSTFESK2+GGSTSYGTGSET…	P02671;P02671-2+P02671;P02671-2;A0A087WUA0	FIBA_HUMAN	FGA	ALTDMPQMR+AQLVDMK+AQLVDMKR+DLLPSRDR+DNTYNRVSEDLR+DRQHLPLIK+DSHSLTTNIMEILR+DYEDQQKQLEQVIAK+ESSSHHPGIAEFPSR+EVDLKDYEDQQK+EVDLKDYEDQQKQLEQVIAK+EVTKEVVTSEDGSDC(UniMod:4)PEAMDLGTLSGIGTLDGFR+EYHTEKLVTSK+GDFSSANNR+GDFSSANNRDNTYNR+GDSTFESK+GGSTSYGTGSETESPR+GGSTSYGTGSETESPRNPSSAGSWNSGSSGPGSTGNR+GLIDEVNQDFTNR+GLIDEVNQDFTNRINK+GSESGIFTNTK+GSESGIFTNTKESSSHHPGIAEFPSR+HPDEAAFFDTASTGK+HQSAC(UniMod:4)KDSDWPFC(Un…	ALTDMPQMR+AQLVDMK+AQLVDMKR+DLLPSRDR+DNTYNRVSEDLR+DRQHLPLIK+DSHSLTTNIMEILR+DYEDQQKQLEQVIAK+ESSSHHPGIAEFPSR+EVDLKDYEDQQK+EVDLKDYEDQQKQLEQVIAK+EVTKEVVTSEDGSDCPEAMDLGTLSGIGTLDGFR+EYHTEKLVTSK+GDFSSANNR+GDFSSANNRDNTYNR+GDSTFESK+GGSTSYGTGSETESPR+GGSTSYGTGSETESPRNPSSAGSWNSGSSGPGSTGNR+GLIDEVNQDFTNR+GLIDEVNQDFTNRINK+GSESGIFTNTK+GSESGIFTNTKESSSHHPGIAEFPSR+HPDEAAFFDTASTGK+HQSACKDSDWPFCSDEDWNYKCPSGCR+LEVDIDIK…	ALTDMPQMR2+AQLVDMK1+AQLVDMK2+AQLVDMKR2+DLLPSRDR2+DNTYNRVSEDLR2+DNTYNRVSEDLR3+DRQHLPLIK2+DSHSLTTNIMEILR2+DSHSLTTNIMEILR3+DYEDQQKQLEQVIAK3+ESSSHHPGIAEFPSR2+ESSSHHPGIAEFPSR3+ESSSHHPGIAEFPSR4+EVDLKDYEDQQK2+EVDLKDYEDQQK3+EVDLKDYEDQQKQLEQVIAK3+EVDLKDYEDQQKQLEQVIAK4+EVTKEVVTSEDGSDC(UniMod:4)PEAMDLGTLSGIGTLDGFR4+EYHTEKLVTSK2+EYHTEKLVTSK3+GDFSSANNR2+GDFSSANNRDNTYNR2+GDFSSANNRDNTYNR3+GDSTFESK2+GGSTSYGTGSET…	0.310714	0.042534	0.0283503	-0.174983	-0.0425918	0.137956	0.147812	-0.0295087	0.899166	0.422522	0.810879	0.263394	0.619842	0.236173	0.480593	0.68081	0.00940294	1	1	1	1	1	1	1	1	0.0505924	0.0337215	-0.208135	-0.0506612	0.164093	0.175816	-0.0350994	1.06952	FALSE	FALSE	FALSE	FALSE	FALSE	FALSE	FALSE
P04114	Apolipoprotein B-100	106	ALVDTLK1+ALYWVNGQVPDGVSK2+ALYWVNGQVPDGVSK3+ANLFNKLVTELR3+ATGVLYDYVNK2+ATGVLYDYVNKYHWEHTGLTLR3+ATGVLYDYVNKYHWEHTGLTLR4+ATGVLYDYVNKYHWEHTGLTLR5+ATLYALSHAVNNYHK2+ATLYALSHAVNNYHK3+ATLYALSHAVNNYHK4+AVSMPSFSILGSDVR2+AVSMPSFSILGSDVR3+C(UniMod:4)VQSTKPSLMIQK3+DLGQC(UniMod:4)DR2+DLKVEDIPLAR2+DLKVEDIPLAR3+EIFNMAR2+EIQIYKK2+EQHLFLPFSYK2+EVYGFNPEGK2+FFGEGTKK2+FIIPSPK1+FIIPSPK2+FPEVDVLTK2+FSVPAGIVIPSFQALTAR3+…	P04114+P04114;A8MUN2	APOB_HUMAN	APOB	ALVDTLK+ALYWVNGQVPDGVSK+ANLFNKLVTELR+ATGVLYDYVNK+ATGVLYDYVNKYHWEHTGLTLR+ATLYALSHAVNNYHK+AVSMPSFSILGSDVR+C(UniMod:4)VQSTKPSLMIQK+DLGQC(UniMod:4)DR+DLKVEDIPLAR+EIFNMAR+EIQIYKK+EQHLFLPFSYK+EVYGFNPEGK+FFGEGTKK+FIIPSPK+FPEVDVLTK+FSVPAGIVIPSFQALTAR+FVTQAEGAK+GFEPTLEALFGK+GIISALLVPPETEEAK+GMTRPLSTLISSSQSC(UniMod:4)QYTLDAK+GNVATEISTER+IADFELPTIIVPEQTIEIPSIK+IEDGTLASK+IEGNLIFDPNNYLPK+ILGEELGFASLHDLQLLGK+I…	ALVDTLK+ALYWVNGQVPDGVSK+ANLFNKLVTELR+ATGVLYDYVNK+ATGVLYDYVNKYHWEHTGLTLR+ATLYALSHAVNNYHK+AVSMPSFSILGSDVR+CVQSTKPSLMIQK+DLGQCDR+DLKVEDIPLAR+EIFNMAR+EIQIYKK+EQHLFLPFSYK+EVYGFNPEGK+FFGEGTKK+FIIPSPK+FPEVDVLTK+FSVPAGIVIPSFQALTAR+FVTQAEGAK+GFEPTLEALFGK+GIISALLVPPETEEAK+GMTRPLSTLISSSQSCQYTLDAK+GNVATEISTER+IADFELPTIIVPEQTIEIPSIK+IEDGTLASK+IEGNLIFDPNNYLPK+ILGEELGFASLHDLQLLGK+INCKVELEVPQLCSFILK+ITLPDFR+IYSL…	ALVDTLK1+ALYWVNGQVPDGVSK2+ALYWVNGQVPDGVSK3+ANLFNKLVTELR3+ATGVLYDYVNK2+ATGVLYDYVNKYHWEHTGLTLR3+ATGVLYDYVNKYHWEHTGLTLR4+ATGVLYDYVNKYHWEHTGLTLR5+ATLYALSHAVNNYHK2+ATLYALSHAVNNYHK3+ATLYALSHAVNNYHK4+AVSMPSFSILGSDVR2+AVSMPSFSILGSDVR3+C(UniMod:4)VQSTKPSLMIQK3+DLGQC(UniMod:4)DR2+DLKVEDIPLAR2+DLKVEDIPLAR3+EIFNMAR2+EIQIYKK2+EQHLFLPFSYK2+EVYGFNPEGK2+FFGEGTKK2+FIIPSPK1+FIIPSPK2+FPEVDVLTK2+FSVPAGIVIPSFQALTAR3+…	0.0989875	0.0797645	-0.0747428	-0.0460101	-0.00875106	0.0794693	-0.0213882	0.152356	-0.163103	0.000662044	0.151896	0.503744	0.816782	0.121034	0.816521	1.69518e-06	0.283281	0.0979825	1	1	1	1	1	0.000250887	1	0.212059	-0.198709	-0.122321	-0.0232653	0.211274	-0.0568619	0.405048	-0.43362	FALSE	FALSE	FALSE	FALSE	FALSE	FALSE	TRUE
P36955	Pigment epithelium-derived factor	11	ALYYDLISSPDIHGTYKELLDTVTAPQK4+IKSSFVAPLEK3+KTSLEDFYLDEER3+LAAAVSNFGYDLYR2+LAAAVSNFGYDLYR3+LQSLFDSPDFSK2+LSYEGEVTK2+STKEIPDEISILLLGVAHFK4+TESIIHR2+TVQAVLTVPK2+TVRVPMMSDPK3	P36955;I3L4Z0+P36955+P36955;I3L4F9;I3L107;I3L4N7+P36955;I3L1U4;I3L2R7;I3L3Z3;I3L425;I3L4Z0+P36955;I3L4N7+P36955;I3L4F9;I3L107+P36955;I3L2R7;I3L3Z3;I3L4Z0	PEDF_HUMAN	SERPINF1	ALYYDLISSPDIHGTYKELLDTVTAPQK+IKSSFVAPLEK+KTSLEDFYLDEER+LAAAVSNFGYDLYR+LQSLFDSPDFSK+LSYEGEVTK+STKEIPDEISILLLGVAHFK+TESIIHR+TVQAVLTVPK+TVRVPMMSDPK	ALYYDLISSPDIHGTYKELLDTVTAPQK+IKSSFVAPLEK+KTSLEDFYLDEER+LAAAVSNFGYDLYR+LQSLFDSPDFSK+LSYEGEVTK+STKEIPDEISILLLGVAHFK+TESIIHR+TVQAVLTVPK+TVRVPMMSDPK	ALYYDLISSPDIHGTYKELLDTVTAPQK4+IKSSFVAPLEK3+KTSLEDFYLDEER3+LAAAVSNFGYDLYR2+LAAAVSNFGYDLYR3+LQSLFDSPDFSK2+LSYEGEVTK2+STKEIPDEISILLLGVAHFK4+TESIIHR2+TVQAVLTVPK2+TVRVPMMSDPK3	0.130824	-0.0340786	0.023042	-0.0415879	0.0547945	0.213462	0.0871196	-0.0213336	-0.166853	0.0636126	0.574176	0.442345	0.0654879	1.56242e-07	0.22982	0.390267	0.163023	1	1	1	1	2.31238e-05	1	1	1	-0.114996	0.0777535	-0.140335	0.1849	0.720311	0.293978	-0.0719885	-0.563032	FALSE	FALSE	FALSE	FALSE	TRUE	FALSE	FALSE
P07357	Complement component C8 alpha chain	5	AM(UniMod:35)AVEDIISR2+AMAVEDIISR2+KAMAVEDIISR2+KAMAVEDIISR3+MESLGITSR2	P07357	CO8A_HUMAN	C8A	AM(UniMod:35)AVEDIISR+AMAVEDIISR+KAMAVEDIISR+MESLGITSR	AMAVEDIISR+KAMAVEDIISR+MESLGITSR	AM(UniMod:35)AVEDIISR2+AMAVEDIISR2+KAMAVEDIISR2+KAMAVEDIISR3+MESLGITSR2	0.121849	-0.017108	-0.00564855	-0.083514	0.028365	0.0852583	-0.0940928	-0.235976	0.0617527	0.367233	0.893982	0.135839	0.355884	0.0409309	0.209643	4.45857e-19	0.617252	1	1	1	1	1	1	6.59869e-17	1	-0.0533581	-0.0176172	-0.260471	0.0884674	0.265912	-0.293466	-0.735983	0.1926	FALSE	FALSE	FALSE	FALSE	FALSE	FALSE	TRUE
P02751	Fibronectin	27	AQITGYR2+DLQFVEVTDVK2+HTSVQTTSSGSGPFTDVR3+HYQINQQWER2+HYQINQQWER3+IGDQWDKQHDMGHMMR4+IGDTWSK1+IGDTWSK2+IGEKWDR2+ISC(UniMod:4)TIANR2+IYLYTLNDNAR2+MSESGFK2+NLQPASEYTVSLVAIK2+NLQPASEYTVSLVAIKGNQESPK3+QYNVGPSVSKYPLR3+RPGGEPSPEGTTGQSYNQYSQR3+SDTVPSPR2+STTPDITGYR2+SYTITGLQPGTDYK2+SYTITGLQPGTDYK3+TIKPDVR2+TKTETITGFQVDAVPANGQTPIQR3+VDVIPVNLPGEHGQR3+VFAVSHGR2+VTIMWTPPESAVTGYRVDVIPVNLPGEHGQR4+WLPSSSPVTGYR2+…	P02751;P02751-3;P02751-4;P02751-5;P02751-6;P02751-7;P02751-8;P02751-9;P02751-10;P02751-11;P02751-12;P02751-13;P02751-14;P02751-15;P02751-17+P02751;P02751-2;P02751-3;P02751-4;P02751-5;P02751-6;P02751-7;P02751-8;P02751-9;P02751-10;P02751-11;P02751-12;P02751-13;P02751-14;P02751-15;P02751-16;P02751-17+P02751;P02751-3;P02751-5;P02751-6;P02751-7;P02751-8;P02751-9;P02751-10;P02751-11;P02751-12;P02751-13…	FINC_HUMAN	FN1	AQITGYR+DLQFVEVTDVK+HTSVQTTSSGSGPFTDVR+HYQINQQWER+IGDQWDKQHDMGHMMR+IGDTWSK+IGEKWDR+ISC(UniMod:4)TIANR+IYLYTLNDNAR+MSESGFK+NLQPASEYTVSLVAIK+NLQPASEYTVSLVAIKGNQESPK+QYNVGPSVSKYPLR+RPGGEPSPEGTTGQSYNQYSQR+SDTVPSPR+STTPDITGYR+SYTITGLQPGTDYK+TIKPDVR+TKTETITGFQVDAVPANGQTPIQR+VDVIPVNLPGEHGQR+VFAVSHGR+VTIMWTPPESAVTGYRVDVIPVNLPGEHGQR+WLPSSSPVTGYR+WSRPQAPITGYR	AQITGYR+DLQFVEVTDVK+HTSVQTTSSGSGPFTDVR+HYQINQQWER+IGDQWDKQHDMGHMMR+IGDTWSK+IGEKWDR+ISCTIANR+IYLYTLNDNAR+MSESGFK+NLQPASEYTVSLVAIK+NLQPASEYTVSLVAIKGNQESPK+QYNVGPSVSKYPLR+RPGGEPSPEGTTGQSYNQYSQR+SDTVPSPR+STTPDITGYR+SYTITGLQPGTDYK+TIKPDVR+TKTETITGFQVDAVPANGQTPIQR+VDVIPVNLPGEHGQR+VFAVSHGR+VTIMWTPPESAVTGYRVDVIPVNLPGEHGQR+WLPSSSPVTGYR+WSRPQAPITGYR	AQITGYR2+DLQFVEVTDVK2+HTSVQTTSSGSGPFTDVR3+HYQINQQWER2+HYQINQQWER3+IGDQWDKQHDMGHMMR4+IGDTWSK1+IGDTWSK2+IGEKWDR2+ISC(UniMod:4)TIANR2+IYLYTLNDNAR2+MSESGFK2+NLQPASEYTVSLVAIK2+NLQPASEYTVSLVAIKGNQESPK3+QYNVGPSVSKYPLR3+RPGGEPSPEGTTGQSYNQYSQR3+SDTVPSPR2+STTPDITGYR2+SYTITGLQPGTDYK2+SYTITGLQPGTDYK3+TIKPDVR2+TKTETITGFQVDAVPANGQTPIQR3+VDVIPVNLPGEHGQR3+VFAVSHGR2+VTIMWTPPESAVTGYRVDVIPVNLPGEHGQR4+WLPSSSPVTGYR2+…	0.610997	0.115872	-0.0384611	-0.164528	-0.0654454	0.144522	0.201016	-0.23647	0.426788	0.0431808	0.763571	0.329817	0.48005	0.250181	0.374157	0.00233369	0.25242	1	1	1	1	1	1	0.345386	1	0.126287	-0.0419182	-0.179317	-0.071328	0.157513	0.219084	-0.257725	0.465151	FALSE	FALSE	FALSE	FALSE	FALSE	FALSE	FALSE
P02765	Alpha-2-HS-glycoprotein	15	AQLVPLPPSTYVEFTVSGTDC(UniMod:4)VAK3+C(UniMod:4)NLLAEK1+C(UniMod:4)NLLAEK2+EATEAAKC(UniMod:4)NLLAEK3+FSVVYAK1+FSVVYAK2+HTFMGVVSLGSPSGEVSHPR3+HTFMGVVSLGSPSGEVSHPR4+HTLNQIDEVK3+LDGKFSVVYAK2+LDGKFSVVYAK3+QLKEHAVEGDC(UniMod:4)DFQLLK3+QLKEHAVEGDC(UniMod:4)DFQLLK4+QLKEHAVEGDC(UniMod:4)DFQLLKLDGK5+TVVQPSVGAAAGPVVPPC(UniMod:4)PGR3	P02765;C9JV77	FETUA_HUMAN	AHSG	AQLVPLPPSTYVEFTVSGTDC(UniMod:4)VAK+C(UniMod:4)NLLAEK+EATEAAKC(UniMod:4)NLLAEK+FSVVYAK+HTFMGVVSLGSPSGEVSHPR+HTLNQIDEVK+LDGKFSVVYAK+QLKEHAVEGDC(UniMod:4)DFQLLK+QLKEHAVEGDC(UniMod:4)DFQLLKLDGK+TVVQPSVGAAAGPVVPPC(UniMod:4)PGR	AQLVPLPPSTYVEFTVSGTDCVAK+CNLLAEK+EATEAAKCNLLAEK+FSVVYAK+HTFMGVVSLGSPSGEVSHPR+HTLNQIDEVK+LDGKFSVVYAK+QLKEHAVEGDCDFQLLK+QLKEHAVEGDCDFQLLKLDGK+TVVQPSVGAAAGPVVPPCPGR	AQLVPLPPSTYVEFTVSGTDC(UniMod:4)VAK3+C(UniMod:4)NLLAEK1+C(UniMod:4)NLLAEK2+EATEAAKC(UniMod:4)NLLAEK3+FSVVYAK1+FSVVYAK2+HTFMGVVSLGSPSGEVSHPR3+HTFMGVVSLGSPSGEVSHPR4+HTLNQIDEVK3+LDGKFSVVYAK2+LDGKFSVVYAK3+QLKEHAVEGDC(UniMod:4)DFQLLK3+QLKEHAVEGDC(UniMod:4)DFQLLK4+QLKEHAVEGDC(UniMod:4)DFQLLKLDGK5+TVVQPSVGAAAGPVVPPC(UniMod:4)PGR3	0.0930755	-0.0381356	0.0383808	-0.0133872	0.0236278	-0.0357519	0.118432	0.110392	-0.0303194	0.0133461	0.264218	0.767882	0.342813	0.28978	0.051629	1.50423e-07	0.76213	1	1	1	1	1	1	2.22627e-05	1	-0.15167	0.152645	-0.0532426	0.0939705	-0.14219	0.471019	0.439041	-0.120584	FALSE	FALSE	FALSE	FALSE	FALSE	FALSE	FALSE
P00488	Coagulation factor XIII A chain	2	AQMDLSGR2+KPLNTEGVMK2	P00488	F13A_HUMAN	F13A1	AQMDLSGR+KPLNTEGVMK	AQMDLSGR+KPLNTEGVMK	AQMDLSGR2+KPLNTEGVMK2	0.302349	0.00582312	0.145872	-0.0299182	-0.112119	-0.306745	-0.114718	-0.252767	0.429681	0.892368	0.129621	0.813676	0.107964	0.00122034	0.500039	1.62231e-05	0.125661	1	1	1	1	0.180611	1	0.00240102	1	0.00837784	0.209869	-0.0430439	-0.161309	-0.44132	-0.165047	-0.363661	0.61819	FALSE	FALSE	FALSE	FALSE	FALSE	FALSE	FALSE
A0A0C4DH29	Immunoglobulin heavy variable 1-3	1	ASGYTFTSYAMHWVR2	A0A0C4DH29	HV103_HUMAN	IGHV1-3	ASGYTFTSYAMHWVR	ASGYTFTSYAMHWVR	ASGYTFTSYAMHWVR2	0.427536	-0.0375059	0.00216213	-0.0744892	0.151603	0.320685	0.278404	0.219215	0.272311	0.383343	0.982052	0.557158	0.0297829	0.000720322	0.101774	0.000178584	0.331249	1	1	1	1	0.106608	1	0.0264304	1	-0.0541762	0.00312314	-0.107598	0.218987	0.463221	0.402147	0.31665	0.393346	FALSE	FALSE	FALSE	FALSE	FALSE	FALSE	FALSE
P01602	Immunoglobulin kappa variable 1-5	3	ASQSISSWLAWYQQKPGK3+ASQSISSWLAWYQQKPGKAPK4+ASSLESGVPSR2	P01602	KV105_HUMAN	IGKV1-5	ASQSISSWLAWYQQKPGK+ASQSISSWLAWYQQKPGKAPK+ASSLESGVPSR	ASQSISSWLAWYQQKPGK+ASQSISSWLAWYQQKPGKAPK+ASSLESGVPSR	ASQSISSWLAWYQQKPGK3+ASQSISSWLAWYQQKPGKAPK4+ASSLESGVPSR2	0.145722	-0.0677368	0.00969704	0.0955788	-0.0193185	-0.13408	-0.179074	-0.217908	-0.140382	0.0341983	0.891902	0.310404	0.7087	0.0561333	0.156185	5.81543e-07	0.499814	1	1	1	1	1	1	8.60683e-05	1	-0.132088	0.0189094	0.18638	-0.0376715	-0.261459	-0.349198	-0.424925	-0.273747	FALSE	FALSE	FALSE	FALSE	FALSE	FALSE	TRUE
P01619	Immunoglobulin kappa variable 3-20	3	ASQSVSSSYLAWYQQKPGQAPR3+ATLSC(UniMod:4)RASQSVSSSYLAWYQQKPGQAPR4+LLIYGASSR2	P01619	KV320_HUMAN	IGKV3-20	ASQSVSSSYLAWYQQKPGQAPR+ATLSC(UniMod:4)RASQSVSSSYLAWYQQKPGQAPR+LLIYGASSR	ASQSVSSSYLAWYQQKPGQAPR+ATLSCRASQSVSSSYLAWYQQKPGQAPR+LLIYGASSR	ASQSVSSSYLAWYQQKPGQAPR3+ATLSC(UniMod:4)RASQSVSSSYLAWYQQKPGQAPR4+LLIYGASSR2	0.168475	-0.0720142	0.088354	0.110312	-0.0108989	-0.0894344	-0.197594	-0.206462	-0.137223	0.0236783	0.213578	0.239391	0.832226	0.20005	0.115878	1.90962e-06	0.507369	1	1	1	1	1	1	0.000282623	1	-0.14128	0.173336	0.216415	-0.0213818	-0.175455	-0.387646	-0.405043	-0.269209	FALSE	FALSE	FALSE	FALSE	FALSE	FALSE	FALSE
P10909;P10909-2;P10909-4;P10909-5	Clusterin	23	ASSIIDELFQDR2+ASSIIDELFQDR3+ASSIIDELFQDRFFTR3+EILSVDC(UniMod:4)STNNPSQAK2+ELDESLQVAER2+ELDESLQVAER3+FM(UniMod:35)ETVAEK2+FMETVAEK2+KTLLSNLEEAK2+KTLLSNLEEAK3+KTLLSNLEEAKK2+KTLLSNLEEAKK3+KYNELLK2+LFDSDPITVTVPVEVSR3+QQTHMLDVMQDHFSR4+TLIEKTNEER2+TLIEKTNEER3+TLLSNLEEAK2+TLLSNLEEAKK2+TLLSNLEEAKK3+VTTVASHTSDSDVPSGVTEVVVK3+YVNKEIQNAVNGVK2+YVNKEIQNAVNGVK3	P10909;P10909-2;P10909-3;P10909-4;P10909-5;H0YC35;H0YLK8;E7ERK6+P10909;P10909-2;P10909-3;P10909-4;P10909-5;H0YC35+P10909;P10909-2;P10909-3;P10909-4;P10909-5;H0YC35;H0YAS8+P10909;P10909-2;P10909-3;P10909-4;P10909-5;H0YAS8+P10909;P10909-2;P10909-4;P10909-5;E5RGB0;E5RH61;E7ETB4;H0YLK8;E7ERK6;E5RJZ5;E5RG36+P10909;P10909-2;P10909-4;P10909-5;H0YC35;E7ETB4;H0YLK8;E7ERK6	CLUS_HUMAN	CLU	ASSIIDELFQDR+ASSIIDELFQDRFFTR+EILSVDC(UniMod:4)STNNPSQAK+ELDESLQVAER+FM(UniMod:35)ETVAEK+FMETVAEK+KTLLSNLEEAK+KTLLSNLEEAKK+KYNELLK+LFDSDPITVTVPVEVSR+QQTHMLDVMQDHFSR+TLIEKTNEER+TLLSNLEEAK+TLLSNLEEAKK+VTTVASHTSDSDVPSGVTEVVVK+YVNKEIQNAVNGVK	ASSIIDELFQDR+ASSIIDELFQDRFFTR+EILSVDCSTNNPSQAK+ELDESLQVAER+FMETVAEK+KTLLSNLEEAK+KTLLSNLEEAKK+KYNELLK+LFDSDPITVTVPVEVSR+QQTHMLDVMQDHFSR+TLIEKTNEER+TLLSNLEEAK+TLLSNLEEAKK+VTTVASHTSDSDVPSGVTEVVVK+YVNKEIQNAVNGVK	ASSIIDELFQDR2+ASSIIDELFQDR3+ASSIIDELFQDRFFTR3+EILSVDC(UniMod:4)STNNPSQAK2+ELDESLQVAER2+ELDESLQVAER3+FM(UniMod:35)ETVAEK2+FMETVAEK2+KTLLSNLEEAK2+KTLLSNLEEAK3+KTLLSNLEEAKK2+KTLLSNLEEAKK3+KYNELLK2+LFDSDPITVTVPVEVSR3+QQTHMLDVMQDHFSR4+TLIEKTNEER2+TLIEKTNEER3+TLLSNLEEAK2+TLLSNLEEAKK2+TLLSNLEEAKK3+VTTVASHTSDSDVPSGVTEVVVK3+YVNKEIQNAVNGVK2+YVNKEIQNAVNGVK3	0.0627112	0.00499617	-0.0224881	0.00339267	-0.0248827	-0.0565236	-0.0414253	0.00535888	-0.0173786	0.618822	0.316404	0.908803	0.126251	0.0105321	0.296698	0.693251	0.790479	1	1	1	1	1	1	1	1	0.0314209	-0.141427	0.0213365	-0.156487	-0.355476	-0.260523	0.0337019	-0.109294	FALSE	FALSE	FALSE	FALSE	FALSE	FALSE	FALSE
P00746	Complement factor D	2	ATLGPAVRPLPWQR3+RPDSLQHVLLPVLDR4	P00746;K7ERG9	CFAD_HUMAN	CFD	ATLGPAVRPLPWQR+RPDSLQHVLLPVLDR	ATLGPAVRPLPWQR+RPDSLQHVLLPVLDR	ATLGPAVRPLPWQR3+RPDSLQHVLLPVLDR4	0.265775	-0.0287097	0.0246485	-0.123084	0.0316778	0.0160382	-0.0897847	-0.246853	0.129598	0.379822	0.735735	0.201931	0.549485	0.823123	0.487009	3.39075e-08	0.542729	1	1	1	1	1	1	5.01831e-06	1	-0.0543922	0.0466981	-0.23319	0.0600155	0.0303853	-0.170103	-0.467678	0.245531	FALSE	FALSE	FALSE	FALSE	FALSE	FALSE	FALSE
P15814	Immunoglobulin lambda-like polypeptide 1	2	ATPSVTLFPPSSEELQANK3+SYSC(UniMod:4)QVMHEGSTVEKTVAPAEC(UniMod:4)S3	P15814;C9JEE0+P15814	IGLL1_HUMAN	IGLL1	ATPSVTLFPPSSEELQANK+SYSC(UniMod:4)QVMHEGSTVEKTVAPAEC(UniMod:4)S	ATPSVTLFPPSSEELQANK+SYSCQVMHEGSTVEKTVAPAECS	ATPSVTLFPPSSEELQANK3+SYSC(UniMod:4)QVMHEGSTVEKTVAPAEC(UniMod:4)S3	0.238466	0.0912662	-0.00234085	0.0945428	0.016417	-0.231803	0.132952	-0.266971	-0.102354	0.00240152	0.972111	0.284953	0.735097	0.000451965	0.261742	8.98374e-11	0.600033	0.355425	1	1	1	0.0668908	1	1.32959e-08	1	0.182287	-0.0046754	0.188831	0.0327899	-0.462981	0.265547	-0.533224	-0.204433	FALSE	FALSE	FALSE	FALSE	FALSE	FALSE	FALSE
P00747	Plasminogen	17	ATTVTGTPC(UniMod:4)QDWAAQEPHR3+EAQLPVIENK2+FGMHFC(UniMod:4)GGTLISPEWVLTAAHC(UniMod:4)LEK4+FVTWIEGVMR2+GTGENYR2+HSIFTPETNPR2+HSIFTPETNPR3+KLYDYC(UniMod:4)DVPQC(UniMod:4)AAPSFDC(UniMod:4)GKPQVEPK4+KVYLSEC(UniMod:4)K2+LFLEPTRK2+LSSPAVITDK2+MRDVVLFEKK3+NPDADKGPWC(UniMod:4)FTTDPSVR3+VILGAHQEVNLEPHVQEIEVSR3+VILGAHQEVNLEPHVQEIEVSR4+VYLSEC(UniMod:4)K2+WELC(UniMod:4)DIPR2	P00747+P00747;A6PVI2;Q5TEH5	PLMN_HUMAN	PLG	ATTVTGTPC(UniMod:4)QDWAAQEPHR+EAQLPVIENK+FGMHFC(UniMod:4)GGTLISPEWVLTAAHC(UniMod:4)LEK+FVTWIEGVMR+GTGENYR+HSIFTPETNPR+KLYDYC(UniMod:4)DVPQC(UniMod:4)AAPSFDC(UniMod:4)GKPQVEPK+KVYLSEC(UniMod:4)K+LFLEPTRK+LSSPAVITDK+MRDVVLFEKK+NPDADKGPWC(UniMod:4)FTTDPSVR+VILGAHQEVNLEPHVQEIEVSR+VYLSEC(UniMod:4)K+WELC(UniMod:4)DIPR	ATTVTGTPCQDWAAQEPHR+EAQLPVIENK+FGMHFCGGTLISPEWVLTAAHCLEK+FVTWIEGVMR+GTGENYR+HSIFTPETNPR+KLYDYCDVPQCAAPSFDCGKPQVEPK+KVYLSECK+LFLEPTRK+LSSPAVITDK+MRDVVLFEKK+NPDADKGPWCFTTDPSVR+VILGAHQEVNLEPHVQEIEVSR+VYLSECK+WELCDIPR	ATTVTGTPC(UniMod:4)QDWAAQEPHR3+EAQLPVIENK2+FGMHFC(UniMod:4)GGTLISPEWVLTAAHC(UniMod:4)LEK4+FVTWIEGVMR2+GTGENYR2+HSIFTPETNPR2+HSIFTPETNPR3+KLYDYC(UniMod:4)DVPQC(UniMod:4)AAPSFDC(UniMod:4)GKPQVEPK4+KVYLSEC(UniMod:4)K2+LFLEPTRK2+LSSPAVITDK2+MRDVVLFEKK3+NPDADKGPWC(UniMod:4)FTTDPSVR3+VILGAHQEVNLEPHVQEIEVSR3+VILGAHQEVNLEPHVQEIEVSR4+VYLSEC(UniMod:4)K2+WELC(UniMod:4)DIPR2	0.0652095	-0.00295002	0.0122575	-0.00469782	-0.00582403	-0.0351794	0.14739	0.333359	0.096107	0.815357	0.664144	0.89967	0.775863	0.204893	0.00325083	1.46946e-67	0.243067	1	1	1	1	1	0.481123	2.17481e-65	1	-0.0115523	0.0480004	-0.0183968	-0.022807	-0.137763	0.577182	1.30544	0.376357	FALSE	FALSE	FALSE	FALSE	FALSE	FALSE	TRUE
P08571	Monocyte differentiation antigen CD14	1	ATVNPSAPR2	P08571	CD14_HUMAN	CD14	ATVNPSAPR	ATVNPSAPR	ATVNPSAPR2	0.367957	-0.00433257	-0.0339365	0.118839	-0.0169543	-0.160499	-0.257255	-0.371969	-0.342938	0.914665	0.707212	0.319192	0.795666	0.0709222	0.107719	2.27092e-11	0.193156	1	1	1	1	1	1	3.36097e-09	1	-0.00655857	-0.0513725	0.179897	-0.0256651	-0.242961	-0.389429	-0.56308	-0.519134	FALSE	FALSE	FALSE	FALSE	FALSE	FALSE	FALSE
P02749	Beta-2-glycoprotein 1	7	ATVVYQGER2+EHSSLAFWK2+KATVVYQGER2+KFIC(UniMod:4)PLTGLWPINTLK3+TFYEPGEEITYSC(UniMod:4)KPGYVSR3+VC(UniMod:4)PFAGILENGAVR2+VC(UniMod:4)PFAGILENGAVR3	P02749+P02749;J3KS17+P02749;J3QRN2;J3QLI0+P02749;J3QRN2	APOH_HUMAN	APOH	ATVVYQGER+EHSSLAFWK+KATVVYQGER+KFIC(UniMod:4)PLTGLWPINTLK+TFYEPGEEITYSC(UniMod:4)KPGYVSR+VC(UniMod:4)PFAGILENGAVR	ATVVYQGER+EHSSLAFWK+KATVVYQGER+KFICPLTGLWPINTLK+TFYEPGEEITYSCKPGYVSR+VCPFAGILENGAVR	ATVVYQGER2+EHSSLAFWK2+KATVVYQGER2+KFIC(UniMod:4)PLTGLWPINTLK3+TFYEPGEEITYSC(UniMod:4)KPGYVSR3+VC(UniMod:4)PFAGILENGAVR2+VC(UniMod:4)PFAGILENGAVR3	0.18547	0.0409176	0.00797437	0.106443	0.0280163	0.0298791	0.0219302	-0.075691	-0.0253615	0.0969002	0.884765	0.14308	0.482332	0.580488	0.821689	0.0233421	0.874361	1	1	1	1	1	1	1	1	0.10464	0.0203932	0.27221	0.0716473	0.076411	0.056083	-0.193568	-0.064858	FALSE	FALSE	FALSE	FALSE	FALSE	FALSE	FALSE
P04217;P04217-2	Alpha-1B-glycoprotein	13	ATWSGAVLAGR2+C(UniMod:4)EGPIPDVTFELLR2+C(UniMod:4)LAPLEGAR2+GEKELLVPR2+IFFHLNAVALGDGGHYTC(UniMod:4)R4+LELHVDGPPPRPQLR3+LELHVDGPPPRPQLR4+RGEKELLVPR3+TDGEGALSEPSATVTIEELAAPPPPVLM(UniMod:35)HHGESSQVLHPGNK5+TDGEGALSEPSATVTIEELAAPPPPVLMHHGESSQVLHPGNK5+TPGAAANLELIFVGPQHAGNYR3+TPGAAANLELIFVGPQHAGNYR4+VTLTC(UniMod:4)VAPLSGVDFQLR3	P04217;P04217-2+P04217;P04217-2;M0R009	A1BG_HUMAN	A1BG	ATWSGAVLAGR+C(UniMod:4)EGPIPDVTFELLR+C(UniMod:4)LAPLEGAR+GEKELLVPR+IFFHLNAVALGDGGHYTC(UniMod:4)R+LELHVDGPPPRPQLR+RGEKELLVPR+TDGEGALSEPSATVTIEELAAPPPPVLM(UniMod:35)HHGESSQVLHPGNK+TDGEGALSEPSATVTIEELAAPPPPVLMHHGESSQVLHPGNK+TPGAAANLELIFVGPQHAGNYR+VTLTC(UniMod:4)VAPLSGVDFQLR	ATWSGAVLAGR+CEGPIPDVTFELLR+CLAPLEGAR+GEKELLVPR+IFFHLNAVALGDGGHYTCR+LELHVDGPPPRPQLR+RGEKELLVPR+TDGEGALSEPSATVTIEELAAPPPPVLMHHGESSQVLHPGNK+TPGAAANLELIFVGPQHAGNYR+VTLTCVAPLSGVDFQLR	ATWSGAVLAGR2+C(UniMod:4)EGPIPDVTFELLR2+C(UniMod:4)LAPLEGAR2+GEKELLVPR2+IFFHLNAVALGDGGHYTC(UniMod:4)R4+LELHVDGPPPRPQLR3+LELHVDGPPPRPQLR4+RGEKELLVPR3+TDGEGALSEPSATVTIEELAAPPPPVLM(UniMod:35)HHGESSQVLHPGNK5+TDGEGALSEPSATVTIEELAAPPPPVLMHHGESSQVLHPGNK5+TPGAAANLELIFVGPQHAGNYR3+TPGAAANLELIFVGPQHAGNYR4+VTLTC(UniMod:4)VAPLSGVDFQLR3	0.106051	0.034714	0.0215252	-0.0384538	-0.0244975	-0.0283499	0.0911506	0.177124	-0.0790421	0.0392505	0.566713	0.438182	0.368327	0.442531	0.170376	2.53788e-14	0.47053	1	1	1	1	1	1	3.75606e-12	1	0.125404	0.0777594	-0.138914	-0.0884968	-0.102413	0.32928	0.639856	-0.285538	FALSE	FALSE	FALSE	FALSE	FALSE	FALSE	TRUE
P00738	Haptoglobin	27	AVGDKLPEC(UniMod:4)EADDGC(UniMod:4)PKPPEIAHGYVEHSVR4+AVGDKLPEC(UniMod:4)EADDGC(UniMod:4)PKPPEIAHGYVEHSVR5+AVGDKLPEC(UniMod:4)EADDGC(UniMod:4)PKPPEIAHGYVEHSVR6+DYAEVGR1+HYEGSTVPEK2+HYEGSTVPEKK2+HYEGSTVPEKK3+LRTEGDGVYTLNNEK2+LRTEGDGVYTLNNEK3+LRTEGDGVYTLNNEKQWINK3+LRTEGDGVYTLNNEKQWINK4+NANFKFTDHLK3+QKVSVNER2+SPVGVQPILNEHTFC(UniMod:4)AGMSK3+SPVGVQPILNEHTFC(UniMod:4)AGMSK4+TEGDGVYTLNNEK2+TEGDGVYTLNNEK…	P00738;J3QR68;J3QLC9;H0Y300;J3KRH2+P00738;P00738-2;J3QR68;J3QLC9;A0A087WU08;H3BS21;H0Y300;A0A0C4DGL8+P00738;P00738-2;J3QR68;J3QLC9;A0A087WU08;H0Y300;A0A0C4DGL8+P00738;P00738-2;J3QLC9;J3KSV1;J3QQI8;H3BMJ7;H3BS21;J3KRH2	HPT_HUMAN	HP	AVGDKLPEC(UniMod:4)EADDGC(UniMod:4)PKPPEIAHGYVEHSVR+DYAEVGR+HYEGSTVPEK+HYEGSTVPEKK+LRTEGDGVYTLNNEK+LRTEGDGVYTLNNEKQWINK+NANFKFTDHLK+QKVSVNER+SPVGVQPILNEHTFC(UniMod:4)AGMSK+TEGDGVYTLNNEK+TEGDGVYTLNNEKQWINK+TPKSPVGVQPILNEHTFC(UniMod:4)AGMSK+VGYVSGWGR+VMPIC(UniMod:4)LPSKDYAEVGR+VTSIQDWVQK+VVLHPNYSQVDIGLIK+YVMLPVADQDQC(UniMod:4)IR	AVGDKLPECEADDGCPKPPEIAHGYVEHSVR+DYAEVGR+HYEGSTVPEK+HYEGSTVPEKK+LRTEGDGVYTLNNEK+LRTEGDGVYTLNNEKQWINK+NANFKFTDHLK+QKVSVNER+SPVGVQPILNEHTFCAGMSK+TEGDGVYTLNNEK+TEGDGVYTLNNEKQWINK+TPKSPVGVQPILNEHTFCAGMSK+VGYVSGWGR+VMPICLPSKDYAEVGR+VTSIQDWVQK+VVLHPNYSQVDIGLIK+YVMLPVADQDQCIR	AVGDKLPEC(UniMod:4)EADDGC(UniMod:4)PKPPEIAHGYVEHSVR4+AVGDKLPEC(UniMod:4)EADDGC(UniMod:4)PKPPEIAHGYVEHSVR5+AVGDKLPEC(UniMod:4)EADDGC(UniMod:4)PKPPEIAHGYVEHSVR6+DYAEVGR1+HYEGSTVPEK2+HYEGSTVPEKK2+HYEGSTVPEKK3+LRTEGDGVYTLNNEK2+LRTEGDGVYTLNNEK3+LRTEGDGVYTLNNEKQWINK3+LRTEGDGVYTLNNEKQWINK4+NANFKFTDHLK3+QKVSVNER2+SPVGVQPILNEHTFC(UniMod:4)AGMSK3+SPVGVQPILNEHTFC(UniMod:4)AGMSK4+TEGDGVYTLNNEK2+TEGDGVYTLNNEK…	0.100698	-0.0210579	-0.00123522	-0.00286182	0.242739	0.561694	-0.0802172	-0.190672	0.356383	0.566738	0.988	0.97894	5.03916e-05	7.89008e-12	0.580798	0.000136875	0.136929	1	1	1	0.00745796	1.16773e-09	1	0.0202576	1	-0.0344055	-0.00201816	-0.0046758	0.396601	0.917726	-0.131063	-0.31153	0.582278	FALSE	FALSE	FALSE	TRUE	TRUE	FALSE	TRUE
P06681	Complement C2	2	AVISPGFDVFAK2+KNQGILEFYGDDIALLK3	P06681;P06681-2;P06681-3;E7ETN3;A0A0G2JIE7;H0Y3H6;B4E1Z4;A0A0G2JL69;B4DQI1;E9PDZ0	CO2_HUMAN	C2	AVISPGFDVFAK+KNQGILEFYGDDIALLK	AVISPGFDVFAK+KNQGILEFYGDDIALLK	AVISPGFDVFAK2+KNQGILEFYGDDIALLK3	0.213723	0.00916893	0.0344733	0.0354607	0.0830872	0.137131	-0.140791	0.0215308	-0.183215	0.722626	0.550387	0.641652	0.0472978	0.015822	0.168108	0.53788	0.276407	1	1	1	1	1	1	1	1	0.0223693	0.0841037	0.0865127	0.202706	0.334556	-0.343486	0.0525282	-0.446986	FALSE	FALSE	FALSE	FALSE	FALSE	FALSE	FALSE
P05543	Thyroxine-binding globulin	5	AVLHIGEK1+EGQMESVEAAMSSK2+NALALFVLPK2+SFMLLILER2+VVNPTEA1	P05543	THBG_HUMAN	SERPINA7	AVLHIGEK+EGQMESVEAAMSSK+NALALFVLPK+SFMLLILER+VVNPTEA	AVLHIGEK+EGQMESVEAAMSSK+NALALFVLPK+SFMLLILER+VVNPTEA	AVLHIGEK1+EGQMESVEAAMSSK2+NALALFVLPK2+SFMLLILER2+VVNPTEA1	0.182779	-0.0565492	0.0260069	0.12205	-0.00112763	-0.0452831	0.303195	0.603347	-0.46144	0.0400262	0.672102	0.132667	0.979793	0.453238	0.00539564	3.17728e-50	0.0101668	1	1	1	1	1	0.798555	4.70238e-48	1	-0.105901	0.0487037	0.228566	-0.00211173	-0.0848027	0.5678	1.1299	-0.864148	FALSE	FALSE	FALSE	FALSE	FALSE	FALSE	TRUE
P01009	Alpha-1-antitrypsin	61	AVLTIDEK1+AVLTIDEK2+AVLTIDEKGTEAAGAMFLEAIPMSIPPEVK4+FLEDVKK2+FLENEDR2+FLENEDRR2+FNKPFVFLMIEQNTK3+FNKPFVFLMIEQNTK4+FNKPFVFLMIEQNTKSPLFMGK4+GKWERPFEVK3+GKWERPFEVKDTEEEDFHVDQVTTVK4+GKWERPFEVKDTEEEDFHVDQVTTVK5+GTEAAGAM(UniMod:35)FLEAIPMSIPPEVK3+GTEAAGAMFLEAIPMSIPPEVK3+ITPNLAEFAFSLYR2+ITPNLAEFAFSLYR3+IVDLVKELDR3+KLSSWVLLM(UniMod:35)K3+KLSSWVLLMK2+KLSSWVLLMK3+KLYHSEAFTVNFGDTEEAKK4+KLYHSEAFTVNFGDTEEAKK5…	P01009;A0A024R6I7+P01009;P01009-2;P01009-3;G3V2B9;A0A0G2JRN3;A0A024R6I7+P01009;P01009-2;P01009-3;A0A0G2JRN3;A0A024R6I7+P01009;P01009-2;P01009-3+P01009;P01009-2;P01009-3;G3V544;G3V5R8;A0A0G2JRN3;A0A024R6I7;A0A0B4J278;G3V387+P01009;P01009-2;A0A0G2JRN3;A0A024R6I7+P01009;P01009-2;P01009-3;G3V2B9;G3V544;A0A0G2JRN3;A0A024R6I7	A1AT_HUMAN	SERPINA1	AVLTIDEK+AVLTIDEKGTEAAGAMFLEAIPMSIPPEVK+FLEDVKK+FLENEDR+FLENEDRR+FNKPFVFLMIEQNTK+FNKPFVFLMIEQNTKSPLFMGK+GKWERPFEVK+GKWERPFEVKDTEEEDFHVDQVTTVK+GTEAAGAM(UniMod:35)FLEAIPMSIPPEVK+GTEAAGAMFLEAIPMSIPPEVK+ITPNLAEFAFSLYR+IVDLVKELDR+KLSSWVLLM(UniMod:35)K+KLSSWVLLMK+KLYHSEAFTVNFGDTEEAKK+KQINDYVEK+KQINDYVEKGTQGK+LGMFNIQHC(UniMod:4)K+LGMFNIQHC(UniMod:4)KK+LQHLENELTHDIITK+LSITGTYDLK+LSSWVLLMK+LVDKFLEDVK+LVDK…	AVLTIDEK+AVLTIDEKGTEAAGAMFLEAIPMSIPPEVK+FLEDVKK+FLENEDR+FLENEDRR+FNKPFVFLMIEQNTK+FNKPFVFLMIEQNTKSPLFMGK+GKWERPFEVK+GKWERPFEVKDTEEEDFHVDQVTTVK+GTEAAGAMFLEAIPMSIPPEVK+ITPNLAEFAFSLYR+IVDLVKELDR+KLSSWVLLMK+KLYHSEAFTVNFGDTEEAKK+KQINDYVEK+KQINDYVEKGTQGK+LGMFNIQHCK+LGMFNIQHCKK+LQHLENELTHDIITK+LSITGTYDLK+LSSWVLLMK+LVDKFLEDVK+LVDKFLEDVKK+LYHSEAFTVNFGDTEEAK+LYHSEAFTVNFGDTEEAKK+LYHSEAFTVNFGDTEEAKKQINDYVEK+Q…	AVLTIDEK1+AVLTIDEK2+AVLTIDEKGTEAAGAMFLEAIPMSIPPEVK4+FLEDVKK2+FLENEDR2+FLENEDRR2+FNKPFVFLMIEQNTK3+FNKPFVFLMIEQNTK4+FNKPFVFLMIEQNTKSPLFMGK4+GKWERPFEVK3+GKWERPFEVKDTEEEDFHVDQVTTVK4+GKWERPFEVKDTEEEDFHVDQVTTVK5+GTEAAGAM(UniMod:35)FLEAIPMSIPPEVK3+GTEAAGAMFLEAIPMSIPPEVK3+ITPNLAEFAFSLYR2+ITPNLAEFAFSLYR3+IVDLVKELDR3+KLSSWVLLM(UniMod:35)K3+KLSSWVLLMK2+KLSSWVLLMK3+KLYHSEAFTVNFGDTEEAKK4+KLYHSEAFTVNFGDTEEAKK5…	0.0795028	-0.0319229	0.0134282	0.0715113	-0.0398124	-0.115317	0.137865	0.397393	-0.0781837	0.053741	0.71616	0.142703	0.137149	0.00154295	0.0350798	2.79833e-58	0.467773	1	1	1	1	0.228357	1	4.14153e-56	1	-0.0962525	0.0404882	0.215618	-0.120041	-0.3477	0.415684	1.1982	-0.235736	FALSE	FALSE	FALSE	FALSE	FALSE	FALSE	TRUE
P04004	Vitronectin	23	AVRPGYPK1+AVRPGYPK2+C(UniMod:4)TEGFNVDKK2+DVWGIEGPIDAAFTR2+DVWGIEGPIDAAFTR3+DWHGVPGQVDAAMAGR2+DWHGVPGQVDAAMAGR3+FEDGVLDPDYPR2+IYISGMAPR2+IYISGMAPRPSLAK2+IYISGMAPRPSLAK3+IYISGMAPRPSLAKK2+IYISGMAPRPSLAKK3+IYISGMAPRPSLAKK4+LIRDVWGIEGPIDAAFTR3+QPQFISR2+RVDTVDPPYPR3+SIAQYWLGC(UniMod:4)PAPGHL2+SIAQYWLGC(UniMod:4)PAPGHL3+TRRVDTVDPPYPR3+TRRVDTVDPPYPR4+TSAGTRQPQFISR3+VDTVDPPYPR2	P04004+P04004;F5GX75+P04004;H0YJW9	VTNC_HUMAN	VTN	AVRPGYPK+C(UniMod:4)TEGFNVDKK+DVWGIEGPIDAAFTR+DWHGVPGQVDAAMAGR+FEDGVLDPDYPR+IYISGMAPR+IYISGMAPRPSLAK+IYISGMAPRPSLAKK+LIRDVWGIEGPIDAAFTR+QPQFISR+RVDTVDPPYPR+SIAQYWLGC(UniMod:4)PAPGHL+TRRVDTVDPPYPR+TSAGTRQPQFISR+VDTVDPPYPR	AVRPGYPK+CTEGFNVDKK+DVWGIEGPIDAAFTR+DWHGVPGQVDAAMAGR+FEDGVLDPDYPR+IYISGMAPR+IYISGMAPRPSLAK+IYISGMAPRPSLAKK+LIRDVWGIEGPIDAAFTR+QPQFISR+RVDTVDPPYPR+SIAQYWLGCPAPGHL+TRRVDTVDPPYPR+TSAGTRQPQFISR+VDTVDPPYPR	AVRPGYPK1+AVRPGYPK2+C(UniMod:4)TEGFNVDKK2+DVWGIEGPIDAAFTR2+DVWGIEGPIDAAFTR3+DWHGVPGQVDAAMAGR2+DWHGVPGQVDAAMAGR3+FEDGVLDPDYPR2+IYISGMAPR2+IYISGMAPRPSLAK2+IYISGMAPRPSLAK3+IYISGMAPRPSLAKK2+IYISGMAPRPSLAKK3+IYISGMAPRPSLAKK4+LIRDVWGIEGPIDAAFTR3+QPQFISR2+RVDTVDPPYPR3+SIAQYWLGC(UniMod:4)PAPGHL2+SIAQYWLGC(UniMod:4)PAPGHL3+TRRVDTVDPPYPR3+TRRVDTVDPPYPR4+TSAGTRQPQFISR3+VDTVDPPYPR2	0.0855328	-0.109602	0.0164435	-0.0296992	0.0611694	0.158535	0.142179	0.254634	-0.203518	5.59784e-14	0.606255	0.480693	0.00830531	5.40349e-07	0.0119251	1.68612e-35	0.0289091	8.2848e-12	1	1	1	7.99716e-05	1	2.49546e-33	1	-0.393825	0.0590849	-0.106716	0.219795	0.56965	0.510879	0.914954	-0.731283	TRUE	FALSE	FALSE	FALSE	TRUE	FALSE	TRUE
P05154	Plasma serine protease inhibitor	1	AVVEVDESGTR2	P05154;G3V5I3	IPSP_HUMAN	SERPINA5	AVVEVDESGTR	AVVEVDESGTR	AVVEVDESGTR2	0.397507	-0.0228522	0.0646587	-0.0294401	-0.0697977	-0.0642895	0.0772501	0.0500497	0.0746934	0.628022	0.539568	0.832394	0.360867	0.534703	0.678531	0.432905	0.807902	1	1	1	1	1	1	1	1	-0.030756	0.087022	-0.0396225	-0.0939385	-0.0865253	0.103968	0.0673602	0.100527	FALSE	FALSE	FALSE	FALSE	FALSE	FALSE	FALSE
P01859	Immunoglobulin heavy constant gamma 2	15	C(UniMod:4)C(UniMod:4)VEC(UniMod:4)PPC(UniMod:4)PAPPVAGPSVFLFPPKPK4+GFYPSDISVEWESNGQPENNYK3+GLPAPIEK1+GLPAPIEK2+GLPAPIEKTISK3+KC(UniMod:4)C(UniMod:4)VEC(UniMod:4)PPC(UniMod:4)PAPPVAGPSVFLFPPKPK4+TTPPM(UniMod:35)LDSDGSFFLYSK3+TTPPMLDSDGSFFLYSK3+VDKTVERK2+VSNKGLPAPIEK2+VSNKGLPAPIEK3+VVSVLTVVHQDWLNGK2+VVSVLTVVHQDWLNGK3+VVSVLTVVHQDWLNGKEYK3+VVSVLTVVHQDWLNGKEYK4	P01859;A0A286YEY4	IGHG2_HUMAN	IGHG2	C(UniMod:4)C(UniMod:4)VEC(UniMod:4)PPC(UniMod:4)PAPPVAGPSVFLFPPKPK+GFYPSDISVEWESNGQPENNYK+GLPAPIEK+GLPAPIEKTISK+KC(UniMod:4)C(UniMod:4)VEC(UniMod:4)PPC(UniMod:4)PAPPVAGPSVFLFPPKPK+TTPPM(UniMod:35)LDSDGSFFLYSK+TTPPMLDSDGSFFLYSK+VDKTVERK+VSNKGLPAPIEK+VVSVLTVVHQDWLNGK+VVSVLTVVHQDWLNGKEYK	CCVECPPCPAPPVAGPSVFLFPPKPK+GFYPSDISVEWESNGQPENNYK+GLPAPIEK+GLPAPIEKTISK+KCCVECPPCPAPPVAGPSVFLFPPKPK+TTPPMLDSDGSFFLYSK+VDKTVERK+VSNKGLPAPIEK+VVSVLTVVHQDWLNGK+VVSVLTVVHQDWLNGKEYK	C(UniMod:4)C(UniMod:4)VEC(UniMod:4)PPC(UniMod:4)PAPPVAGPSVFLFPPKPK4+GFYPSDISVEWESNGQPENNYK3+GLPAPIEK1+GLPAPIEK2+GLPAPIEKTISK3+KC(UniMod:4)C(UniMod:4)VEC(UniMod:4)PPC(UniMod:4)PAPPVAGPSVFLFPPKPK4+TTPPM(UniMod:35)LDSDGSFFLYSK3+TTPPMLDSDGSFFLYSK3+VDKTVERK2+VSNKGLPAPIEK2+VSNKGLPAPIEK3+VVSVLTVVHQDWLNGK2+VVSVLTVVHQDWLNGK3+VVSVLTVVHQDWLNGKEYK3+VVSVLTVVHQDWLNGKEYK4	0.0807085	0.155818	-0.0893345	0.0917137	0.0235131	-0.0246411	0.0569807	-0.0899514	0.00776117	7.26689e-08	0.162866	0.277631	0.612021	0.695024	0.614525	0.0204584	0.966802	1.0755e-05	1	1	1	1	1	1	1	0.333559	-0.191238	0.196332	0.0503345	-0.0527491	0.121979	-0.192559	0.0166143	TRUE	FALSE	FALSE	FALSE	FALSE	FALSE	FALSE
P08603	Complement factor H	39	C(UniMod:4)FEGFGIDGPAIAK2+C(UniMod:4)TSTGWIPAPR2+DGWSAQPTC(UniMod:4)IK2+DTSC(UniMod:4)VNPPTVQNAYIVSR3+EC(UniMod:4)ELPKIDVHLVPDR4+EFDHNSNIR2+FLMKGPNK2+HGGLYHENMR2+HGGLYHENMR3+IDVHLVPDR2+IIYKENER2+IIYKENERFQYK4+IVSSAMEPDREYHFGQAVR3+IVSSAMEPDREYHFGQAVR4+KGEWVALNPLR2+KGEWVALNPLR3+KGEWVALNPLRK2+KGEWVALNPLRK3+LSYTC(UniMod:4)EGGFR2+NGFYPATR2+NTEILTGSWSDQTYPEGTQAIYK3+SC(UniMod:4)DIPVFMNAR2+SC(UniMod:4)DI…	P08603+P08603;P08603-2;A0A0D9SG88;Q5TFM2+P08603;P08603-2;A0A0D9SG88	CFAH_HUMAN	CFH	C(UniMod:4)FEGFGIDGPAIAK+C(UniMod:4)TSTGWIPAPR+DGWSAQPTC(UniMod:4)IK+DTSC(UniMod:4)VNPPTVQNAYIVSR+EC(UniMod:4)ELPKIDVHLVPDR+EFDHNSNIR+FLMKGPNK+HGGLYHENMR+IDVHLVPDR+IIYKENER+IIYKENERFQYK+IVSSAMEPDREYHFGQAVR+KGEWVALNPLR+KGEWVALNPLRK+LSYTC(UniMod:4)EGGFR+NGFYPATR+NTEILTGSWSDQTYPEGTQAIYK+SC(UniMod:4)DIPVFMNAR+SIDVAC(UniMod:4)HPGYALPK+SITC(UniMod:4)IHGVWTQLPQC(UniMod:4)VAIDK+SLGNVIMVC(UniMod:4)R+SPDVI…	CFEGFGIDGPAIAK+CTSTGWIPAPR+DGWSAQPTCIK+DTSCVNPPTVQNAYIVSR+ECELPKIDVHLVPDR+EFDHNSNIR+FLMKGPNK+HGGLYHENMR+IDVHLVPDR+IIYKENER+IIYKENERFQYK+IVSSAMEPDREYHFGQAVR+KGEWVALNPLR+KGEWVALNPLRK+LSYTCEGGFR+NGFYPATR+NTEILTGSWSDQTYPEGTQAIYK+SCDIPVFMNAR+SIDVACHPGYALPK+SITCIHGVWTQLPQCVAIDK+SLGNVIMVCR+SPDVINGSPISQK+SPPEISHGVVAHMSDSYQYGEEVTYK+SSNLIILEEHLK+SSQESYAHGTK+TGDEITYQCR+TGESVEFVCK+TGESVEFVCKR+TKEEYGHSEVVEYYC…	C(UniMod:4)FEGFGIDGPAIAK2+C(UniMod:4)TSTGWIPAPR2+DGWSAQPTC(UniMod:4)IK2+DTSC(UniMod:4)VNPPTVQNAYIVSR3+EC(UniMod:4)ELPKIDVHLVPDR4+EFDHNSNIR2+FLMKGPNK2+HGGLYHENMR2+HGGLYHENMR3+IDVHLVPDR2+IIYKENER2+IIYKENERFQYK4+IVSSAMEPDREYHFGQAVR3+IVSSAMEPDREYHFGQAVR4+KGEWVALNPLR2+KGEWVALNPLR3+KGEWVALNPLRK2+KGEWVALNPLRK3+LSYTC(UniMod:4)EGGFR2+NGFYPATR2+NTEILTGSWSDQTYPEGTQAIYK3+SC(UniMod:4)DIPVFMNAR2+SC(UniMod:4)DI…	0.0792957	-0.0092832	0.00733652	-0.122759	0.113135	0.254211	0.0951849	0.0343418	0.218709	0.495618	0.809533	0.00232765	3.7675e-07	1.17888e-16	0.0773554	0.0627293	0.0139171	1	1	0.344492	5.5759e-05	1.74474e-14	1	1	1	-0.0401664	0.0317435	-0.531153	0.489512	1.09992	0.411845	0.14859	0.946308	FALSE	FALSE	FALSE	TRUE	TRUE	FALSE	FALSE
P04003	C4b-binding protein alpha chain	26	C(UniMod:4)HPGYKPTTDEPTTVIC(UniMod:4)QK4+FKTGTTLK1+FKTGTTLK2+FSAIC(UniMod:4)QGDGTWSPR2+GVGWSHPLPQC(UniMod:4)EIVK2+GVGWSHPLPQC(UniMod:4)EIVK3+IAHGHYK2+KPDVSHGEM(UniMod:35)VSGFGPIYNYKDTIVFK5+KPDVSHGEMVSGFGPIYNYKDTIVFK4+KPDVSHGEMVSGFGPIYNYKDTIVFK5+LMQC(UniMod:4)LPNPEDVK2+LNNGEITQHR2+LNNGEITQHR3+LSC(UniMod:4)SYSHWSAPAPQC(UniMod:4)K3+LSLEIEQLELQR2+LSLEIEQLELQR3+M(UniMod:35)ALEVYK2+MALEVYK1+MALEVYK2+MA…	P04003+P04003;F2Z2V7;A6PVY5+P04003;A6PVY5	C4BPA_HUMAN	C4BPA	C(UniMod:4)HPGYKPTTDEPTTVIC(UniMod:4)QK+FKTGTTLK+FSAIC(UniMod:4)QGDGTWSPR+GVGWSHPLPQC(UniMod:4)EIVK+IAHGHYK+KPDVSHGEM(UniMod:35)VSGFGPIYNYKDTIVFK+KPDVSHGEMVSGFGPIYNYKDTIVFK+LMQC(UniMod:4)LPNPEDVK+LNNGEITQHR+LSC(UniMod:4)SYSHWSAPAPQC(UniMod:4)K+LSLEIEQLELQR+M(UniMod:35)ALEVYK+MALEVYK+MALEVYKLSLEIEQLELQR+NGQVEIK+QSTLDKEL+TPSC(UniMod:4)GDIC(UniMod:4)NFPPK+TWYPEVPK+YTC(UniMod:4)LPGYVR	CHPGYKPTTDEPTTVICQK+FKTGTTLK+FSAICQGDGTWSPR+GVGWSHPLPQCEIVK+IAHGHYK+KPDVSHGEMVSGFGPIYNYKDTIVFK+LMQCLPNPEDVK+LNNGEITQHR+LSCSYSHWSAPAPQCK+LSLEIEQLELQR+MALEVYK+MALEVYKLSLEIEQLELQR+NGQVEIK+QSTLDKEL+TPSCGDICNFPPK+TWYPEVPK+YTCLPGYVR	C(UniMod:4)HPGYKPTTDEPTTVIC(UniMod:4)QK4+FKTGTTLK1+FKTGTTLK2+FSAIC(UniMod:4)QGDGTWSPR2+GVGWSHPLPQC(UniMod:4)EIVK2+GVGWSHPLPQC(UniMod:4)EIVK3+IAHGHYK2+KPDVSHGEM(UniMod:35)VSGFGPIYNYKDTIVFK5+KPDVSHGEMVSGFGPIYNYKDTIVFK4+KPDVSHGEMVSGFGPIYNYKDTIVFK5+LMQC(UniMod:4)LPNPEDVK2+LNNGEITQHR2+LNNGEITQHR3+LSC(UniMod:4)SYSHWSAPAPQC(UniMod:4)K3+LSLEIEQLELQR2+LSLEIEQLELQR3+M(UniMod:35)ALEVYK2+MALEVYK1+MALEVYK2+MA…	0.0863896	0.035653	0.0346809	-0.0666265	0.106925	0.127997	0.0228829	-0.275126	0.136351	0.0348343	0.357642	0.180798	9.90214e-05	0.000578687	0.731381	1.8128e-30	0.214861	1	1	1	0.0146552	0.0856457	1	2.68295e-28	1	0.115556	0.112405	-0.215945	0.346557	0.414854	0.0741665	-0.89172	0.441932	FALSE	FALSE	FALSE	FALSE	FALSE	FALSE	TRUE
P01860	Immunoglobulin heavy constant gamma 3	18	C(UniMod:4)PAPELLGGPSVFLFPPKPK3+C(UniMod:4)PEPKSC(UniMod:4)DTPPPC(UniMod:4)PR3+DTLM(UniMod:35)ISRTPEVTC(UniMod:4)VVVDVSHEDPEVQFK4+SC(UniMod:4)DTPPPC(UniMod:4)PR2+SC(UniMod:4)DTPPPC(UniMod:4)PR3+SC(UniMod:4)DTPPPC(UniMod:4)PRC(UniMod:4)PAPELLGGPSVFLFPPKPK4+SC(UniMod:4)DTPPPC(UniMod:4)PRC(UniMod:4)PAPELLGGPSVFLFPPKPK5+TPEVTC(UniMod:4)VVVDVSHEDPEVQFK3+TPEVTC(UniMod:4)VVVDVSHEDPEVQFKWYVDGVEVHNAK5+TPL…	P01860;A0A286YES1	IGHG3_HUMAN	IGHG3	C(UniMod:4)PAPELLGGPSVFLFPPKPK+C(UniMod:4)PEPKSC(UniMod:4)DTPPPC(UniMod:4)PR+DTLM(UniMod:35)ISRTPEVTC(UniMod:4)VVVDVSHEDPEVQFK+SC(UniMod:4)DTPPPC(UniMod:4)PR+SC(UniMod:4)DTPPPC(UniMod:4)PRC(UniMod:4)PAPELLGGPSVFLFPPKPK+TPEVTC(UniMod:4)VVVDVSHEDPEVQFK+TPEVTC(UniMod:4)VVVDVSHEDPEVQFKWYVDGVEVHNAK+TPLGDTTHTC(UniMod:4)PR+VELKTPLGDTTHTC(UniMod:4)PR+VELKTPLGDTTHTC(UniMod:4)PRC(UniMod:4)PEPK+WQQGNIFSC(Un…	CPAPELLGGPSVFLFPPKPK+CPEPKSCDTPPPCPR+DTLMISRTPEVTCVVVDVSHEDPEVQFK+SCDTPPPCPR+SCDTPPPCPRCPAPELLGGPSVFLFPPKPK+TPEVTCVVVDVSHEDPEVQFK+TPEVTCVVVDVSHEDPEVQFKWYVDGVEVHNAK+TPLGDTTHTCPR+VELKTPLGDTTHTCPR+VELKTPLGDTTHTCPRCPEPK+WQQGNIFSCSVMHEALHNR+WYVDGVEVHNAK	C(UniMod:4)PAPELLGGPSVFLFPPKPK3+C(UniMod:4)PEPKSC(UniMod:4)DTPPPC(UniMod:4)PR3+DTLM(UniMod:35)ISRTPEVTC(UniMod:4)VVVDVSHEDPEVQFK4+SC(UniMod:4)DTPPPC(UniMod:4)PR2+SC(UniMod:4)DTPPPC(UniMod:4)PR3+SC(UniMod:4)DTPPPC(UniMod:4)PRC(UniMod:4)PAPELLGGPSVFLFPPKPK4+SC(UniMod:4)DTPPPC(UniMod:4)PRC(UniMod:4)PAPELLGGPSVFLFPPKPK5+TPEVTC(UniMod:4)VVVDVSHEDPEVQFK3+TPEVTC(UniMod:4)VVVDVSHEDPEVQFKWYVDGVEVHNAK5+TPL…	0.171231	-0.0631233	-0.0370151	0.057521	0.0753651	-0.0302584	0.0108508	-0.143258	0.39138	0.115959	0.679702	0.626937	0.246227	0.731198	0.945434	0.00847433	0.13455	1	1	1	1	1	1	1	1	-0.0991686	-0.0581518	0.0903673	0.118401	-0.0475369	0.0170469	-0.225063	0.61487	FALSE	FALSE	FALSE	FALSE	FALSE	FALSE	FALSE
P02790	Hemopexin	34	C(UniMod:4)SPHLVLSALTSDNHGATYAFSGTHYWR4+C(UniMod:4)SPHLVLSALTSDNHGATYAFSGTHYWR5+DGWHSWPIAHQWPQGPSAVDAAFSWEEK4+DVRDYFMPC(UniMod:4)PGR2+DVRDYFMPC(UniMod:4)PGR3+DYFMPC(UniMod:4)PGR2+EVGTPHGIILDSVDAAFIC(UniMod:4)PGSSR3+EVGTPHGIILDSVDAAFIC(UniMod:4)PGSSR4+FDPVRGEVPPR3+FDPVRGEVPPRYPR3+FDPVRGEVPPRYPR4+GDKVWVYPPEKK2+GDKVWVYPPEKK3+GGYTLVSGYPK2+LLQDEFPGIPSPLDAAVEC(UniMod:4)HR3+LWWLDLK2+LYLVQGTQVYVFLTK2+LYL…	P02790+P02790;Q9BS19	HEMO_HUMAN	HPX	C(UniMod:4)SPHLVLSALTSDNHGATYAFSGTHYWR+DGWHSWPIAHQWPQGPSAVDAAFSWEEK+DVRDYFMPC(UniMod:4)PGR+DYFMPC(UniMod:4)PGR+EVGTPHGIILDSVDAAFIC(UniMod:4)PGSSR+FDPVRGEVPPR+FDPVRGEVPPRYPR+GDKVWVYPPEKK+GGYTLVSGYPK+LLQDEFPGIPSPLDAAVEC(UniMod:4)HR+LWWLDLK+LYLVQGTQVYVFLTK+NFPSPVDAAFR+QGHNSVFLIK+QGHNSVFLIKGDK+RLEKEVGTPHGIILDSVDAAFIC(UniMod:4)PGSSR+RLWWLDLK+SGAQATWTELPWPHEK+SGAQATWTELPWPHEKVDGALC(UniMod:4)MEK+VDGALC(…	CSPHLVLSALTSDNHGATYAFSGTHYWR+DGWHSWPIAHQWPQGPSAVDAAFSWEEK+DVRDYFMPCPGR+DYFMPCPGR+EVGTPHGIILDSVDAAFICPGSSR+FDPVRGEVPPR+FDPVRGEVPPRYPR+GDKVWVYPPEKK+GGYTLVSGYPK+LLQDEFPGIPSPLDAAVECHR+LWWLDLK+LYLVQGTQVYVFLTK+NFPSPVDAAFR+QGHNSVFLIK+QGHNSVFLIKGDK+RLEKEVGTPHGIILDSVDAAFICPGSSR+RLWWLDLK+SGAQATWTELPWPHEK+SGAQATWTELPWPHEKVDGALCMEK+VDGALCMEK+VWVYPPEKK+WDRELISER+WKNFPSPVDAAFR+YYCFQGNQFLR	C(UniMod:4)SPHLVLSALTSDNHGATYAFSGTHYWR4+C(UniMod:4)SPHLVLSALTSDNHGATYAFSGTHYWR5+DGWHSWPIAHQWPQGPSAVDAAFSWEEK4+DVRDYFMPC(UniMod:4)PGR2+DVRDYFMPC(UniMod:4)PGR3+DYFMPC(UniMod:4)PGR2+EVGTPHGIILDSVDAAFIC(UniMod:4)PGSSR3+EVGTPHGIILDSVDAAFIC(UniMod:4)PGSSR4+FDPVRGEVPPR3+FDPVRGEVPPRYPR3+FDPVRGEVPPRYPR4+GDKVWVYPPEKK2+GDKVWVYPPEKK3+GGYTLVSGYPK2+LLQDEFPGIPSPLDAAVEC(UniMod:4)HR3+LWWLDLK2+LYLVQGTQVYVFLTK2+LYL…	0.0788774	0.0178978	-0.000179241	-0.00399554	0.0261971	0.0977448	0.145346	0.0913891	-0.111623	0.115476	0.994366	0.905084	0.154708	9.73261e-05	0.00125911	4.34966e-09	0.131764	1	1	1	1	0.0144043	0.186348	6.4375e-07	1	0.096199	-0.000963404	-0.0214757	0.140807	0.52537	0.781221	0.491208	-0.599966	FALSE	FALSE	FALSE	FALSE	FALSE	FALSE	FALSE
P01591	Immunoglobulin J chain	6	C(UniMod:4)YTAVVPLVYGGETK2+FVYHLSDLC(UniMod:4)K3+IIVPLNNR2+IVLVDNK1+IVLVDNK2+SSEDPNEDIVER2	P01591;D6RD17+P01591;D6RD17;D6RHJ6+P01591;D6RD17;D6RHJ6;C9JA05	IGJ_HUMAN	JCHAIN	C(UniMod:4)YTAVVPLVYGGETK+FVYHLSDLC(UniMod:4)K+IIVPLNNR+IVLVDNK+SSEDPNEDIVER	CYTAVVPLVYGGETK+FVYHLSDLCK+IIVPLNNR+IVLVDNK+SSEDPNEDIVER	C(UniMod:4)YTAVVPLVYGGETK2+FVYHLSDLC(UniMod:4)K3+IIVPLNNR2+IVLVDNK1+IVLVDNK2+SSEDPNEDIVER2	0.160265	0.157079	0.0394693	0.0124996	-0.11817	-0.26259	-0.177179	-0.211835	-0.0257227	2.35132e-05	0.632201	0.908571	0.0482831	0.00124273	0.224609	2.49505e-05	0.914778	0.00347995	1	1	1	0.183923	1	0.00369267	1	0.258898	0.0650534	0.0206018	-0.194769	-0.432801	-0.292026	-0.349147	-0.0423962	TRUE	FALSE	FALSE	FALSE	FALSE	FALSE	FALSE
P02656	Apolipoprotein C-III	7	DALSSVQESQVAQQAR2+DALSSVQESQVAQQAR3+DYWSTVK2+GWVTDGFSSLK2+GWVTDGFSSLKDYWSTVK3+GWVTDGFSSLKDYWSTVKDK4+TAKDALSSVQESQVAQQAR3	P02656;B0YIW2	APOC3_HUMAN	APOC3	DALSSVQESQVAQQAR+DYWSTVK+GWVTDGFSSLK+GWVTDGFSSLKDYWSTVK+GWVTDGFSSLKDYWSTVKDK+TAKDALSSVQESQVAQQAR	DALSSVQESQVAQQAR+DYWSTVK+GWVTDGFSSLK+GWVTDGFSSLKDYWSTVK+GWVTDGFSSLKDYWSTVKDK+TAKDALSSVQESQVAQQAR	DALSSVQESQVAQQAR2+DALSSVQESQVAQQAR3+DYWSTVK2+GWVTDGFSSLK2+GWVTDGFSSLKDYWSTVK3+GWVTDGFSSLKDYWSTVKDK4+TAKDALSSVQESQVAQQAR3	0.0907209	-0.00917736	0.0154908	-0.128962	-0.0492096	-0.00178942	0.0471777	0.33767	-0.124586	0.70109	0.771847	0.0677713	0.203937	0.972803	0.617562	9.11426e-24	0.423818	1	1	1	1	1	1	1.34891e-21	1	-0.0223271	0.0376868	-0.313745	-0.119719	-0.0043534	0.114776	0.8215	-0.303098	FALSE	FALSE	FALSE	FALSE	FALSE	FALSE	TRUE
P01877	Immunoglobulin heavy constant alpha 2	5	DASGATFTWTPSSGK2+DASGATFTWTPSSGK3+KGETFSC(UniMod:4)MVGHEALPLAFTQK4+QEPSQGTTTYAVTSILR3+VAAEDWKKGETFSC(UniMod:4)MVGHEALPLAFTQK5	P01877;A0A286YEY5;A0A0G2JMB2+P01877;A0A286YEY5	IGHA2_HUMAN	IGHA2	DASGATFTWTPSSGK+KGETFSC(UniMod:4)MVGHEALPLAFTQK+QEPSQGTTTYAVTSILR+VAAEDWKKGETFSC(UniMod:4)MVGHEALPLAFTQK	DASGATFTWTPSSGK+KGETFSCMVGHEALPLAFTQK+QEPSQGTTTYAVTSILR+VAAEDWKKGETFSCMVGHEALPLAFTQK	DASGATFTWTPSSGK2+DASGATFTWTPSSGK3+KGETFSC(UniMod:4)MVGHEALPLAFTQK4+QEPSQGTTTYAVTSILR3+VAAEDWKKGETFSC(UniMod:4)MVGHEALPLAFTQK5	0.117888	0.241224	-0.00617619	-0.0190643	-0.0206716	0.117609	-0.0825613	-0.0456234	0.0304533	2.82946e-10	0.941523	0.863802	0.734757	0.155396	0.579293	0.370933	0.901253	4.1876e-08	1	1	1	1	1	1	1	0.391403	-0.0100213	-0.0309331	-0.0335411	0.190829	-0.133961	-0.0740272	0.0494126	TRUE	FALSE	FALSE	FALSE	FALSE	FALSE	FALSE
P01876	Immunoglobulin heavy constant alpha 1	7	DASGVTFTWTPSSGK2+DASGVTFTWTPSSGK3+DLC(UniMod:4)GC(UniMod:4)YSVSSVLPGC(UniMod:4)AEPWNHGK3+SAVQGPPERDLC(UniMod:4)GC(UniMod:4)YSVSSVLPGC(UniMod:4)AEPWNHGK4+TFTC(UniMod:4)TAAYPESK2+TFTC(UniMod:4)TAAYPESK3+TPLTATLSK2	P01876;A0A286YEY1	IGHA1_HUMAN	IGHA1	DASGVTFTWTPSSGK+DLC(UniMod:4)GC(UniMod:4)YSVSSVLPGC(UniMod:4)AEPWNHGK+SAVQGPPERDLC(UniMod:4)GC(UniMod:4)YSVSSVLPGC(UniMod:4)AEPWNHGK+TFTC(UniMod:4)TAAYPESK+TPLTATLSK	DASGVTFTWTPSSGK+DLCGCYSVSSVLPGCAEPWNHGK+SAVQGPPERDLCGCYSVSSVLPGCAEPWNHGK+TFTCTAAYPESK+TPLTATLSK	DASGVTFTWTPSSGK2+DASGVTFTWTPSSGK3+DLC(UniMod:4)GC(UniMod:4)YSVSSVLPGC(UniMod:4)AEPWNHGK3+SAVQGPPERDLC(UniMod:4)GC(UniMod:4)YSVSSVLPGC(UniMod:4)AEPWNHGK4+TFTC(UniMod:4)TAAYPESK2+TFTC(UniMod:4)TAAYPESK3+TPLTATLSK2	0.131437	0.160463	-0.00486762	-0.0218069	0.0103362	0.105304	-0.139864	-0.119566	-0.0999532	4.69067e-05	0.95566	0.850326	0.870575	0.221097	0.366477	0.0243542	0.695327	0.0069422	1	1	1	1	1	1	1	0.253998	-0.00770501	-0.0345184	0.0163612	0.166687	-0.221392	-0.189263	-0.158217	TRUE	FALSE	FALSE	FALSE	FALSE	FALSE	FALSE
P01857	Immunoglobulin heavy constant gamma 1	13	DELTKNQVSLTC(UniMod:4)LVK3+FNWYVDGVEVHNAK2+FNWYVDGVEVHNAK3+FNWYVDGVEVHNAK4+GPSVFPLAPSSK2+GPSVFPLAPSSK3+SC(UniMod:4)DKTHTC(UniMod:4)PPC(UniMod:4)PAPELLGGPSVFLFPPKPK4+SC(UniMod:4)DKTHTC(UniMod:4)PPC(UniMod:4)PAPELLGGPSVFLFPPKPK5+SC(UniMod:4)DKTHTC(UniMod:4)PPC(UniMod:4)PAPELLGGPSVFLFPPKPK6+THTC(UniMod:4)PPC(UniMod:4)PAPELLGGPSVFLFPPKPK5+TPEVTC(UniMod:4)VVVDVSHEDPEVK3+TPEVTC(UniMod:4)VVVDVSHEDPEVK4+…	P01857;A0A0A0MS08;A0A0A0MS07+P01857;A0A0A0MS08	IGHG1_HUMAN	IGHG1	DELTKNQVSLTC(UniMod:4)LVK+FNWYVDGVEVHNAK+GPSVFPLAPSSK+SC(UniMod:4)DKTHTC(UniMod:4)PPC(UniMod:4)PAPELLGGPSVFLFPPKPK+THTC(UniMod:4)PPC(UniMod:4)PAPELLGGPSVFLFPPKPK+TPEVTC(UniMod:4)VVVDVSHEDPEVK+TTPPVLDSDGSFFLYSK	DELTKNQVSLTCLVK+FNWYVDGVEVHNAK+GPSVFPLAPSSK+SCDKTHTCPPCPAPELLGGPSVFLFPPKPK+THTCPPCPAPELLGGPSVFLFPPKPK+TPEVTCVVVDVSHEDPEVK+TTPPVLDSDGSFFLYSK	DELTKNQVSLTC(UniMod:4)LVK3+FNWYVDGVEVHNAK2+FNWYVDGVEVHNAK3+FNWYVDGVEVHNAK4+GPSVFPLAPSSK2+GPSVFPLAPSSK3+SC(UniMod:4)DKTHTC(UniMod:4)PPC(UniMod:4)PAPELLGGPSVFLFPPKPK4+SC(UniMod:4)DKTHTC(UniMod:4)PPC(UniMod:4)PAPELLGGPSVFLFPPKPK5+SC(UniMod:4)DKTHTC(UniMod:4)PPC(UniMod:4)PAPELLGGPSVFLFPPKPK6+THTC(UniMod:4)PPC(UniMod:4)PAPELLGGPSVFLFPPKPK5+TPEVTC(UniMod:4)VVVDVSHEDPEVK3+TPEVTC(UniMod:4)VVVDVSHEDPEVK4+…	0.122633	0.0150823	-0.0348792	0.0908295	0.0469894	-0.14844	-0.0212344	0.0481397	0.171162	0.482829	0.467681	0.152156	0.177155	0.00171791	0.802545	0.0980867	0.221652	1	1	1	1	0.254251	1	1	1	0.0439602	-0.101662	0.264739	0.136959	-0.432655	-0.0618914	0.140312	0.498882	FALSE	FALSE	FALSE	FALSE	FALSE	FALSE	FALSE
P01871	Immunoglobulin heavy constant mu	39	DGFFGNPR2+DGFFGNPRK2+EGKQVGSGVTTDQVQAEAK3+EGKQVGSGVTTDQVQAEAKESGPTTYK4+ESGPTTYK1+ESGPTTYK2+ESGPTTYKVTSTLTIK2+ESGPTTYKVTSTLTIK3+FTC(UniMod:4)TVTHTDLPSPLK2+FTC(UniMod:4)TVTHTDLPSPLK3+GQPLSPEK1+GQPLSPEK2+GQPLSPEKYVTSAPM(UniMod:35)PEPQAPGR3+GQPLSPEKYVTSAPMPEPQAPGR4+GVALHRPDVYLLPPAR2+GVALHRPDVYLLPPAR3+GVALHRPDVYLLPPAR4+LIC(UniMod:4)QATGFSPR2+LIC(UniMod:4)QATGFSPR3+NVPLPVIAELPPK2+NVPLPVIAELPPK3+NVPLPVI…	P01871;P01871-2;A0A1B0GUU9	IGHM_HUMAN	IGHM	DGFFGNPR+DGFFGNPRK+EGKQVGSGVTTDQVQAEAK+EGKQVGSGVTTDQVQAEAKESGPTTYK+ESGPTTYK+ESGPTTYKVTSTLTIK+FTC(UniMod:4)TVTHTDLPSPLK+GQPLSPEK+GQPLSPEKYVTSAPM(UniMod:35)PEPQAPGR+GQPLSPEKYVTSAPMPEPQAPGR+GVALHRPDVYLLPPAR+LIC(UniMod:4)QATGFSPR+NVPLPVIAELPPK+NVPLPVIAELPPKVSVFVPPR+NVPLPVIAELPPKVSVFVPPRDGFFGNPR+QIQVSWLR+QVGSGVTTDQVQAEAK+SKLIC(UniMod:4)QATGFSPR+VFAIPPSFASIFLTK+VSVFVPPR+VSVFVPPRDGFFGNPR+VTSTLTIK+YAATSQ…	DGFFGNPR+DGFFGNPRK+EGKQVGSGVTTDQVQAEAK+EGKQVGSGVTTDQVQAEAKESGPTTYK+ESGPTTYK+ESGPTTYKVTSTLTIK+FTCTVTHTDLPSPLK+GQPLSPEK+GQPLSPEKYVTSAPMPEPQAPGR+GVALHRPDVYLLPPAR+LICQATGFSPR+NVPLPVIAELPPK+NVPLPVIAELPPKVSVFVPPR+NVPLPVIAELPPKVSVFVPPRDGFFGNPR+QIQVSWLR+QVGSGVTTDQVQAEAK+SKLICQATGFSPR+VFAIPPSFASIFLTK+VSVFVPPR+VSVFVPPRDGFFGNPR+VTSTLTIK+YAATSQVLLPSKDVMQGTDEHVVCK+YVTSAPMPEPQAPGR	DGFFGNPR2+DGFFGNPRK2+EGKQVGSGVTTDQVQAEAK3+EGKQVGSGVTTDQVQAEAKESGPTTYK4+ESGPTTYK1+ESGPTTYK2+ESGPTTYKVTSTLTIK2+ESGPTTYKVTSTLTIK3+FTC(UniMod:4)TVTHTDLPSPLK2+FTC(UniMod:4)TVTHTDLPSPLK3+GQPLSPEK1+GQPLSPEK2+GQPLSPEKYVTSAPM(UniMod:35)PEPQAPGR3+GQPLSPEKYVTSAPMPEPQAPGR4+GVALHRPDVYLLPPAR2+GVALHRPDVYLLPPAR3+GVALHRPDVYLLPPAR4+LIC(UniMod:4)QATGFSPR2+LIC(UniMod:4)QATGFSPR3+NVPLPVIAELPPK2+NVPLPVIAELPPK3+NVPLPVI…	0.109513	0.0543986	0.0161181	0.0777837	-0.0770116	-0.276346	-0.1563	-0.243645	0.123895	0.194143	0.863222	0.528868	0.256222	0.00273239	0.345005	1.93702e-05	0.649661	1	1	1	1	0.404394	1	0.00286678	1	0.0805967	0.0238806	0.115244	-0.1141	-0.409432	-0.231573	-0.360983	0.183563	FALSE	FALSE	FALSE	FALSE	FALSE	FALSE	TRUE
P00734	Prothrombin	25	DKLAAC(UniMod:4)LEGNC(UniMod:4)AEGLGTNYR3+ELLESYIDGR2+ENLDRDIALMK3+ETWTANVGK2+GQPSVLQVVNLPIVERPVC(UniMod:4)K3+IVEGSDAEIGM(UniMod:35)SPWQVMLFR3+IVEGSDAEIGMSPWQVMLFR3+IYIHPR2+LAVTTHGLPC(UniMod:4)LAWASAQAK3+NIEKISMLEK3+QEC(UniMod:4)SIPVC(UniMod:4)GQDQVTVAM(UniMod:35)TPR3+SGIEC(UniMod:4)QLWR2+SLEDKTERELLESYIDGR3+SLEDKTERELLESYIDGR4+TATSEYQTFFNPR2+TATSEYQTFFNPR3+TFGSGEADC(UniMod:4)GLRPLFEK3+VIDQFGE1+V…	P00734;C9JV37;E9PIT3+P00734;E9PIT3+P00734	THRB_HUMAN	F2	DKLAAC(UniMod:4)LEGNC(UniMod:4)AEGLGTNYR+ELLESYIDGR+ENLDRDIALMK+ETWTANVGK+GQPSVLQVVNLPIVERPVC(UniMod:4)K+IVEGSDAEIGM(UniMod:35)SPWQVMLFR+IVEGSDAEIGMSPWQVMLFR+IYIHPR+LAVTTHGLPC(UniMod:4)LAWASAQAK+NIEKISMLEK+QEC(UniMod:4)SIPVC(UniMod:4)GQDQVTVAM(UniMod:35)TPR+SGIEC(UniMod:4)QLWR+SLEDKTERELLESYIDGR+TATSEYQTFFNPR+TFGSGEADC(UniMod:4)GLRPLFEK+VIDQFGE+VTGWGNLK+VTGWGNLKETWTANVGK+YGFYTHVFR+YNWRENLDRDIALMK…	DKLAACLEGNCAEGLGTNYR+ELLESYIDGR+ENLDRDIALMK+ETWTANVGK+GQPSVLQVVNLPIVERPVCK+IVEGSDAEIGMSPWQVMLFR+IYIHPR+LAVTTHGLPCLAWASAQAK+NIEKISMLEK+QECSIPVCGQDQVTVAMTPR+SGIECQLWR+SLEDKTERELLESYIDGR+TATSEYQTFFNPR+TFGSGEADCGLRPLFEK+VIDQFGE+VTGWGNLK+VTGWGNLKETWTANVGK+YGFYTHVFR+YNWRENLDRDIALMK+YTACETAR	DKLAAC(UniMod:4)LEGNC(UniMod:4)AEGLGTNYR3+ELLESYIDGR2+ENLDRDIALMK3+ETWTANVGK2+GQPSVLQVVNLPIVERPVC(UniMod:4)K3+IVEGSDAEIGM(UniMod:35)SPWQVMLFR3+IVEGSDAEIGMSPWQVMLFR3+IYIHPR2+LAVTTHGLPC(UniMod:4)LAWASAQAK3+NIEKISMLEK3+QEC(UniMod:4)SIPVC(UniMod:4)GQDQVTVAM(UniMod:35)TPR3+SGIEC(UniMod:4)QLWR2+SLEDKTERELLESYIDGR3+SLEDKTERELLESYIDGR4+TATSEYQTFFNPR2+TATSEYQTFFNPR3+TFGSGEADC(UniMod:4)GLRPLFEK3+VIDQFGE1+V…	0.0702065	0.00150505	0.049831	-0.00644218	-0.00423604	-0.00894496	0.0345875	0.0308593	-0.0238067	0.89486	0.0505356	0.847914	0.818315	0.720524	0.442265	0.0455094	0.748278	1	1	1	1	1	1	1	1	0.00835144	0.27651	-0.0357474	-0.0235056	-0.0496351	0.191924	0.171237	-0.132102	FALSE	FALSE	FALSE	FALSE	FALSE	FALSE	FALSE
A0A0J9YX35	Immunoglobulin heavy variable 3-64D	3	DNSKNTLYLQM(UniMod:35)SSLR3+DNSKNTLYLQMSSLR3+NTLYLQMSSLR2	A0A0J9YX35	HV64D_HUMAN	IGHV3-64D	DNSKNTLYLQM(UniMod:35)SSLR+DNSKNTLYLQMSSLR+NTLYLQMSSLR	DNSKNTLYLQMSSLR+NTLYLQMSSLR	DNSKNTLYLQM(UniMod:35)SSLR3+DNSKNTLYLQMSSLR3+NTLYLQMSSLR2	0.193127	0.0566834	0.0558118	0.0566713	0.04331	-0.0903762	-0.035538	-0.052645	0.110161	0.093583	0.459618	0.569436	0.428437	0.223082	0.790011	0.249437	0.616546	1	1	1	1	1	1	1	1	0.106061	0.10443	0.106038	0.0810379	-0.169104	-0.0664957	-0.0985047	0.206124	FALSE	FALSE	FALSE	FALSE	FALSE	FALSE	FALSE
P02753	Retinol-binding protein 4	9	DPNGLPPEAQK2+FSGTWYAMAK2+LIVHNGYC(UniMod:4)DGR3+M(UniMod:35)KYWGVASFLQK3+MKYWGVASFLQK2+MKYWGVASFLQK3+QRQEELC(UniMod:4)LAR3+VKENFDK2+YWGVASFLQK2	P02753;Q5VY30	RET4_HUMAN	RBP4	DPNGLPPEAQK+FSGTWYAMAK+LIVHNGYC(UniMod:4)DGR+M(UniMod:35)KYWGVASFLQK+MKYWGVASFLQK+QRQEELC(UniMod:4)LAR+VKENFDK+YWGVASFLQK	DPNGLPPEAQK+FSGTWYAMAK+LIVHNGYCDGR+MKYWGVASFLQK+QRQEELCLAR+VKENFDK+YWGVASFLQK	DPNGLPPEAQK2+FSGTWYAMAK2+LIVHNGYC(UniMod:4)DGR3+M(UniMod:35)KYWGVASFLQK3+MKYWGVASFLQK2+MKYWGVASFLQK3+QRQEELC(UniMod:4)LAR3+VKENFDK2+YWGVASFLQK2	0.094833	-0.0081125	0.00573795	0.0905384	0.0106983	-0.0217874	0.211448	0.306966	0.159714	0.661645	0.889818	0.0980606	0.721516	0.592403	0.00400398	2.84663e-31	0.186184	1	1	1	1	1	0.59259	4.21301e-29	1	-0.0246749	0.0174525	0.275381	0.0325397	-0.0662683	0.643137	0.933665	0.485786	FALSE	FALSE	FALSE	FALSE	FALSE	FALSE	TRUE
P02746	Complement C1q subcomponent subunit B	7	DQTIRFDHVITNMNNNYEPR3+DQTIRFDHVITNMNNNYEPR4+FTC(UniMod:4)KVPGLYYFTYHASSR4+GNLC(UniMod:4)VNLMR2+TINVPLRR2+VPGLYYFTYHASSR2+VPGLYYFTYHASSR3	P02746;A0A0A0MSV6;D6R934+P02746;D6RGJ1;A0A0A0MSV6;D6R934	C1QB_HUMAN	C1QB	DQTIRFDHVITNMNNNYEPR+FTC(UniMod:4)KVPGLYYFTYHASSR+GNLC(UniMod:4)VNLMR+TINVPLRR+VPGLYYFTYHASSR	DQTIRFDHVITNMNNNYEPR+FTCKVPGLYYFTYHASSR+GNLCVNLMR+TINVPLRR+VPGLYYFTYHASSR	DQTIRFDHVITNMNNNYEPR3+DQTIRFDHVITNMNNNYEPR4+FTC(UniMod:4)KVPGLYYFTYHASSR4+GNLC(UniMod:4)VNLMR2+TINVPLRR2+VPGLYYFTYHASSR2+VPGLYYFTYHASSR3	0.131261	0.0360078	0.0361837	0.140446	-0.0119161	0.0289348	-0.0311324	-0.215199	-0.0847101	0.0830485	0.435303	0.0220169	0.722879	0.525406	0.704228	6.12156e-14	0.530928	1	1	1	1	1	1	9.05991e-12	1	0.104158	0.104667	0.406261	-0.0344692	0.0836984	-0.0900554	-0.622497	-0.245037	FALSE	FALSE	FALSE	FALSE	FALSE	FALSE	TRUE
P08697	Alpha-2-antiplasmin	11	DSFHLDEQFTVPVEM(UniMod:35)MQAR3+DSFHLDEQFTVPVEMMQAR3+ELKEQQDSPGNKDFLQSLK3+ELKEQQDSPGNKDFLQSLK4+GDKLFGPDLK2+LGNQEPGGQTALK2+LQQVLHAGSGPC(UniMod:4)LPHLLSR4+NKFDPSLTQR2+NKFDPSLTQR3+NPNPSAPR2+WFLLEQPEIQVAHFPFK3	P08697;P08697-2;A0A0G2JPA8;A0A0J9YWQ3;C9JPV4+P08697;P08697-2;A0A0G2JPA8+P08697;A0A0J9YY65;C9JMH6;A0A0J9YWQ3;C9JPV4+P08697;P08697-2;A0A0J9YY65;A0A0G2JPA8;C9JMH6+P08697;P08697-2;A0A0J9YY65;A0A0G2JPA8;C9JMH6;A0A0J9YWQ3;C9JPV4	A2AP_HUMAN	SERPINF2	DSFHLDEQFTVPVEM(UniMod:35)MQAR+DSFHLDEQFTVPVEMMQAR+ELKEQQDSPGNKDFLQSLK+GDKLFGPDLK+LGNQEPGGQTALK+LQQVLHAGSGPC(UniMod:4)LPHLLSR+NKFDPSLTQR+NPNPSAPR+WFLLEQPEIQVAHFPFK	DSFHLDEQFTVPVEMMQAR+ELKEQQDSPGNKDFLQSLK+GDKLFGPDLK+LGNQEPGGQTALK+LQQVLHAGSGPCLPHLLSR+NKFDPSLTQR+NPNPSAPR+WFLLEQPEIQVAHFPFK	DSFHLDEQFTVPVEM(UniMod:35)MQAR3+DSFHLDEQFTVPVEMMQAR3+ELKEQQDSPGNKDFLQSLK3+ELKEQQDSPGNKDFLQSLK4+GDKLFGPDLK2+LGNQEPGGQTALK2+LQQVLHAGSGPC(UniMod:4)LPHLLSR4+NKFDPSLTQR2+NKFDPSLTQR3+NPNPSAPR2+WFLLEQPEIQVAHFPFK3	0.123114	0.00782554	-0.0191298	0.0935883	0.0365714	-0.0502001	0.00100676	-0.0293496	-0.255474	0.62447	0.592293	0.0474698	0.157975	0.15288	0.987284	0.175027	0.0143593	1	1	1	1	1	1	1	1	0.0307752	-0.0752309	0.368051	0.143823	-0.19742	0.00395923	-0.115422	-1.00469	FALSE	FALSE	FALSE	FALSE	FALSE	FALSE	FALSE
P06310	Immunoglobulin kappa variable 2-30	3	DSGVPDRFSGSGSGTDFTLK3+VSNRDSGVPDR3+VSNRDSGVPDRFSGSGSGTDFTLK4	P06310	KV230_HUMAN	IGKV2-30	DSGVPDRFSGSGSGTDFTLK+VSNRDSGVPDR+VSNRDSGVPDRFSGSGSGTDFTLK	DSGVPDRFSGSGSGTDFTLK+VSNRDSGVPDR+VSNRDSGVPDRFSGSGSGTDFTLK	DSGVPDRFSGSGSGTDFTLK3+VSNRDSGVPDR3+VSNRDSGVPDRFSGSGSGTDFTLK4	0.162423	0.0562749	-0.0166807	0.155959	-0.136452	-0.0306549	0.127805	-0.222079	0.194142	0.107095	0.830583	0.129978	0.015948	0.689016	0.354105	3.05952e-06	0.393098	1	1	1	1	1	1	0.000452809	1	0.0994675	-0.0294836	0.275663	-0.241183	-0.0541834	0.225899	-0.392531	0.343152	FALSE	FALSE	FALSE	FALSE	FALSE	FALSE	TRUE
P0C0L4	Complement C4-A	2	DSSTWLTAFVLK2+DSSTWLTAFVLK3	P0C0L4;P0C0L4-2;A0A140TA49;A0A140TA44;A0A140TA32;A0A0G2JPR0	CO4A_HUMAN	C4A	DSSTWLTAFVLK	DSSTWLTAFVLK	DSSTWLTAFVLK2+DSSTWLTAFVLK3	0.18788	0.0629056	-0.115098	-0.0995242	0.151516	0.350499	0.0724491	-0.0881603	0.278793	0.168182	0.259047	0.459578	0.0405469	0.00049361	0.68777	0.153452	0.348264	1	1	1	1	0.0730542	1	1	1	0.0860054	-0.157363	-0.136071	0.207154	0.479206	0.0990533	-0.120534	0.381169	FALSE	FALSE	FALSE	FALSE	FALSE	FALSE	FALSE
P03952	Plasma kallikrein	9	DSVTGTLPK2+EKGEIQNILQK3+IAYGTQGSSGYSLR2+LSMDGSPTR2+LVGITSWGEGC(UniMod:4)AR2+TGAVSGHSLK2+VAEYMDWILEK2+VSEGNHDIALIK3+YSPGGTPTAIK2	P03952;C9J075;H0YAC1;C9JCT1;E9PBC5+P03952;H0YAC1+P03952;H0YAC1;E9PBC5	KLKB1_HUMAN	KLKB1	DSVTGTLPK+EKGEIQNILQK+IAYGTQGSSGYSLR+LSMDGSPTR+LVGITSWGEGC(UniMod:4)AR+TGAVSGHSLK+VAEYMDWILEK+VSEGNHDIALIK+YSPGGTPTAIK	DSVTGTLPK+EKGEIQNILQK+IAYGTQGSSGYSLR+LSMDGSPTR+LVGITSWGEGCAR+TGAVSGHSLK+VAEYMDWILEK+VSEGNHDIALIK+YSPGGTPTAIK	DSVTGTLPK2+EKGEIQNILQK3+IAYGTQGSSGYSLR2+LSMDGSPTR2+LVGITSWGEGC(UniMod:4)AR2+TGAVSGHSLK2+VAEYMDWILEK2+VSEGNHDIALIK3+YSPGGTPTAIK2	0.131526	-0.0107616	-0.0886219	-0.0556947	0.0533334	-0.0377264	0.02352	0.20761	0.041496	0.605356	0.0571853	0.364708	0.114067	0.409384	0.775039	4.95955e-13	0.759687	1	1	1	1	1	1	7.34013e-11	1	-0.0312517	-0.257359	-0.161738	0.154881	-0.109558	0.0683023	0.602903	0.120505	FALSE	FALSE	FALSE	FALSE	FALSE	FALSE	TRUE
P07358	Complement component C8 beta chain	5	DTMVEDLVVLVR2+GILNEIKDR2+SDLEVAHYK2+SLMLHYEFLQR3+VKVEPLYELVTATDFAYSSTVR3	P07358;F5H7G1;F5GY80	CO8B_HUMAN	C8B	DTMVEDLVVLVR+GILNEIKDR+SDLEVAHYK+SLMLHYEFLQR+VKVEPLYELVTATDFAYSSTVR	DTMVEDLVVLVR+GILNEIKDR+SDLEVAHYK+SLMLHYEFLQR+VKVEPLYELVTATDFAYSSTVR	DTMVEDLVVLVR2+GILNEIKDR2+SDLEVAHYK2+SLMLHYEFLQR3+VKVEPLYELVTATDFAYSSTVR3	0.176911	-0.0150529	0.0343712	-0.0253586	0.0488217	0.0564883	-0.10432	-0.212424	-0.0864929	0.52646	0.517469	0.717498	0.204735	0.279067	0.266793	7.79721e-11	0.576326	1	1	1	1	1	1	1.15399e-08	1	-0.0388349	0.0886743	-0.0654226	0.125955	0.145734	-0.269135	-0.548033	-0.223143	FALSE	FALSE	FALSE	FALSE	FALSE	FALSE	FALSE
P02654	Apolipoprotein C-I	5	EFGNTLEDKAR2+EFGNTLEDKAR3+IKQSELSAK2+MREWFSETFQK2+MREWFSETFQK3	P02654;K7ELM9;K7ERI9;K7EPF9;K7EKP1;K7EJI9+P02654;K7ELM9;K7ERI9;K7EPF9;K7EJI9+P02654;K7ERI9	APOC1_HUMAN	APOC1	EFGNTLEDKAR+IKQSELSAK+MREWFSETFQK	EFGNTLEDKAR+IKQSELSAK+MREWFSETFQK	EFGNTLEDKAR2+EFGNTLEDKAR3+IKQSELSAK2+MREWFSETFQK2+MREWFSETFQK3	0.313893	-0.0287094	0.306654	-0.193169	-0.082246	-0.156303	-0.160595	-0.175243	-0.0919787	0.580599	0.00842527	0.207764	0.328435	0.170886	0.434217	0.0128703	0.7858	1	1	1	1	1	1	1	1	-0.0346976	0.370616	-0.23346	-0.099401	-0.188904	-0.194092	-0.211796	-0.111164	FALSE	FALSE	FALSE	FALSE	FALSE	FALSE	FALSE
P02774;P02774-3	Vitamin D-binding protein	26	EFSHLGKEDFTSLSLVLYSR3+EFSHLGKEDFTSLSLVLYSR4+ELPEHTVK2+EVVSLTEAC(UniMod:4)C(UniMod:4)AEGADPDC(UniMod:4)YDTR3+HLSLLTTLSNR2+HLSLLTTLSNR3+KFPSGTFEQVSQLVK2+KFPSGTFEQVSQLVK3+KLC(UniMod:4)MAALK2+LC(UniMod:4)DNLSTK2+LC(UniMod:4)MAALK2+NSKFEDC(UniMod:4)C(UniMod:4)QEK3+RTHLPEVFLSK3+SC(UniMod:4)ESNSPFPVHPGTAEC(UniMod:4)C(UniMod:4)TK3+SYLSMVGSC(UniMod:4)C(UniMod:4)TSASPTVC(UniMod:4)FLK3+THLPEVFLSK2+THLPEVFLS…	P02774;P02774-3;D6RF20;D6RF35;D6RBJ7+P02774;P02774-2;P02774-3;D6RF35;D6RBJ7+P02774;P02774-2;P02774-3;D6RF35	VTDB_HUMAN	GC	EFSHLGKEDFTSLSLVLYSR+ELPEHTVK+EVVSLTEAC(UniMod:4)C(UniMod:4)AEGADPDC(UniMod:4)YDTR+HLSLLTTLSNR+KFPSGTFEQVSQLVK+KLC(UniMod:4)MAALK+LC(UniMod:4)DNLSTK+LC(UniMod:4)MAALK+NSKFEDC(UniMod:4)C(UniMod:4)QEK+RTHLPEVFLSK+SC(UniMod:4)ESNSPFPVHPGTAEC(UniMod:4)C(UniMod:4)TK+SYLSMVGSC(UniMod:4)C(UniMod:4)TSASPTVC(UniMod:4)FLK+THLPEVFLSK+VC(UniMod:4)SQYAAYGEK+VC(UniMod:4)SQYAAYGEKK+VLEPTLK+VM(UniMod:35)DKYTFELS…	EFSHLGKEDFTSLSLVLYSR+ELPEHTVK+EVVSLTEACCAEGADPDCYDTR+HLSLLTTLSNR+KFPSGTFEQVSQLVK+KLCMAALK+LCDNLSTK+LCMAALK+NSKFEDCCQEK+RTHLPEVFLSK+SCESNSPFPVHPGTAECCTK+SYLSMVGSCCTSASPTVCFLK+THLPEVFLSK+VCSQYAAYGEK+VCSQYAAYGEKK+VLEPTLK+VMDKYTFELSR+VMDKYTFELSRR+YTFELSR	EFSHLGKEDFTSLSLVLYSR3+EFSHLGKEDFTSLSLVLYSR4+ELPEHTVK2+EVVSLTEAC(UniMod:4)C(UniMod:4)AEGADPDC(UniMod:4)YDTR3+HLSLLTTLSNR2+HLSLLTTLSNR3+KFPSGTFEQVSQLVK2+KFPSGTFEQVSQLVK3+KLC(UniMod:4)MAALK2+LC(UniMod:4)DNLSTK2+LC(UniMod:4)MAALK2+NSKFEDC(UniMod:4)C(UniMod:4)QEK3+RTHLPEVFLSK3+SC(UniMod:4)ESNSPFPVHPGTAEC(UniMod:4)C(UniMod:4)TK3+SYLSMVGSC(UniMod:4)C(UniMod:4)TSASPTVC(UniMod:4)FLK3+THLPEVFLSK2+THLPEVFLS…	0.06131	-0.0171715	0.0392883	0.0272538	-0.0141694	-0.0920037	0.0759226	0.345349	0.0229131	0.193449	0.183023	0.483888	0.507318	0.00155627	0.145736	1.10284e-66	0.789812	1	1	1	1	0.230328	1	1.6322e-64	1	-0.0634255	0.145117	0.100666	-0.0523369	-0.339829	0.280431	1.2756	0.084633	FALSE	FALSE	FALSE	FALSE	FALSE	FALSE	TRUE
P68871	Hemoglobin subunit beta	7	EFTPPVQAAYQK2+SAVTALWGK2+SAVTALWGKVNVDEVGGEALGR3+VHLTPEEKSAVTALWGK3+VHLTPEEKSAVTALWGKVNVDEVGGEALGR5+VNVDEVGGEALGR2+VNVDEVGGEALGR3	P68871+P68871;F8W6P5;A0A0J9YWK4+P68871;F8W6P5	HBB_HUMAN	HBB	EFTPPVQAAYQK+SAVTALWGK+SAVTALWGKVNVDEVGGEALGR+VHLTPEEKSAVTALWGK+VHLTPEEKSAVTALWGKVNVDEVGGEALGR+VNVDEVGGEALGR	EFTPPVQAAYQK+SAVTALWGK+SAVTALWGKVNVDEVGGEALGR+VHLTPEEKSAVTALWGK+VHLTPEEKSAVTALWGKVNVDEVGGEALGR+VNVDEVGGEALGR	EFTPPVQAAYQK2+SAVTALWGK2+SAVTALWGKVNVDEVGGEALGR3+VHLTPEEKSAVTALWGK3+VHLTPEEKSAVTALWGKVNVDEVGGEALGR5+VNVDEVGGEALGR2+VNVDEVGGEALGR3	0.171321	0.0309537	0.0717825	0.132859	0.0179779	0.117332	0.151069	0.0316814	-0.168414	0.2555	0.237986	0.0981733	0.683252	0.0498277	0.16033	0.389565	0.342159	1	1	1	1	1	1	1	1	0.0717709	0.166439	0.308055	0.0416844	0.272052	0.350278	0.0734583	-0.390494	FALSE	FALSE	FALSE	FALSE	FALSE	FALSE	FALSE
P23142	Fibulin-1	1	EFTRPEEIIFLR3	P23142	FBLN1_HUMAN	FBLN1	EFTRPEEIIFLR	EFTRPEEIIFLR	EFTRPEEIIFLR3	0.344819	-0.0206385	0.089489	-0.00265127	-0.154425	-0.242779	-0.10375	-0.27615	0.145416	0.610984	0.323749	0.982324	0.0189788	0.00656079	0.517612	6.20039e-07	0.582181	1	1	1	1	0.970997	1	9.17658e-05	1	-0.0314877	0.136531	-0.00404499	-0.235603	-0.370402	-0.158289	-0.421317	0.221859	FALSE	FALSE	FALSE	FALSE	FALSE	FALSE	FALSE
Q9HCU4	Cadherin EGF LAG seven-pass G-type receptor 2	1	EGHVM(UniMod:35)LSVEGTGLQASSLR4	Q9HCU4	CELR2_HUMAN	CELSR2	EGHVM(UniMod:35)LSVEGTGLQASSLR	EGHVMLSVEGTGLQASSLR	EGHVM(UniMod:35)LSVEGTGLQASSLR4	0.457432	0.0385936	0.0129334	-0.349355	0.0117792	0.240887	0.171046	0.0116413	1.0151	0.58269	0.934319	0.0920535	0.917504	0.118545	0.537759	0.90249	0.02677	1	1	1	1	1	1	1	1	0.0346718	0.0116191	-0.313854	0.0105822	0.216408	0.153664	0.0104583	0.911949	FALSE	FALSE	FALSE	FALSE	FALSE	FALSE	FALSE
Q16610;Q16610-4	Extracellular matrix protein 1	2	ELLALIQLER2+NLPATDPLQR2	Q16610;Q16610-4	ECM1_HUMAN	ECM1	ELLALIQLER+NLPATDPLQR	ELLALIQLER+NLPATDPLQR	ELLALIQLER2+NLPATDPLQR2	0.239118	0.0344305	0.0164039	0.11658	-0.0700508	-0.177674	-0.0932768	-0.357605	-0.145517	0.246741	0.804844	0.183701	0.145676	0.00659671	0.427034	5.11883e-18	0.452198	1	1	1	1	0.976313	1	7.57587e-16	1	0.0686664	0.0327151	0.232502	-0.139706	-0.354344	-0.186027	-0.713189	-0.290213	FALSE	FALSE	FALSE	FALSE	FALSE	FALSE	TRUE
P02652	Apolipoprotein A-II	8	EQLTPLIK2+EQLTPLIKK2+SKEQLTPLIK2+SKEQLTPLIKK2+SKEQLTPLIKK3+SPELQAEAK2+VKSPELQAEAK2+VKSPELQAEAK3	P02652;V9GYM3;V9GYG9;V9GYE3+P02652;V9GYM3;V9GYS1;V9GYG9;V9GYC1;V9GYE3	APOA2_HUMAN	APOA2	EQLTPLIK+EQLTPLIKK+SKEQLTPLIK+SKEQLTPLIKK+SPELQAEAK+VKSPELQAEAK	EQLTPLIK+EQLTPLIKK+SKEQLTPLIK+SKEQLTPLIKK+SPELQAEAK+VKSPELQAEAK	EQLTPLIK2+EQLTPLIKK2+SKEQLTPLIK2+SKEQLTPLIKK2+SKEQLTPLIKK3+SPELQAEAK2+VKSPELQAEAK2+VKSPELQAEAK3	0.0817222	0.00197459	0.0630149	-0.0125295	-0.0440135	-0.0612907	0.0712523	0.17011	-0.111594	0.885177	0.0394789	0.756065	0.0471445	0.041489	0.187575	4.45382e-19	0.210506	1	1	1	1	1	1	6.59165e-17	1	0.0084893	0.270917	-0.0538677	-0.189225	-0.263505	0.306332	0.731349	-0.47977	FALSE	FALSE	FALSE	FALSE	FALSE	FALSE	TRUE
P00748	Coagulation factor XII	5	EQPPSLTR2+LHEAFSPVSYQHDLALLR4+NKPGVYTDVAYYLAWIR3+TEQAAVAR2+VVGGLVALR2	P00748	FA12_HUMAN	F12	EQPPSLTR+LHEAFSPVSYQHDLALLR+NKPGVYTDVAYYLAWIR+TEQAAVAR+VVGGLVALR	EQPPSLTR+LHEAFSPVSYQHDLALLR+NKPGVYTDVAYYLAWIR+TEQAAVAR+VVGGLVALR	EQPPSLTR2+LHEAFSPVSYQHDLALLR4+NKPGVYTDVAYYLAWIR3+TEQAAVAR2+VVGGLVALR2	0.116547	-0.107235	0.134033	0.0371538	-0.013243	0.012282	0.102353	0.338953	-0.098057	0.000174703	0.0351342	0.657676	0.773556	0.843968	0.362326	9.92301e-18	0.596421	0.0258561	1	1	1	1	1	1.46861e-15	1	-0.218713	0.273368	0.0757773	-0.0270097	0.0250499	0.208755	0.691314	-0.199993	TRUE	FALSE	FALSE	FALSE	FALSE	FALSE	TRUE
P27169	Serum paraoxonase/arylesterase 1	14	EVQPVELPNC(UniMod:4)NLVK2+EVQPVELPNC(UniMod:4)NLVK3+FDVSSFNPHGISTFTDEDNAMYLLVVNHPDAK4+FQEEEKSLLHLK2+FQEEEKSLLHLK3+IFFYDSENPPASEVLR3+ILLM(UniMod:35)DLNEEDPTVLELGITGSK3+ILLMDLNEEDPTVLELGITGSK3+IQNILTEEPK2+LNALREVQPVELPNC(UniMod:4)NLVK3+SFNPNSPGK2+STVELFK2+STVELFKFQEEEK3+YVYIAELLAHK3	P27169;F8WF42+P27169	PON1_HUMAN	PON1	EVQPVELPNC(UniMod:4)NLVK+FDVSSFNPHGISTFTDEDNAMYLLVVNHPDAK+FQEEEKSLLHLK+IFFYDSENPPASEVLR+ILLM(UniMod:35)DLNEEDPTVLELGITGSK+ILLMDLNEEDPTVLELGITGSK+IQNILTEEPK+LNALREVQPVELPNC(UniMod:4)NLVK+SFNPNSPGK+STVELFK+STVELFKFQEEEK+YVYIAELLAHK	EVQPVELPNCNLVK+FDVSSFNPHGISTFTDEDNAMYLLVVNHPDAK+FQEEEKSLLHLK+IFFYDSENPPASEVLR+ILLMDLNEEDPTVLELGITGSK+IQNILTEEPK+LNALREVQPVELPNCNLVK+SFNPNSPGK+STVELFK+STVELFKFQEEEK+YVYIAELLAHK	EVQPVELPNC(UniMod:4)NLVK2+EVQPVELPNC(UniMod:4)NLVK3+FDVSSFNPHGISTFTDEDNAMYLLVVNHPDAK4+FQEEEKSLLHLK2+FQEEEKSLLHLK3+IFFYDSENPPASEVLR3+ILLM(UniMod:35)DLNEEDPTVLELGITGSK3+ILLMDLNEEDPTVLELGITGSK3+IQNILTEEPK2+LNALREVQPVELPNC(UniMod:4)NLVK3+SFNPNSPGK2+STVELFK2+STVELFKFQEEEK3+YVYIAELLAHK3	0.113178	0.0364578	-0.0569061	0.0714121	0.00677461	-0.111567	0.189279	0.329206	-0.0707302	0.185177	0.354532	0.378747	0.879068	0.0649262	0.0818767	7.5052e-18	0.692948	1	1	1	1	1	1	1.11077e-15	1	0.0791142	-0.123487	0.154966	0.0147011	-0.242102	0.41074	0.714384	-0.153486	FALSE	FALSE	FALSE	FALSE	FALSE	FALSE	TRUE
P80108	Phosphatidylinositol-glycan-specific phospholipase D	6	FGSSLITVR2+IADVTSGLIGGEDGR2+NQVVIAAGR2+TLLLVGSPTWK2+TMFIGGSQLSQK2+VAFLTVTLHQGGATR3	P80108	PHLD_HUMAN	GPLD1	FGSSLITVR+IADVTSGLIGGEDGR+NQVVIAAGR+TLLLVGSPTWK+TMFIGGSQLSQK+VAFLTVTLHQGGATR	FGSSLITVR+IADVTSGLIGGEDGR+NQVVIAAGR+TLLLVGSPTWK+TMFIGGSQLSQK+VAFLTVTLHQGGATR	FGSSLITVR2+IADVTSGLIGGEDGR2+NQVVIAAGR2+TLLLVGSPTWK2+TMFIGGSQLSQK2+VAFLTVTLHQGGATR3	0.184694	-0.00950592	-0.0143866	0.0414596	-0.0139916	-0.152955	0.147862	0.412616	0.0787373	0.709182	0.800573	0.581334	0.734596	0.00640927	0.142404	4.45563e-30	0.635337	1	1	1	1	0.948572	1	6.59434e-28	1	-0.0210728	-0.0318924	0.0919081	-0.0310167	-0.339071	0.327781	0.91469	0.174545	FALSE	FALSE	FALSE	FALSE	FALSE	FALSE	TRUE
P51884	Lumican	9	FNALQYLR2+ILGPLSYSK2+LKEDAVSAAFK2+LKEDAVSAAFK3+RFNALQYLR3+SLEDLQLTHNKITK3+SLEYLDLSFNQIAR2+SVPMVPPGIK2+VANEVTLN1	P51884	LUM_HUMAN	LUM	FNALQYLR+ILGPLSYSK+LKEDAVSAAFK+RFNALQYLR+SLEDLQLTHNKITK+SLEYLDLSFNQIAR+SVPMVPPGIK+VANEVTLN	FNALQYLR+ILGPLSYSK+LKEDAVSAAFK+RFNALQYLR+SLEDLQLTHNKITK+SLEYLDLSFNQIAR+SVPMVPPGIK+VANEVTLN	FNALQYLR2+ILGPLSYSK2+LKEDAVSAAFK2+LKEDAVSAAFK3+RFNALQYLR3+SLEDLQLTHNKITK3+SLEYLDLSFNQIAR2+SVPMVPPGIK2+VANEVTLN1	0.145717	0.0169685	0.0137114	0.0707863	-0.0706533	-0.125576	-0.231218	-0.502791	0.196927	0.46341	0.790856	0.299822	0.0596471	0.0136391	0.0116409	1.99766e-49	0.191619	1	1	1	1	1	1	2.95654e-47	1	0.0386753	0.0312517	0.161339	-0.161036	-0.286217	-0.527001	-1.14598	0.448843	FALSE	FALSE	FALSE	FALSE	FALSE	FALSE	TRUE
P02747	Complement C1q subcomponent subunit C	4	FQSVFTVTR2+QTHQPPAPNSLIR2+QTHQPPAPNSLIR3+TNQVNSGGVLLR2	P02747	C1QC_HUMAN	C1QC	FQSVFTVTR+QTHQPPAPNSLIR+TNQVNSGGVLLR	FQSVFTVTR+QTHQPPAPNSLIR+TNQVNSGGVLLR	FQSVFTVTR2+QTHQPPAPNSLIR2+QTHQPPAPNSLIR3+TNQVNSGGVLLR2	0.105698	0.0402869	0.00820802	0.07185	0.0114617	0.0752636	-0.0238739	-0.236846	0.0530102	0.0518333	0.859083	0.239283	0.732261	0.0978542	0.770292	1.59993e-16	0.694081	1	1	1	1	1	1	2.3679e-14	1	0.115353	0.0235019	0.205727	0.0328181	0.215501	-0.0683576	-0.678158	0.151783	FALSE	FALSE	FALSE	FALSE	FALSE	FALSE	TRUE
A0A075B6I0	Immunoglobulin lambda variable 8-61	4	FSGSILGNK2+SSGVPDRFSGSILGNK2+SSGVPDRFSGSILGNK3+TLIYSTNTR2	A0A075B6I0	LV861_HUMAN	IGLV8-61	FSGSILGNK+SSGVPDRFSGSILGNK+TLIYSTNTR	FSGSILGNK+SSGVPDRFSGSILGNK+TLIYSTNTR	FSGSILGNK2+SSGVPDRFSGSILGNK2+SSGVPDRFSGSILGNK3+TLIYSTNTR2	0.156044	0.146501	0.335856	-0.0141824	-0.0756405	-0.0745401	-0.364673	-0.301727	-0.214425	0.00432198	0.00342014	0.925156	0.36156	0.507166	0.0717374	1.51135e-05	0.520195	0.639653	0.50618	1	1	1	1	0.0022368	1	0.175626	0.402626	-0.0170019	-0.0906783	-0.0893591	-0.437173	-0.361712	-0.257054	FALSE	FALSE	FALSE	FALSE	FALSE	FALSE	TRUE
A0A075B6H9	Immunoglobulin lambda variable 4-69	1	FSGSSSGAER2	A0A075B6H9	LV469_HUMAN	IGLV4-69	FSGSSSGAER	FSGSSSGAER	FSGSSSGAER2	0.341498	0.0766418	0.0428604	0.0707974	0.0371513	-0.109817	-0.0693755	0.122777	0.395127	0.11711	0.694685	0.623318	0.638716	0.306179	0.719409	0.0636273	0.214733	1	1	1	1	1	1	1	1	0.0991787	0.0554637	0.0916158	0.0480758	-0.142109	-0.0897757	0.15888	0.511317	FALSE	FALSE	FALSE	FALSE	FALSE	FALSE	FALSE
P05546	Heparin cofactor 2	12	FTVDRPFLFLIYEHR4+IAIDLFK1+IAIDLFK2+LNEREVVK2+NFGYTLR2+NYNLVESLK2+QFPILLDFK2+SVNDLYIQK2+TLEAQLTPR2+VREYYFAEAQIADFSDPAFISK3+VSMMQTK1+VSMMQTK2	P05546	HEP2_HUMAN	SERPIND1	FTVDRPFLFLIYEHR+IAIDLFK+LNEREVVK+NFGYTLR+NYNLVESLK+QFPILLDFK+SVNDLYIQK+TLEAQLTPR+VREYYFAEAQIADFSDPAFISK+VSMMQTK	FTVDRPFLFLIYEHR+IAIDLFK+LNEREVVK+NFGYTLR+NYNLVESLK+QFPILLDFK+SVNDLYIQK+TLEAQLTPR+VREYYFAEAQIADFSDPAFISK+VSMMQTK	FTVDRPFLFLIYEHR4+IAIDLFK1+IAIDLFK2+LNEREVVK2+NFGYTLR2+NYNLVESLK2+QFPILLDFK2+SVNDLYIQK2+TLEAQLTPR2+VREYYFAEAQIADFSDPAFISK3+VSMMQTK1+VSMMQTK2	0.0799436	-0.024029	-0.0106803	0.0567293	0.103114	0.192461	0.157039	0.443658	0.0737476	0.236154	0.813621	0.342939	0.0017496	1.74922e-05	0.0503014	5.31638e-50	0.576577	1	1	1	0.258941	0.00258885	1	7.86825e-48	1	-0.0618976	-0.0275119	0.146132	0.265617	0.49577	0.404525	1.14284	0.189971	FALSE	FALSE	FALSE	FALSE	TRUE	FALSE	TRUE
P22352	Glutathione peroxidase 3	2	FYTFLK2+MDILSYMR2	P22352;A0A087X1J7;H0YBE4+P22352;A0A087X1J7	GPX3_HUMAN	GPX3	FYTFLK+MDILSYMR	FYTFLK+MDILSYMR	FYTFLK2+MDILSYMR2	0.234379	0.117518	-0.0917693	0.0231526	-0.216102	-0.284286	-0.0436559	0.240417	0.120563	0.000133879	0.179909	0.797583	1.48751e-05	2.62804e-05	0.718134	9.70856e-09	0.54538	0.0198142	1	1	0.00220151	0.00388951	1	1.43687e-06	1	0.231508	-0.180783	0.04561	-0.425715	-0.560034	-0.0860009	0.473614	0.237507	TRUE	FALSE	FALSE	FALSE	FALSE	FALSE	FALSE
P06396	Gelsolin	1	GASQAGAPQGR2	P06396	GELS_HUMAN	GSN	GASQAGAPQGR	GASQAGAPQGR	GASQAGAPQGR2	0.282995	-0.00151126	0.00707452	0.0926973	-0.182992	-0.168063	-0.0122736	-0.30579	0.143114	0.966266	0.929402	0.379289	0.00162774	0.0324647	0.93074	4.54554e-10	0.538726	1	1	1	0.240906	1	1	6.72739e-08	1	-0.00258331	0.012093	0.158454	-0.312802	-0.287283	-0.0209801	-0.52271	0.244635	FALSE	FALSE	FALSE	FALSE	FALSE	FALSE	FALSE
P09871	Complement C1s subcomponent	9	GFQVVVTLR2+LLEVPEGR2+LPVAPLRK2+M(UniMod:35)LTPEHVFIHPGWK4+MLTPEHVFIHPGWK4+SSNNPHSPIVEEFQVPYNK3+TMQENSTPRED2+TNFDNDIALVR2+VKNYVDWIMK3	P09871;H0Y5D1;F5H7T4;F8WCZ6+P09871;A0A087X232;F8WCZ6+P09871;H0Y5D1;A0A087X232;B5MCV4	C1S_HUMAN	C1S	GFQVVVTLR+LLEVPEGR+LPVAPLRK+M(UniMod:35)LTPEHVFIHPGWK+MLTPEHVFIHPGWK+SSNNPHSPIVEEFQVPYNK+TMQENSTPRED+TNFDNDIALVR+VKNYVDWIMK	GFQVVVTLR+LLEVPEGR+LPVAPLRK+MLTPEHVFIHPGWK+SSNNPHSPIVEEFQVPYNK+TMQENSTPRED+TNFDNDIALVR+VKNYVDWIMK	GFQVVVTLR2+LLEVPEGR2+LPVAPLRK2+M(UniMod:35)LTPEHVFIHPGWK4+MLTPEHVFIHPGWK4+SSNNPHSPIVEEFQVPYNK3+TMQENSTPRED2+TNFDNDIALVR2+VKNYVDWIMK3	0.116423	0.0471943	-0.0117634	0.0119016	0.0157144	0.0901171	0.00683503	-0.133555	-0.0162586	0.00764769	0.765477	0.819149	0.58241	0.0202661	0.921925	3.19434e-08	0.887526	1	1	1	1	1	1	4.72763e-06	1	0.162664	-0.0405448	0.0410211	0.0541626	0.310606	0.0235582	-0.460324	-0.0560385	FALSE	FALSE	FALSE	FALSE	FALSE	FALSE	FALSE
P05156	Complement factor I	6	GLETSLAEC(UniMod:4)TFTK2+HGNTDSEGIVEVK2+HGNTDSEGIVEVK3+IVIEYVDR2+VFSLQWGEVK2+YQIWTTVVDWIHPDLKR4	P05156;E7ETH0;A0A087X0I2;G3XAM2+P05156;E7ETH0;D6R9Z8;A0A087X0I2;G3XAM2+P05156;E7ETH0;G3XAM2	CFAI_HUMAN	CFI	GLETSLAEC(UniMod:4)TFTK+HGNTDSEGIVEVK+IVIEYVDR+VFSLQWGEVK+YQIWTTVVDWIHPDLKR	GLETSLAECTFTK+HGNTDSEGIVEVK+IVIEYVDR+VFSLQWGEVK+YQIWTTVVDWIHPDLKR	GLETSLAEC(UniMod:4)TFTK2+HGNTDSEGIVEVK2+HGNTDSEGIVEVK3+IVIEYVDR2+VFSLQWGEVK2+YQIWTTVVDWIHPDLKR4	0.113065	0.0198964	-0.0230353	0.0358862	0.175944	0.220949	0.0818632	-0.0299776	-0.147466	0.219581	0.524564	0.452682	4.11099e-11	8.95939e-10	0.201207	0.171631	0.16253	1	1	1	6.08427e-09	1.32599e-07	1	1	1	0.0736265	-0.0852422	0.132797	0.65108	0.817621	0.302934	-0.110932	-0.545698	FALSE	FALSE	FALSE	TRUE	TRUE	FALSE	FALSE
A0A0B4J1U7	Immunoglobulin heavy variable 6-1	1	GLEWLGR2	A0A0B4J1U7	HV601_HUMAN	IGHV6-1	GLEWLGR	GLEWLGR	GLEWLGR2	0.151862	0.174492	-0.421223	0.00948916	-0.102709	-0.332694	0.53825	0.153955	0.165995	0.0269115	0.016859	0.967399	0.420443	0.0545281	0.0839035	0.148579	0.746138	1	1	1	1	1	1	1	1	0.13922	-0.336075	0.00757097	-0.081947	-0.265442	0.429445	0.122834	0.13244	FALSE	FALSE	FALSE	FALSE	FALSE	FALSE	FALSE
A0A0J9YXX1	Immunoglobulin heavy variable 5-10-1	1	GLEWMGR2	A0A0J9YXX1	HV5X1_HUMAN	IGHV5-10-1	GLEWMGR	GLEWMGR	GLEWMGR2	0.192433	0.234177	0.155035	0.38319	-0.173731	0.174518	-0.221616	0.0614543	-0.553835	0.00914554	0.438908	0.147466	0.231456	0.375189	0.531513	0.612277	0.342901	1	1	1	1	1	1	1	1	0.164582	0.10896	0.26931	-0.1221	0.122653	-0.155754	0.0431907	-0.389241	FALSE	FALSE	FALSE	FALSE	FALSE	FALSE	FALSE
P01780	Immunoglobulin heavy variable 3-7	2	GLEWVANIK2+YYVDSVK2	P01780	HV307_HUMAN	IGHV3-7	GLEWVANIK+YYVDSVK	GLEWVANIK+YYVDSVK	GLEWVANIK2+YYVDSVK2	0.234572	0.0225676	-0.0328111	0.147153	-0.0135544	-0.26397	0.424891	0.0969889	-0.0274281	0.569527	0.711322	0.208857	0.8329	0.00252475	0.00687858	0.0711177	0.915479	1	1	1	1	0.373663	1	1	1	0.0355784	-0.0517276	0.23199	-0.0213689	-0.416156	0.669852	0.152906	-0.0432411	FALSE	FALSE	FALSE	FALSE	FALSE	FALSE	FALSE
A0A0A0MS15	Immunoglobulin heavy variable 3-49	2	GLEWVGFIR2+QAPGKGLEWVGFIR3	A0A0A0MS15	HV349_HUMAN	IGHV3-49	GLEWVGFIR+QAPGKGLEWVGFIR	GLEWVGFIR+QAPGKGLEWVGFIR	GLEWVGFIR2+QAPGKGLEWVGFIR3	0.233067	-0.0290778	0.0274275	0.0353473	-0.0248018	0.0513146	-0.256157	0.0317209	-0.190545	0.424427	0.735936	0.741962	0.673881	0.520789	0.0752498	0.519499	0.421659	1	1	1	1	1	1	1	1	-0.0505773	0.0477069	0.0614824	-0.0431397	0.0892555	-0.445553	0.0551747	-0.331429	FALSE	FALSE	FALSE	FALSE	FALSE	FALSE	FALSE
P00736	Complement C1r subcomponent	7	GLTLHLK2+MGNFPWQVFTNIHGR3+NLPNGDFR2+TLDEFTIIQNLQPQYQFR3+VLNYVDWIKK3+YTTEIIK2+YTTTMGVNTYK2	P00736;B4DPQ0;F5H2D0	C1R_HUMAN	C1R	GLTLHLK+MGNFPWQVFTNIHGR+NLPNGDFR+TLDEFTIIQNLQPQYQFR+VLNYVDWIKK+YTTEIIK+YTTTMGVNTYK	GLTLHLK+MGNFPWQVFTNIHGR+NLPNGDFR+TLDEFTIIQNLQPQYQFR+VLNYVDWIKK+YTTEIIK+YTTTMGVNTYK	GLTLHLK2+MGNFPWQVFTNIHGR3+NLPNGDFR2+TLDEFTIIQNLQPQYQFR3+VLNYVDWIKK3+YTTEIIK2+YTTTMGVNTYK2	0.151121	0.0657642	-0.0581927	0.0727034	0.0570042	0.126247	0.07769	-0.197374	0.00909506	0.000425777	0.16129	0.18488	0.0584358	0.00203962	0.290164	1.57507e-14	0.940091	0.0630149	1	1	1	0.301864	1	2.3311e-12	1	0.206444	-0.182676	0.228227	0.178945	0.396308	0.243881	-0.619587	0.0285508	FALSE	FALSE	FALSE	FALSE	FALSE	FALSE	FALSE
Q06033;Q06033-2	Inter-alpha-trypsin inhibitor heavy chain H3	3	GMTNINDGLLR2+SMEDKGMTNINDGLLR3+VTFELTYEELLKR3	Q06033;Q06033-2;A0A087WW43;E7ET33	ITIH3_HUMAN	ITIH3	GMTNINDGLLR+SMEDKGMTNINDGLLR+VTFELTYEELLKR	GMTNINDGLLR+SMEDKGMTNINDGLLR+VTFELTYEELLKR	GMTNINDGLLR2+SMEDKGMTNINDGLLR3+VTFELTYEELLKR3	0.240948	0.0670459	0.00475802	0.0433753	-0.107314	-0.200347	-0.398792	-0.466198	-0.304721	0.0476813	0.949782	0.663616	0.0502913	0.00710309	0.00292957	8.44915e-23	0.166765	1	1	1	1	1	0.433576	1.25047e-20	1	0.114584	0.00813165	0.0741302	-0.183404	-0.342401	-0.681552	-0.796752	-0.520781	FALSE	FALSE	FALSE	FALSE	FALSE	FALSE	TRUE
P08519	Apolipoprotein(a)	1	GTYSTTVTGR2	P08519;A0A087WWY0	APOA_HUMAN	LPA	GTYSTTVTGR	GTYSTTVTGR	GTYSTTVTGR2	0.565091	0.0322528	-0.154571	-0.538586	-0.0677882	0.098574	0.298208	-0.282295	1.08227	0.783612	0.55592	0.120339	0.721508	0.702244	0.520592	0.0759708	0.157467	1	1	1	1	1	1	1	1	0.0173327	-0.0830664	-0.289436	-0.0364293	0.0529736	0.160257	-0.151705	0.581611	FALSE	FALSE	FALSE	FALSE	FALSE	FALSE	FALSE
P08185	Transcortin	3	HLVALSPK1+ITQDAQLK2+MNTVIAALSR2	P08185;G3V350;G3V4V7+P08185	CBG_HUMAN	SERPINA6	HLVALSPK+ITQDAQLK+MNTVIAALSR	HLVALSPK+ITQDAQLK+MNTVIAALSR	HLVALSPK1+ITQDAQLK2+MNTVIAALSR2	0.170599	-0.0559168	0.0255144	0.105452	-0.152284	-0.333043	0.146739	0.973969	-0.22642	0.0801049	0.720528	0.262849	0.00330996	2.42695e-06	0.24487	2.03376e-84	0.276307	1	1	1	0.489874	0.000359188	1	3.00996e-82	1	-0.078669	0.0358961	0.14836	-0.214248	-0.468556	0.206447	1.37027	-0.318548	FALSE	FALSE	FALSE	FALSE	TRUE	FALSE	TRUE
P04217	Alpha-1B-glycoprotein	9	HQFLLTGDTQGR2+HQFLLTGDTQGR3+LLELTGPK1+LLELTGPK2+NGVAQEPVHLDSPAIK2+NGVAQEPVHLDSPAIK3+NGVAQEPVHLDSPAIKHQFLLTGDTQGR4+NGVAQEPVHLDSPAIKHQFLLTGDTQGR5+SLPAPWLSMAPVSWITPGLK3	P04217;M0R009	A1BG_HUMAN	A1BG	HQFLLTGDTQGR+LLELTGPK+NGVAQEPVHLDSPAIK+NGVAQEPVHLDSPAIKHQFLLTGDTQGR+SLPAPWLSMAPVSWITPGLK	HQFLLTGDTQGR+LLELTGPK+NGVAQEPVHLDSPAIK+NGVAQEPVHLDSPAIKHQFLLTGDTQGR+SLPAPWLSMAPVSWITPGLK	HQFLLTGDTQGR2+HQFLLTGDTQGR3+LLELTGPK1+LLELTGPK2+NGVAQEPVHLDSPAIK2+NGVAQEPVHLDSPAIK3+NGVAQEPVHLDSPAIKHQFLLTGDTQGR4+NGVAQEPVHLDSPAIKHQFLLTGDTQGR5+SLPAPWLSMAPVSWITPGLK3	0.0935717	0.014112	-0.00239527	0.000471652	-0.020594	0.0283977	0.0637835	0.0715744	-0.142688	0.311362	0.938682	0.990844	0.36153	0.353408	0.246968	0.000159008	0.116278	1	1	1	1	1	1	0.0235331	1	0.0634746	-0.0107737	0.00212145	-0.0926302	0.12773	0.286893	0.321936	-0.6418	FALSE	FALSE	FALSE	FALSE	FALSE	FALSE	FALSE
P04278	Sex hormone-binding globulin	1	IALGGLLFPASNLR2	P04278;P04278-2;P04278-3;P04278-4;P04278-5;I3L1J1;A0A0C4DGN2;I3L145;B4DYU0	SHBG_HUMAN	SHBG	IALGGLLFPASNLR	IALGGLLFPASNLR	IALGGLLFPASNLR2	0.347165	0.00109241	0.239732	-0.0701826	-0.481585	-0.91456	0.884425	1.96682	-0.314452	0.986845	0.105732	0.719517	8.35586e-06	5.71602e-10	0.000769043	5.55258e-81	0.466334	1	1	1	0.00123667	8.45971e-08	0.113818	8.21782e-79	1	0.000751899	0.165006	-0.0483062	-0.331472	-0.629485	0.608744	1.35375	-0.216435	FALSE	FALSE	FALSE	TRUE	TRUE	FALSE	TRUE
P15169	Carboxypeptidase N catalytic chain	4	IHILPSMNPDGYEVAAAQGPNKPGYLVGR4+IVQLIQDTR2+SIPQVSPVR2+YVGNMHGNEALGR3	P15169	CBPN_HUMAN	CPN1	IHILPSMNPDGYEVAAAQGPNKPGYLVGR+IVQLIQDTR+SIPQVSPVR+YVGNMHGNEALGR	IHILPSMNPDGYEVAAAQGPNKPGYLVGR+IVQLIQDTR+SIPQVSPVR+YVGNMHGNEALGR	IHILPSMNPDGYEVAAAQGPNKPGYLVGR4+IVQLIQDTR2+SIPQVSPVR2+YVGNMHGNEALGR3	0.202148	-0.0168101	0.0646599	-0.00572825	-0.124942	-0.224081	0.0411892	0.0810262	0.141153	0.52943	0.279158	0.942074	0.00399984	0.000145527	0.696565	0.0253077	0.417602	1	1	1	0.591976	0.021538	1	1	1	-0.0390907	0.150361	-0.0133206	-0.290542	-0.521083	0.0957823	0.18842	0.328241	FALSE	FALSE	FALSE	FALSE	FALSE	FALSE	FALSE
P05090	Apolipoprotein D	10	IKVLNQELR2+KMTVTDQVNC(UniMod:4)PK2+KMTVTDQVNC(UniMod:4)PK3+MTVTDQVNC(UniMod:4)PK2+NILTSNNIDVK2+NILTSNNIDVKK2+NILTSNNIDVKK3+NPNLPPETVDSLK2+VLNQELR2+WYEIEKIPTTFENGR3	P05090;C9JF17;C9JX71+P05090;C9JF17	APOD_HUMAN	APOD	IKVLNQELR+KMTVTDQVNC(UniMod:4)PK+MTVTDQVNC(UniMod:4)PK+NILTSNNIDVK+NILTSNNIDVKK+NPNLPPETVDSLK+VLNQELR+WYEIEKIPTTFENGR	IKVLNQELR+KMTVTDQVNCPK+MTVTDQVNCPK+NILTSNNIDVK+NILTSNNIDVKK+NPNLPPETVDSLK+VLNQELR+WYEIEKIPTTFENGR	IKVLNQELR2+KMTVTDQVNC(UniMod:4)PK2+KMTVTDQVNC(UniMod:4)PK3+MTVTDQVNC(UniMod:4)PK2+NILTSNNIDVK2+NILTSNNIDVKK2+NILTSNNIDVKK3+NPNLPPETVDSLK2+VLNQELR2+WYEIEKIPTTFENGR3	0.131151	0.12073	-0.0590635	0.00969472	-0.234585	-0.50911	-0.22523	-0.144672	-0.00021279	1.17142e-07	0.241405	0.884122	2.46891e-10	3.74017e-23	0.0116903	2.5649e-06	0.998844	1.73371e-05	1	1	3.65399e-08	5.53545e-21	1	0.000379605	1	0.299947	-0.14674	0.024086	-0.582814	-1.26486	-0.559572	-0.359431	-0.000528666	TRUE	FALSE	FALSE	TRUE	TRUE	FALSE	FALSE
P10643	Complement component C7	5	ILPLTVC(UniMod:4)K2+LIDQYGTHYLQSGSLGGEYR3+LSGNVLSYTFQVK2+LTPLYELVK2+VLFYVDSEKLK3	P10643	CO7_HUMAN	C7	ILPLTVC(UniMod:4)K+LIDQYGTHYLQSGSLGGEYR+LSGNVLSYTFQVK+LTPLYELVK+VLFYVDSEKLK	ILPLTVCK+LIDQYGTHYLQSGSLGGEYR+LSGNVLSYTFQVK+LTPLYELVK+VLFYVDSEKLK	ILPLTVC(UniMod:4)K2+LIDQYGTHYLQSGSLGGEYR3+LSGNVLSYTFQVK2+LTPLYELVK2+VLFYVDSEKLK3	0.178855	0.000277417	0.00935866	0.111331	-0.168139	-0.269623	-0.17148	-0.18034	0.173459	0.990752	0.861087	0.115119	1.64159e-05	3.72786e-07	0.070161	3.65209e-08	0.266087	1	1	1	0.00242955	5.51724e-05	1	5.4051e-06	1	0.000699367	0.0235931	0.280664	-0.423877	-0.679718	-0.432301	-0.454635	0.437289	FALSE	FALSE	FALSE	FALSE	TRUE	FALSE	FALSE
Q14624	Inter-alpha-trypsin inhibitor heavy chain H4	4	IPKPEASFSPR2+IPKPEASFSPR3+YYLQGAK1+YYLQGAK2	Q14624+Q14624;B7ZKJ8	ITIH4_HUMAN	ITIH4	IPKPEASFSPR+YYLQGAK	IPKPEASFSPR+YYLQGAK	IPKPEASFSPR2+IPKPEASFSPR3+YYLQGAK1+YYLQGAK2	0.152913	0.0432595	-0.0519928	-0.00215445	-0.0183044	0.0510432	0.049883	0.0338455	-0.124786	0.0421398	0.273867	0.972587	0.594874	0.274227	0.552648	0.23945	0.367583	1	1	1	1	1	1	1	1	0.128669	-0.154645	-0.00640812	-0.0544439	0.151821	0.14837	0.100669	-0.371158	FALSE	FALSE	FALSE	FALSE	FALSE	FALSE	FALSE
P02763	Alpha-1-acid glycoprotein 1	11	IPKSDVVYTDWKK3+IPKSDVVYTDWKK4+SDVVYTDWK2+SDVVYTDWKK2+SDVVYTDWKK3+SDVVYTDWKKDK2+SDVVYTDWKKDK3+TYMLAFDVNDEKNWGLSVYADKPETTK4+YVGGQEHFAHLLILR2+YVGGQEHFAHLLILR3+YVGGQEHFAHLLILR4	P02763	A1AG1_HUMAN	ORM1	IPKSDVVYTDWKK+SDVVYTDWK+SDVVYTDWKK+SDVVYTDWKKDK+TYMLAFDVNDEKNWGLSVYADKPETTK+YVGGQEHFAHLLILR	IPKSDVVYTDWKK+SDVVYTDWK+SDVVYTDWKK+SDVVYTDWKKDK+TYMLAFDVNDEKNWGLSVYADKPETTK+YVGGQEHFAHLLILR	IPKSDVVYTDWKK3+IPKSDVVYTDWKK4+SDVVYTDWK2+SDVVYTDWKK2+SDVVYTDWKK3+SDVVYTDWKKDK2+SDVVYTDWKKDK3+TYMLAFDVNDEKNWGLSVYADKPETTK4+YVGGQEHFAHLLILR2+YVGGQEHFAHLLILR3+YVGGQEHFAHLLILR4	0.116056	-0.0304955	-0.107262	-0.205539	0.258799	0.40765	-0.068576	-0.436913	-0.00678201	0.225954	0.0568566	0.00577106	3.91244e-10	4.69099e-13	0.490652	6.88437e-34	0.967007	1	1	0.854117	5.79041e-08	6.94266e-11	1	1.01889e-31	1	-0.0638279	-0.224502	-0.430199	0.541673	0.853222	-0.143531	-0.91447	-0.0141949	FALSE	FALSE	FALSE	TRUE	TRUE	FALSE	TRUE
P20742	Pregnancy zone protein	1	IQHPFTVEEFVLPK3	P20742;P20742-2	PZP_HUMAN	PZP	IQHPFTVEEFVLPK	IQHPFTVEEFVLPK	IQHPFTVEEFVLPK3	0.319182	-0.0508483	-0.0372974	0.084991	-0.0873169	-0.407155	0.257134	0.817575	-0.501031	0.328788	0.748467	0.579908	0.300392	0.000390473	0.211533	1.48877e-28	0.139799	1	1	1	1	0.05779	1	2.20338e-26	1	-0.0548792	-0.040254	0.0917284	-0.0942387	-0.439431	0.277517	0.882386	-0.540749	FALSE	FALSE	FALSE	FALSE	FALSE	FALSE	TRUE
P18428	Lipopolysaccharide-binding protein	1	ITDKGLQYAAQEGLLALQSELLR3	P18428	LBP_HUMAN	LBP	ITDKGLQYAAQEGLLALQSELLR	ITDKGLQYAAQEGLLALQSELLR	ITDKGLQYAAQEGLLALQSELLR3	0.37898	-0.116959	0.0359841	0.111538	0.201083	0.471401	-0.0171378	0.34328	-0.156974	0.0143071	0.735369	0.427472	0.00932136	7.69386e-06	0.927472	1.35742e-07	0.61302	1	1	1	1	0.00113869	1	2.00898e-05	1	-0.148685	0.0457452	0.141794	0.255629	0.599274	-0.0217866	0.436399	-0.199556	FALSE	FALSE	FALSE	FALSE	TRUE	FALSE	FALSE
O43866	CD5 antigen-like	5	IWLDNVR2+KPIWLSQM(UniMod:35)SC(UniMod:4)SGR3+KPIWLSQMSC(UniMod:4)SGR3+LVGGDNLC(UniMod:4)SGR2+SLSPSFR2	O43866	CD5L_HUMAN	CD5L	IWLDNVR+KPIWLSQM(UniMod:35)SC(UniMod:4)SGR+KPIWLSQMSC(UniMod:4)SGR+LVGGDNLC(UniMod:4)SGR+SLSPSFR	IWLDNVR+KPIWLSQMSCSGR+LVGGDNLCSGR+SLSPSFR	IWLDNVR2+KPIWLSQM(UniMod:35)SC(UniMod:4)SGR3+KPIWLSQMSC(UniMod:4)SGR3+LVGGDNLC(UniMod:4)SGR2+SLSPSFR2	0.177866	0.0604553	0.0545441	0.0695549	-0.125447	-0.268204	-0.158392	-0.321382	0.222406	0.153366	0.564054	0.577351	0.0674368	0.00399622	0.343651	2.85371e-08	0.419807	1	1	1	1	0.591441	1	4.2235e-06	1	0.0875393	0.0789799	0.100716	-0.181648	-0.388359	-0.229352	-0.465361	0.322044	FALSE	FALSE	FALSE	FALSE	FALSE	FALSE	TRUE
P02745	Complement C1q subcomponent subunit A	1	KGHIYQGSEADSVFSGFLIFPSA3	P02745	C1QA_HUMAN	C1QA	KGHIYQGSEADSVFSGFLIFPSA	KGHIYQGSEADSVFSGFLIFPSA	KGHIYQGSEADSVFSGFLIFPSA3	0.240484	0.066169	0.0723545	0.102618	0.0111894	0.0767287	0.0553244	-0.133306	0.280705	0.0188738	0.249818	0.216324	0.805908	0.214225	0.618655	0.000487092	0.125778	1	1	1	1	1	1	0.0720896	1	0.146099	0.159756	0.226577	0.0247058	0.169415	0.122154	-0.294334	0.619788	FALSE	FALSE	FALSE	FALSE	FALSE	FALSE	FALSE
P07225	Vitamin K-dependent protein S	9	KVESELIKPINPR2+KVESELIKPINPR3+NNLELSTPLKIETISHEDLQR3+NNLELSTPLKIETISHEDLQR4+QGASGIKEIIQEK3+QLAVLDK2+QSTNAYPDLR2+SFQTGLFTAAR2+VYFAGFPR2	P07225;G5E9F8+P07225;H7BXT0	PROS_HUMAN	PROS1	KVESELIKPINPR+NNLELSTPLKIETISHEDLQR+QGASGIKEIIQEK+QLAVLDK+QSTNAYPDLR+SFQTGLFTAAR+VYFAGFPR	KVESELIKPINPR+NNLELSTPLKIETISHEDLQR+QGASGIKEIIQEK+QLAVLDK+QSTNAYPDLR+SFQTGLFTAAR+VYFAGFPR	KVESELIKPINPR2+KVESELIKPINPR3+NNLELSTPLKIETISHEDLQR3+NNLELSTPLKIETISHEDLQR4+QGASGIKEIIQEK3+QLAVLDK2+QSTNAYPDLR2+SFQTGLFTAAR2+VYFAGFPR2	0.143771	0.0310277	0.0167272	0.0196158	0.0473683	0.06287	-0.0416542	-0.310544	-0.0718177	0.0913445	0.683468	0.717177	0.111387	0.119111	0.565905	1.98444e-32	0.548183	1	1	1	1	1	1	2.93697e-30	1	0.0941364	0.0507495	0.0595132	0.143713	0.190744	-0.126376	-0.942174	-0.217891	FALSE	FALSE	FALSE	FALSE	FALSE	FALSE	TRUE
P29622	Kallistatin	4	LGFTDLFSK2+VGSALFLSHNLK3+WADLSGITK2+WNNLLR2	P29622	KAIN_HUMAN	SERPINA4	LGFTDLFSK+VGSALFLSHNLK+WADLSGITK+WNNLLR	LGFTDLFSK+VGSALFLSHNLK+WADLSGITK+WNNLLR	LGFTDLFSK2+VGSALFLSHNLK3+WADLSGITK2+WNNLLR2	0.168057	-0.00647244	0.127403	0.139562	-0.127836	-0.207053	-0.0690789	0.181013	0.0159412	0.832813	0.0632877	0.123117	0.0102114	0.00217469	0.568642	1.46892e-05	0.936383	1	1	1	1	0.321854	1	0.002174	1	-0.0129541	0.254987	0.279322	-0.255853	-0.414399	-0.138256	0.362283	0.031905	FALSE	FALSE	FALSE	FALSE	FALSE	FALSE	FALSE
O75636	Ficolin-3	3	LLGEVDHYQLALGK3+M(UniMod:35)GPKGEPGDPVNLLR3+RQDGSVDFFR3	O75636;O75636-2+O75636	FCN3_HUMAN	FCN3	LLGEVDHYQLALGK+M(UniMod:35)GPKGEPGDPVNLLR+RQDGSVDFFR	LLGEVDHYQLALGK+MGPKGEPGDPVNLLR+RQDGSVDFFR	LLGEVDHYQLALGK3+M(UniMod:35)GPKGEPGDPVNLLR3+RQDGSVDFFR3	0.176743	-0.0156808	-0.0318471	-0.222109	0.129398	0.264894	-0.0775231	-0.147457	0.0627732	0.657515	0.68698	0.0335387	0.0241157	0.000681154	0.579158	0.00213364	0.785258	1	1	1	1	0.100811	1	0.315779	1	-0.0274915	-0.0558339	-0.389398	0.226859	0.464409	-0.135913	-0.25852	0.110053	FALSE	FALSE	FALSE	FALSE	FALSE	FALSE	FALSE
P01701	Immunoglobulin lambda variable 1-51	1	LLIYDNNKRPSGIPDR4	P01701	LV151_HUMAN	IGLV1-51	LLIYDNNKRPSGIPDR	LLIYDNNKRPSGIPDR	LLIYDNNKRPSGIPDR4	0.309759	0.00201153	-0.0454531	0.0293226	0.0150628	-0.0274753	-0.152633	-0.0280122	0.080455	0.968275	0.687564	0.844176	0.854071	0.804565	0.445158	0.682278	0.807072	1	1	1	1	1	1	1	1	0.00252834	-0.0571314	0.0368564	0.0189329	-0.0345345	-0.191849	-0.0352094	0.101126	FALSE	FALSE	FALSE	FALSE	FALSE	FALSE	FALSE
P01703	Immunoglobulin lambda variable 1-40	1	LLIYGNSNRPSGVPDR3	P01703	LV140_HUMAN	IGLV1-40	LLIYGNSNRPSGVPDR	LLIYGNSNRPSGVPDR	LLIYGNSNRPSGVPDR3	0.358166	-0.173989	0.0681814	0.097186	-0.0889989	-0.160268	-0.314641	-0.0127759	0.240401	0.00151359	0.576638	0.546595	0.314686	0.181866	0.145428	0.862805	0.499517	0.224011	1	1	1	1	1	1	1	-0.200017	0.078381	0.111724	-0.102313	-0.184243	-0.361709	-0.0146871	0.276364	FALSE	FALSE	FALSE	FALSE	FALSE	FALSE	FALSE
P06312	Immunoglobulin kappa variable 4-1	3	LLIYWASTR2+NYLAWYQQKPGQPPK3+SSQSVLYSSNNK2	P06312	KV401_HUMAN	IGKV4-1	LLIYWASTR+NYLAWYQQKPGQPPK+SSQSVLYSSNNK	LLIYWASTR+NYLAWYQQKPGQPPK+SSQSVLYSSNNK	LLIYWASTR2+NYLAWYQQKPGQPPK3+SSQSVLYSSNNK2	0.221184	0.0874353	-0.0443022	0.023096	0.0572598	-0.111408	0.216222	-0.0230487	-0.0815974	0.014574	0.578847	0.826461	0.322276	0.155652	0.125844	0.633378	0.725789	1	1	1	1	1	1	1	1	0.154168	-0.0781146	0.0407233	0.100962	-0.196437	0.381247	-0.0406399	-0.143874	FALSE	FALSE	FALSE	FALSE	FALSE	FALSE	FALSE
P01705	Immunoglobulin lambda variable 2-23	1	LMIYEGSK2	P01705	LV223_HUMAN	IGLV2-23	LMIYEGSK	LMIYEGSK	LMIYEGSK2	0.296215	0.0031827	0.113499	0.0939392	0.0338294	-0.196358	0.171857	0.0569164	0.227192	0.952345	0.340379	0.549885	0.694858	0.0934084	0.414282	0.429672	0.512596	1	1	1	1	1	1	1	1	0.00378348	0.134923	0.111672	0.0402151	-0.233423	0.204297	0.0676602	0.270077	FALSE	FALSE	FALSE	FALSE	FALSE	FALSE	FALSE
P49908	Selenoprotein P	1	LPTDSELAPR2	P49908;A0A182DWH7	SEPP1_HUMAN	SELENOP	LPTDSELAPR	LPTDSELAPR	LPTDSELAPR2	0.293623	0.141191	0.0346488	0.00595221	0.0244961	-0.167135	-0.150286	0.124718	-0.115921	0.000242645	0.685452	0.957959	0.692719	0.0470522	0.320667	0.0162629	0.642043	0.0359114	1	1	1	1	1	1	1	0.230864	0.0566549	0.00973257	0.040054	-0.273286	-0.245736	0.203929	-0.189545	TRUE	FALSE	FALSE	FALSE	FALSE	FALSE	FALSE
O75882-2	Isoform 2 of Attractin	2	LTLTPWVGLR2+SVNNVVVR2	O75882;O75882-2;O75882-3	ATRN_HUMAN	ATRN	LTLTPWVGLR+SVNNVVVR	LTLTPWVGLR+SVNNVVVR	LTLTPWVGLR2+SVNNVVVR2	0.170077	-0.0766868	0.0251407	0.0808334	-0.0122787	-0.0705886	-0.130676	0.0695599	-0.192389	0.000235493	0.587681	0.186844	0.714767	0.121548	0.111326	0.0134207	0.154901	0.034853	1	1	1	1	1	1	1	-0.228098	0.0747788	0.240432	-0.036522	-0.20996	-0.388686	0.2069	-0.572243	TRUE	FALSE	FALSE	FALSE	FALSE	FALSE	FALSE
Q9UGM5	Fetuin-B	1	LVVLPFPK2	Q9UGM5;Q9UGM5-2;E9PG08	FETUB_HUMAN	FETUB	LVVLPFPK	LVVLPFPK	LVVLPFPK2	0.3066	-0.035436	0.140933	0.17034	0.0401213	-0.0857562	0.804888	1.38662	0.422203	0.513244	0.244732	0.286782	0.647535	0.471113	0.000184795	2.35205e-64	0.23193	1	1	1	1	1	0.0273497	3.48103e-62	1	-0.0325573	0.129484	0.156502	0.036862	-0.0787896	0.739501	1.27398	0.387904	FALSE	FALSE	FALSE	FALSE	FALSE	TRUE	TRUE
P05452	Tetranectin	1	MFEELK2	P05452;E9PHK0	TETN_HUMAN	CLEC3B	MFEELK	MFEELK	MFEELK2	0.139108	0.0583875	-0.0686569	-0.0055744	-0.0239139	-0.148534	0.0169259	-0.292326	0.185551	0.00217068	0.105792	0.920677	0.436561	0.000387663	0.82145	1.3144e-27	0.133693	0.32126	1	1	1	0.0573741	1	1.94532e-25	1	0.171752	-0.20196	-0.0163976	-0.0703448	-0.436924	0.0497889	-0.859901	0.545813	FALSE	FALSE	FALSE	FALSE	FALSE	FALSE	TRUE
A0A0B4J1V2	Immunoglobulin heavy variable 2-26	1	MGVSWIR2	A0A0B4J1V2	HV226_HUMAN	IGHV2-26	MGVSWIR	MGVSWIR	MGVSWIR2	0.159071	-0.0650431	0.0793963	-0.000404386	0.0394006	-0.186113	-0.245913	-0.0968832	0.0276822	0.106213	0.377196	0.997281	0.54528	0.0353703	0.122185	0.0753722	0.91586	1	1	1	1	1	1	1	1	-0.101981	0.124485	-0.000634035	0.061776	-0.291806	-0.385567	-0.151903	0.0434028	FALSE	FALSE	FALSE	FALSE	FALSE	FALSE	FALSE
P00742	Coagulation factor X	2	MLEVPYVDR2+TGIVSGFGR2	P00742	FA10_HUMAN	F10	MLEVPYVDR+TGIVSGFGR	MLEVPYVDR+TGIVSGFGR	MLEVPYVDR2+TGIVSGFGR2	0.168524	0.0089294	0.026991	0.0720269	0.0276825	-0.0500942	0.0614222	0.171288	-0.121817	0.622663	0.505671	0.178658	0.346246	0.208818	0.39179	7.07073e-12	0.302888	1	1	1	1	1	1	1.04647e-09	1	0.029944	0.0905121	0.241536	0.0928309	-0.167987	0.205974	0.5744	-0.408503	FALSE	FALSE	FALSE	FALSE	FALSE	FALSE	FALSE
P00739	Haptoglobin-related protein	6	NYAEVGR2+NYAEVGRVGYVSGWGQSDNFK3+VGYVSGWGQSDNFK2+VGYVSGWGQSDNFKLTDHLK4+VVLHPNYHQVDIGLIK3+VVLHPNYHQVDIGLIK4	P00739;P00739-2;A0A0A0MRD9	HPTR_HUMAN	HPR	NYAEVGR+NYAEVGRVGYVSGWGQSDNFK+VGYVSGWGQSDNFK+VGYVSGWGQSDNFKLTDHLK+VVLHPNYHQVDIGLIK	NYAEVGR+NYAEVGRVGYVSGWGQSDNFK+VGYVSGWGQSDNFK+VGYVSGWGQSDNFKLTDHLK+VVLHPNYHQVDIGLIK	NYAEVGR2+NYAEVGRVGYVSGWGQSDNFK3+VGYVSGWGQSDNFK2+VGYVSGWGQSDNFKLTDHLK4+VVLHPNYHQVDIGLIK3+VVLHPNYHQVDIGLIK4	0.119021	0.0786314	-0.150682	0.346366	0.068208	0.0536415	-0.036589	0.32715	0.217017	0.034099	0.0690756	0.00158909	0.255764	0.50963	0.802657	1.30011e-10	0.368654	1	1	0.235186	1	1	1	1.92417e-08	1	0.129279	-0.247737	0.569463	0.112141	0.0881925	-0.0601563	0.53787	0.356799	FALSE	FALSE	FALSE	FALSE	FALSE	FALSE	TRUE
P01599	Immunoglobulin kappa variable 1-17	1	RLIYAASSLQSGVPSR3	P01599	KV117_HUMAN	IGKV1-17	RLIYAASSLQSGVPSR	RLIYAASSLQSGVPSR	RLIYAASSLQSGVPSR3	0.229441	0.0824528	0.0272449	0.178167	-0.0442072	-0.182703	-0.110054	-0.164258	0.413302	0.0833718	0.797708	0.204413	0.566053	0.0805429	0.558288	0.01089	0.182535	1	1	1	1	1	1	1	1	0.108691	0.0359148	0.234863	-0.0582748	-0.240842	-0.145075	-0.216528	0.544823	FALSE	FALSE	FALSE	FALSE	FALSE	FALSE	FALSE
P00740	Coagulation factor IX	1	SALVLQYLR2	P00740;P00740-2	FA9_HUMAN	F9	SALVLQYLR	SALVLQYLR	SALVLQYLR2	0.301033	-0.129128	0.158512	-0.0719956	0.108366	0.105274	-0.340601	0.07087	-0.242569	0.015508	0.182985	0.646623	0.20898	0.367866	0.105787	0.325303	0.484319	1	1	1	1	1	1	1	1	-0.152456	0.187149	-0.0850023	0.127943	0.124293	-0.402134	0.0836734	-0.286392	FALSE	FALSE	FALSE	FALSE	FALSE	FALSE	FALSE
P19652	Alpha-1-acid glycoprotein 2	4	SDVMYTDWK2+SDVMYTDWKK2+SDVMYTDWKK3+SDVMYTDWKKDK3	P19652	A1AG2_HUMAN	ORM2	SDVMYTDWK+SDVMYTDWKK+SDVMYTDWKKDK	SDVMYTDWK+SDVMYTDWKK+SDVMYTDWKKDK	SDVMYTDWK2+SDVMYTDWKK2+SDVMYTDWKK3+SDVMYTDWKKDK3	0.100217	0.020048	0.0558329	0.112984	0.163896	0.185979	-0.0670989	-0.381779	0.0133863	0.435282	0.330933	0.136284	8.94919e-05	0.00102257	0.508736	5.96834e-26	0.936244	1	1	1	0.0132448	0.15134	1	8.83314e-24	1	0.044233	0.123187	0.249284	0.361612	0.410334	-0.148044	-0.842338	0.0295349	FALSE	FALSE	FALSE	TRUE	FALSE	FALSE	TRUE
P05160	Coagulation factor XIII B chain	2	SFYFPMSIDKK3+VLHGDLIDFVC(UniMod:4)K3	P05160	F13B_HUMAN	F13B	SFYFPMSIDKK+VLHGDLIDFVC(UniMod:4)K	SFYFPMSIDKK+VLHGDLIDFVCK	SFYFPMSIDKK3+VLHGDLIDFVC(UniMod:4)K3	0.307659	0.0097133	0.101829	-0.00443806	-0.0567883	-0.0439074	-0.00418992	-0.0680691	0.829288	0.809621	0.258579	0.97023	0.384504	0.619885	0.97902	0.212327	0.00165462	1	1	1	1	1	1	1	0.244884	0.0151646	0.158979	-0.00692881	-0.0886593	-0.0685492	-0.00654141	-0.106271	1.2947	FALSE	FALSE	FALSE	FALSE	FALSE	FALSE	FALSE
A0A075B6K4	Immunoglobulin lambda variable 3-10	1	SGQAPVLVIYEDSKRPSGIPER4	A0A075B6K4	LV310_HUMAN	IGLV3-10	SGQAPVLVIYEDSKRPSGIPER	SGQAPVLVIYEDSKRPSGIPER	SGQAPVLVIYEDSKRPSGIPER4	0.388413	-0.0722147	0.0241413	0.203593	-0.0258194	-0.211834	-0.0494469	-0.0515715	-0.0380831	0.232796	0.858253	0.254072	0.792092	0.111019	0.836129	0.528653	0.923004	1	1	1	1	1	1	1	1	-0.0756218	0.0252803	0.213199	-0.0270376	-0.221828	-0.0517798	-0.0540046	-0.0398799	FALSE	FALSE	FALSE	FALSE	FALSE	FALSE	FALSE
A0A0C4DH31	Immunoglobulin heavy variable 1-18	1	SLRSDDTAVYYC(UniMod:4)AR3	A0A0C4DH31	HV118_HUMAN	IGHV1-18	SLRSDDTAVYYC(UniMod:4)AR	SLRSDDTAVYYCAR	SLRSDDTAVYYC(UniMod:4)AR3	0.3685	-0.0887925	0.00150937	0.0116898	-0.0471772	-0.093805	0.0538022	-0.275953	0.12806	0.0852377	0.989542	0.938701	0.571878	0.407159	0.791644	8.31457e-05	0.702863	1	1	1	1	1	1	0.0123056	1	-0.108201	0.0018393	0.014245	-0.0574893	-0.114309	0.0655625	-0.336272	0.156051	FALSE	FALSE	FALSE	FALSE	FALSE	FALSE	FALSE
P80748	Immunoglobulin lambda variable 3-21	1	SVHWYQQKPGQAPVLVVYDDSDRPSGIPER5	P80748	LV321_HUMAN	IGLV3-21	SVHWYQQKPGQAPVLVVYDDSDRPSGIPER	SVHWYQQKPGQAPVLVVYDDSDRPSGIPER	SVHWYQQKPGQAPVLVVYDDSDRPSGIPER5	0.344488	-0.151009	-0.150677	0.0192902	-0.115452	-0.211906	-0.447031	-0.203819	-0.192953	0.00199587	0.166333	0.893139	0.143361	0.0477293	0.020398	0.00204542	0.542945	0.295388	1	1	1	1	1	0.302722	1	-0.193983	-0.193556	0.0247797	-0.148307	-0.27221	-0.574246	-0.261822	-0.247863	FALSE	FALSE	FALSE	FALSE	FALSE	FALSE	FALSE
A0A0B4J1Y9	Immunoglobulin heavy variable 3-72	1	TEDTAVYYC(UniMod:4)AR2	A0A0B4J1Y9	HV372_HUMAN	IGHV3-72	TEDTAVYYC(UniMod:4)AR	TEDTAVYYCAR	TEDTAVYYC(UniMod:4)AR2	0.506502	0.203876	0.00653041	0.249189	0.134475	-0.203974	0.24093	0.121187	-0.035954	0.000181089	0.956976	0.119198	0.125584	0.0866621	0.260614	0.098557	0.918842	0.0268012	1	1	1	1	1	1	1	0.235403	0.00754024	0.287723	0.155269	-0.235516	0.278187	0.139927	-0.0415138	TRUE	FALSE	FALSE	FALSE	FALSE	FALSE	FALSE
P23142;P23142-4	Fibulin-1	1	TGYYFDGISR2	P23142;P23142-2;P23142-3;P23142-4;B1AHL2	FBLN1_HUMAN	FBLN1	TGYYFDGISR	TGYYFDGISR	TGYYFDGISR2	0.219995	0.0106589	0.0941458	0.0515774	-0.221698	-0.375294	-0.122415	-0.293472	-0.319252	0.777455	0.264121	0.642901	0.000302639	6.82702e-06	0.411523	1.32179e-08	0.194007	1	1	1	0.0447906	0.0010104	1	1.95626e-06	1	0.0171585	0.151554	0.0830282	-0.356885	-0.60414	-0.19706	-0.472426	-0.513926	FALSE	FALSE	FALSE	FALSE	TRUE	FALSE	TRUE
P69905	Hemoglobin subunit alpha	4	VGAHAGEYGAEALER2+VGAHAGEYGAEALER3+VLSPADKTNVK2+VLSPADKTNVK3	P69905	HBA_HUMAN	HBA1	VGAHAGEYGAEALER+VLSPADKTNVK	VGAHAGEYGAEALER+VLSPADKTNVK	VGAHAGEYGAEALER2+VGAHAGEYGAEALER3+VLSPADKTNVK2+VLSPADKTNVK3	0.200637	0.0438189	0.114003	0.118236	0.00585584	0.129789	0.198196	0.00119146	-0.170582	0.144322	0.0892688	0.181661	0.904024	0.0490278	0.0948184	0.976575	0.382714	1	1	1	1	1	1	1	1	0.0920313	0.239437	0.248326	0.0122988	0.272592	0.416263	0.00250238	-0.358267	FALSE	FALSE	FALSE	FALSE	FALSE	FALSE	FALSE
A0A075B6J9	Immunoglobulin lambda variable 2-18	1	VSWYQQPPGTAPK2	A0A075B6J9	LV218_HUMAN	IGLV2-18	VSWYQQPPGTAPK	VSWYQQPPGTAPK	VSWYQQPPGTAPK2	0.345888	0.0502743	0.0201903	-0.347956	0.0568961	-0.209404	0.0932405	-0.0173688	0.593529	0.398328	0.879316	0.0477616	0.554928	0.1093	0.691758	0.829197	0.126055	1	1	1	1	1	1	1	1	0.0533054	0.0214076	-0.368934	0.0603264	-0.222029	0.098862	-0.018416	0.629313	FALSE	FALSE	FALSE	FALSE	FALSE	FALSE	FALSE
A0A0C4DH34	Immunoglobulin heavy variable 4-28	2	VTMSVDTSK2+VTMSVDTSKNQFSLK3	A0A0C4DH34	HV428_HUMAN	IGHV4-28	VTMSVDTSK+VTMSVDTSKNQFSLK	VTMSVDTSK+VTMSVDTSKNQFSLK	VTMSVDTSK2+VTMSVDTSKNQFSLK3	0.223941	0.0170212	-0.133873	-0.0092401	-0.100674	-0.174937	-0.0689805	-0.148106	-0.00541913	0.680062	0.146938	0.939498	0.13229	0.0538555	0.672368	0.00815762	0.983918	1	1	1	1	1	1	1	1	0.0259522	-0.204116	-0.0140884	-0.153497	-0.266727	-0.105175	-0.225817	-0.00826257	FALSE	FALSE	FALSE	FALSE	FALSE	FALSE	FALSE
B9A064	Immunoglobulin lambda-like polypeptide 5	2	VTVLGQPK1+VTVLGQPK2	B9A064;A0A0B4J231	IGLL5_HUMAN	IGLL5	VTVLGQPK	VTVLGQPK	VTVLGQPK1+VTVLGQPK2	0.135921	0.0498211	-0.0403342	0.162056	0.0274128	-0.103463	-0.0752274	-0.148265	-0.219671	0.0582637	0.492154	0.0368223	0.519414	0.0732012	0.468824	3.40595e-05	0.199577	1	1	1	1	1	1	0.00504081	1	0.1175	-0.0951258	0.382199	0.0646515	-0.244012	-0.177419	-0.349675	-0.518082	FALSE	FALSE	FALSE	FALSE	FALSE	FALSE	FALSE
P06276	Cholinesterase	1	YLTLNTESTR2	P06276;H7C4Y0;F8WF14;H0Y885	CHLE_HUMAN	BCHE	YLTLNTESTR	YLTLNTESTR	YLTLNTESTR2	0.347593	0.0232587	-0.0822346	0.0106649	0.0246812	0.0220925	-0.0529706	-0.333801	0.144436	0.545981	0.339494	0.925208	0.692309	0.793887	0.727839	2.76599e-10	0.564868	1	1	1	1	1	1	4.09367e-08	1	0.0369932	-0.130795	0.0169626	0.0392557	0.0351382	-0.0842501	-0.530912	0.229726	FALSE	FALSE	FALSE	FALSE	FALSE	FALSE	FALSE
[truncated: 1 more columns]

## Sheet: Legend
Supplementary Data 5: Full results for the association analysis with different combined oral contraceptives.
name	description
Uniprot	Uniprot identifier of the protein
Description	Name and description of the protein.
PeptideNN	Number of peptides on which quantification of the protein abundance bases.
PeptideNames	Names of the individual peptides (separated by "+")
Protein.Ids	Identifiers for the individual proteins.
Protein.Names	Uniprot protein names.
Genes	HGNC symbols of the protein's gene.
Modified.Sequence	Peptide sequences
Stripped.Sequence	Peptide sequences
Precursor.Id	Identifiers for the precursors
cv_qc_chris	Coefficient of variation (CV) calculated on the study-internal QC samples (pool of all study samples).
coef_Age_10	Coefficient for Age (10 year age).
coef_FastingNo	Coefficient representing the (log2) average difference in protein abundance between non-fasting and fasting participants.
coef_BMIcat1	Coefficient representing the (log2) average difference in protein abundance between participants with BMI category 1 to BMI category 2.
coef_BMIcat3	Coefficient representing the (log2) average difference in protein abundance between participants with BMI category 3 to BMI category 2.
coef_BMIcat4	Coefficient representing the (log2) average difference in protein abundance between participants with BMI category 4 to BMI category 2.
coef_hcu_classBE	Coefficient representing the (log2) average difference in protein abundance between women taking COCs with bioidentical estrogen compared to women not taking contraceptives.
coef_hcu_classEE	Coefficient representing the (log2) average difference in protein abundance between women taking COCs with ethinylestradiol compared to women not taking contraceptives.
coef_hcu_classP4	Coefficient representing the (log2) average difference in protein abundance between women taking COCs with progestogens compared to women not taking contraceptives.
p.value_Age_10	p-value for the significance of the coefficient for Age being different from 0.
p.value_FastingNo	p-value for the significance of the coefficient for fasting being different from 0.
p.value_BMIcat1	p-value for the significance of the coefficient for BMI category 1 being different from 0.
p.value_BMIcat3	p-value for the significance of the coefficient for BMI category 3 being different from 0.
p.value_BMIcat4	p-value for the significance of the coefficient for BMI category 4 being different from 0.
p.value_hcu_classBE	p-value for the significance of the coefficient for HCU class BE being different from 0.
p.value_hcu_classEE	p-value for the significance of the coefficient for HCU class EE being different from 0.
p.value_hcu_classP4	p-value for the significance of the coefficient for HCU class P4 being different from 0.
p.adj_Age_10	p-value for significance of association with Age adjusted for multiple hypothesis testing with the method from Bonferroni.
p.adj_FastingNo	p-value for significance of association for fasting status adjusted for multiple hypothesis testing with the method from Bonferroni.
p.adj_BMIcat1	p-value for significance of association with BMI category 1 adjusted for multiple hypothesis testing with the method from Bonferroni.
p.adj_BMIcat3	p-value for significance of association with BMI category 3 adjusted for multiple hypothesis testing with the method from Bonferroni.
p.adj_BMIcat4	p-value for significance of association with BMI category 4 adjusted for multiple hypothesis testing with the method from Bonferroni.
p.adj_hcu_classBE	p-value for significance of association with HCU class BE adjusted for multiple hypothesis testing with the method from Bonferroni.
p.adj_hcu_classEE	p-value for significance of association with HCU class EE adjusted for multiple hypothesis testing with the method from Bonferroni.
p.adj_hcu_classP4	p-value for significance of association with HCU class P4 adjusted for multiple hypothesis testing with the method from Bonferroni.
effect_size_Age_10	Effect size for Age association.
effect_size_FastingNo	Effect size for association with Fasting status.
effect_size_BMIcat1	Effect size for association with BMI category 1.
effect_size_BMIcat3	Effect size for association with BMI category 3.
effect_size_BMIcat4	Effect size for association with BMI category 4.
effect_size_hcu_classBE	Effect size for association with HCU class BE.
effect_size_hcu_classEE	Effect size for association with HCU class EE.
effect_size_hcu_classP4	Effect size for association with HCU class PE.
significant_Age_10	Whether a protein was statistically significantly associated with age.
significant_FastingNo	Whether a protein was defined significantly associated with fasting status (combining statistical significance and difference in abundance relative to the CV in QC samples).
significant_BMIcat1	Whether a protein was defined significantly associated with BMI category 1 (combining statistical significance and difference in abundance relative to the CV in QC samples).
significant_BMIcat3	Whether a protein was defined significantly associated with BMI category 3 (combining statistical significance and difference in abundance relative to the CV in QC samples).
significant_BMIcat4	Whether a protein was defined significantly associated with BMI category 4 (combining statistical significance and difference in abundance relative to the CV in QC samples).
significant_hcu_classBE	Whether a protein was defined significantly associated with HCU class BE (combining statistical significance and difference in abundance relative to the CV in QC samples).
significant_hcu_classEE	Whether a protein was defined significantly associated with HCU class EE (combining statistical significance and difference in abundance relative to the CV in QC samples).
significant_hcu_classP4	Whether a protein was defined significantly associated with HCU class P4 (combining statistical significance and difference in abundance relative to the CV in QC samples).
