# Supplementary material for: Extensive modulation of the circulating blood proteome by hormonal contraceptive use across two population studies
Source: Commun Med (Lond). 2025 Apr 22;5:131. doi: 10.1038/s43856-025-00856-0 (PMC12015301; doi:10.1038/s43856-025-00856-0)
Supplement: Supplementary file 10 — Supplementary Data 7 [file 43856_2025_856_MOESM10_ESM.zip]

Archive with 14 entries (14 files):
- density-1.png
- density-101.png
- density-11.png
- density-111.png
- density-121.png
- density-131.png
- density-21.png
- density-31.png
- density-41.png
- density-51.png
- density-61.png
- density-71.png
- density-81.png
- density-91.png
